# Supplementary material for: High-throughput density-functional perturbation theory phonons for inorganic materials
Source: Sci Data. 2018 May 1;5:180065. doi: 10.1038/sdata.2018.65 (PMC5928854; doi:10.1038/sdata.2018.65)
Supplement: Supplementary file 1 [file sdata201865-isa1.zip]

Archive with 3 entries (3 files):
- i_Investigation.txt
- s_study_Petretto.txt
- a_assay_Petretto.txt
