# Supplementary material for: High-throughput density-functional perturbation theory phonons for inorganic materials
Source: Sci Data. 2018 May 1;5:180065. doi: 10.1038/sdata.2018.65 (PMC5928854; doi:10.1038/sdata.2018.65)
Supplement: Supplementary file 1 [file sdata201865-isa1.zip › i_Investigation.txt]

# Investigation File generated for Scientific Data with Investigation File Authoring Tool version 0.1.0 on 08/03/2018 - This metadata file is CC0
ONTOLOGY SOURCE REFERENCE
Term Source Name	IAO	ERO	CHEBI	NPO	BAO	OBI	NCIT
Term Source File	http://data.bioontology.org/ontologies/IAO	http://data.bioontology.org/ontologies/ERO	http://data.bioontology.org/ontologies/CHEBI	http://data.bioontology.org/ontologies/NPO	http://data.bioontology.org/ontologies/BAO	http://data.bioontology.org/ontologies/OBI	http://data.bioontology.org/ontologies/NCIT
Term Source Version	2015-02-23	2013-08-02	153	2011-12-08 (yyyy-mm-dd)	2.0	2014-08-18	17.06d
Term Source Description	Information Artifact Ontology	Eagle-I Research Resource Ontology	Chemical Entities of Biological Interest Ontology	NanoParticle Ontology	BioAssay Ontology	Ontology for Biomedical Investigations	National Cancer Institute Thesaurus
INVESTIGATION
Investigation Identifier
Investigation Title
Investigation Description
Investigation Submission Date
Investigation Public Release Date
INVESTIGATION PUBLICATIONS
Investigation PubMed ID
Investigation Publication DOI
Investigation Publication Author List
Investigation Publication Title
Investigation Publication Status
Investigation Publication Status Term Accession Number
Investigation Publication Status Term Source REF
INVESTIGATION CONTACTS
Investigation Person Last Name
Investigation Person Mid Initials
Investigation Person First Name
Investigation Person Address
Investigation Person Phone
Investigation Person Fax
Investigation Person Email
Investigation Person Affiliation
Investigation Person Roles
Investigation Person Roles Term Accession Number
Investigation Person Roles Term Source REF
STUDY
Study Identifier	10.1038/sdata.2018.65
Study Title	High-throughput density-functional perturbation theory phonons for inorganic materials
Study Submission Date	06/12/2017
Study Public Release Date	01/05/2018
Study Description	http://www.nature.com/articles/sdata201865#abstract
Study File Name	s_study_Petretto.txt
Comment[Subject Keywords]	///;///;//
Comment[Manuscript Licence]	CC BY-4.0
Comment[Experimental Metadata Licence]	CC0
Comment[Supplementary Information File Name]	
Comment[Supplementary Information File Type]	x-zip-compressed
Comment[Supplementary Information File URL]	http://www.nature.com/articles/sdata201865#supplementary-information
Comment[Data Repository]	figshare
Comment[Data Record Accession]	doi:10.6084/m9.figshare.c.3938023
Comment[Data Record URI]	https://doi.org/10.6084/m9.figshare.c.3938023
STUDY DESIGN DESCRIPTORS
Study Design Type	database creation objective
Study Design Type Term Accession Number	http://www.ebi.ac.uk/efo/swo/SWO_0000509
Study Design Type Term Source REF	ERO
STUDY PUBLICATIONS
Study PubMed ID	""
Study Publication DOI	doi:10.1016/j.commatsci.2017.12.040
Study Publication Author List	""
Study Publication Title	""
Study Publication Status	""
Study Publication Status Term Accession Number	
Study Publication Status Term Source REF	
STUDY FACTORS
Study Factor Name	Materials Project ID
Study Factor Type	inorganic molecular entity
Study Factor Type Term Accession Number	CHEBI:24835
Study Factor Type Term Source REF	CHEBI
STUDY ASSAYS
Study Assay Measurement Type	physicochemical characterization
Study Assay Measurement Type Term Accession Number	http://purl.bioontology.org/ontology/npo#NPO_1356
Study Assay Measurement Type Term Source REF	NPO
Study Assay Technology Type	quantum chemistry computational method
Study Assay Technology Type Term Accession Number	BAO:0002317
Study Assay Technology Type Term Source REF	BAO
Study Assay Technology Platform	""
Study Assay File Name	a_assay_Petretto.txt
STUDY PROTOCOLS
Study Protocol Name	Methodology and definitions	Numerical precision estimation	Workflow
Study Protocol Type	protocol	Computational Chemistry	quantum chemistry computational method
Study Protocol Type Term Accession Number	OBI:0000272	NCIT:C18470	BAO:0002317
Study Protocol Type Term Source REF	OBI	NCIT	BAO
Study Protocol Description			
Study Protocol URI	""	""	""
Study Protocol Version			
Study Protocol Parameters Name	""	""	""
Study Protocol Parameters Name Term Accession Number	""	""	""
Study Protocol Parameters Name Term Source REF	""	""	""
Study Protocol Components Name	""	""	""
Study Protocol Components Type	""	""	""
Study Protocol Components Type Term Accession Number	""	""	""
Study Protocol Components Type Term Source REF	""	""	""
STUDY CONTACTS
Study Person Last Name	Petretto	Dwaraknath	P.C. Miranda	Winston	Giantomassi	van Setten	Gonze	Persson	Hautier	Rignanese
Study Person First Name	Guido	Shyam	Henrique	Donald	Matteo	Michiel J.	Xavier	Kristin A.	Geoffroy	Gian-Marco
Study Person Mid Initials										
Study Person Email	guido.petretto@uclouvain.be	""	""	""	""	""	""	""	geoffroy.hautier@uclouvain.be	gian-marco.rignanese@uclouvain.be
Study Person Phone										
Study Person Fax										
Study Person Address										
Study Person Affiliation	Institute of Condensed Matter and Nanoscience (IMCN), Université catholique de Louvain, B-1348 Louvain-la-neuve, Belgium	Lawrence Berkeley National Laboratory, Berkeley, California 94720, USA	Institute of Condensed Matter and Nanoscience (IMCN), Université catholique de Louvain, B-1348 Louvain-la-neuve, Belgium	Lawrence Berkeley National Laboratory, Berkeley, California 94720, USA	Institute of Condensed Matter and Nanoscience (IMCN), Université catholique de Louvain, B-1348 Louvain-la-neuve, Belgium	Institute of Condensed Matter and Nanoscience (IMCN), Université catholique de Louvain, B-1348 Louvain-la-neuve, Belgium	Institute of Condensed Matter and Nanoscience (IMCN), Université catholique de Louvain, B-1348 Louvain-la-neuve, Belgium	Lawrence Berkeley National Laboratory, Berkeley, California 94720, USA	Institute of Condensed Matter and Nanoscience (IMCN), Université catholique de Louvain, B-1348 Louvain-la-neuve, Belgium	Institute of Condensed Matter and Nanoscience (IMCN), Université catholique de Louvain, B-1348 Louvain-la-neuve, Belgium
Study Person Roles										
Study Person Roles Term Accession Number										
Study Person Roles Term Source REF										
Comment[Study Person ORCID]										0000-0002-1422-1205
Comment[Funder]										
Comment[FundRef ID]										
Comment[Funder Term Source REF]										
Comment[Grant Identifier]										
