# Supplementary material for: High-throughput density-functional perturbation theory phonons for inorganic materials
Source: Sci Data. 2018 May 1;5:180065. doi: 10.1038/sdata.2018.65 (PMC5928854; doi:10.1038/sdata.2018.65)
Supplement: Supplementary file 1 [file sdata201865-isa1.zip › s_study_Petretto.txt]

Source Name	Material Type	Term Source REF	Term Accession Number	Characteristics[chemical substance]	Term Source REF	Term Accession Number	Protocol REF	Protocol REF	Sample Name	Factor Value[Materials Project ID]
Materials Project database	data set	IAO	IAO:0000100	semiconducting inorganic compound			Methodology and definitions	Numerical precision estimation	mp-1000	mp-1000
Materials Project database	data set	IAO	IAO:0000100	semiconducting inorganic compound			Methodology and definitions	Numerical precision estimation	mp-1002124	mp-1002124
Materials Project database	data set	IAO	IAO:0000100	semiconducting inorganic compound			Methodology and definitions	Numerical precision estimation	mp-1002164	mp-1002164
Materials Project database	data set	IAO	IAO:0000100	semiconducting inorganic compound			Methodology and definitions	Numerical precision estimation	mp-10044	mp-10044
Materials Project database	data set	IAO	IAO:0000100	semiconducting inorganic compound			Methodology and definitions	Numerical precision estimation	mp-1008223	mp-1008223
Materials Project database	data set	IAO	IAO:0000100	semiconducting inorganic compound			Methodology and definitions	Numerical precision estimation	mp-1008506	mp-1008506
Materials Project database	data set	IAO	IAO:0000100	semiconducting inorganic compound			Methodology and definitions	Numerical precision estimation	mp-1008556	mp-1008556
Materials Project database	data set	IAO	IAO:0000100	semiconducting inorganic compound			Methodology and definitions	Numerical precision estimation	mp-1008559	mp-1008559
Materials Project database	data set	IAO	IAO:0000100	semiconducting inorganic compound			Methodology and definitions	Numerical precision estimation	mp-1008680	mp-1008680
Materials Project database	data set	IAO	IAO:0000100	semiconducting inorganic compound			Methodology and definitions	Numerical precision estimation	mp-10086	mp-10086
Materials Project database	data set	IAO	IAO:0000100	semiconducting inorganic compound			Methodology and definitions	Numerical precision estimation	mp-1008786	mp-1008786
Materials Project database	data set	IAO	IAO:0000100	semiconducting inorganic compound			Methodology and definitions	Numerical precision estimation	mp-1009009	mp-1009009
Materials Project database	data set	IAO	IAO:0000100	semiconducting inorganic compound			Methodology and definitions	Numerical precision estimation	mp-1009082	mp-1009082
Materials Project database	data set	IAO	IAO:0000100	semiconducting inorganic compound			Methodology and definitions	Numerical precision estimation	mp-1009084	mp-1009084
Materials Project database	data set	IAO	IAO:0000100	semiconducting inorganic compound			Methodology and definitions	Numerical precision estimation	mp-1009085	mp-1009085
Materials Project database	data set	IAO	IAO:0000100	semiconducting inorganic compound			Methodology and definitions	Numerical precision estimation	mp-1009087	mp-1009087
Materials Project database	data set	IAO	IAO:0000100	semiconducting inorganic compound			Methodology and definitions	Numerical precision estimation	mp-1009088	mp-1009088
Materials Project database	data set	IAO	IAO:0000100	semiconducting inorganic compound			Methodology and definitions	Numerical precision estimation	mp-1009127	mp-1009127
Materials Project database	data set	IAO	IAO:0000100	semiconducting inorganic compound			Methodology and definitions	Numerical precision estimation	mp-1009129	mp-1009129
Materials Project database	data set	IAO	IAO:0000100	semiconducting inorganic compound			Methodology and definitions	Numerical precision estimation	mp-1009220	mp-1009220
Materials Project database	data set	IAO	IAO:0000100	semiconducting inorganic compound			Methodology and definitions	Numerical precision estimation	mp-1009540	mp-1009540
Materials Project database	data set	IAO	IAO:0000100	semiconducting inorganic compound			Methodology and definitions	Numerical precision estimation	mp-1009733	mp-1009733
Materials Project database	data set	IAO	IAO:0000100	semiconducting inorganic compound			Methodology and definitions	Numerical precision estimation	mp-1009750	mp-1009750
Materials Project database	data set	IAO	IAO:0000100	semiconducting inorganic compound			Methodology and definitions	Numerical precision estimation	mp-1009792	mp-1009792
Materials Project database	data set	IAO	IAO:0000100	semiconducting inorganic compound			Methodology and definitions	Numerical precision estimation	mp-1009813	mp-1009813
Materials Project database	data set	IAO	IAO:0000100	semiconducting inorganic compound			Methodology and definitions	Numerical precision estimation	mp-1009819	mp-1009819
Materials Project database	data set	IAO	IAO:0000100	semiconducting inorganic compound			Methodology and definitions	Numerical precision estimation	mp-1009820	mp-1009820
Materials Project database	data set	IAO	IAO:0000100	semiconducting inorganic compound			Methodology and definitions	Numerical precision estimation	mp-1009894	mp-1009894
Materials Project database	data set	IAO	IAO:0000100	semiconducting inorganic compound			Methodology and definitions	Numerical precision estimation	mp-1011695	mp-1011695
Materials Project database	data set	IAO	IAO:0000100	semiconducting inorganic compound			Methodology and definitions	Numerical precision estimation	mp-1014244	mp-1014244
Materials Project database	data set	IAO	IAO:0000100	semiconducting inorganic compound			Methodology and definitions	Numerical precision estimation	mp-10155	mp-10155
Materials Project database	data set	IAO	IAO:0000100	semiconducting inorganic compound			Methodology and definitions	Numerical precision estimation	mp-10159	mp-10159
Materials Project database	data set	IAO	IAO:0000100	semiconducting inorganic compound			Methodology and definitions	Numerical precision estimation	mp-10163	mp-10163
Materials Project database	data set	IAO	IAO:0000100	semiconducting inorganic compound			Methodology and definitions	Numerical precision estimation	mp-10167	mp-10167
Materials Project database	data set	IAO	IAO:0000100	semiconducting inorganic compound			Methodology and definitions	Numerical precision estimation	mp-1018040	mp-1018040
Materials Project database	data set	IAO	IAO:0000100	semiconducting inorganic compound			Methodology and definitions	Numerical precision estimation	mp-1018096	mp-1018096
Materials Project database	data set	IAO	IAO:0000100	semiconducting inorganic compound			Methodology and definitions	Numerical precision estimation	mp-1018100	mp-1018100
Materials Project database	data set	IAO	IAO:0000100	semiconducting inorganic compound			Methodology and definitions	Numerical precision estimation	mp-10182	mp-10182
Materials Project database	data set	IAO	IAO:0000100	semiconducting inorganic compound			Methodology and definitions	Numerical precision estimation	mp-1020019	mp-1020019
Materials Project database	data set	IAO	IAO:0000100	semiconducting inorganic compound			Methodology and definitions	Numerical precision estimation	mp-1020059	mp-1020059
Materials Project database	data set	IAO	IAO:0000100	semiconducting inorganic compound			Methodology and definitions	Numerical precision estimation	mp-10219	mp-10219
Materials Project database	data set	IAO	IAO:0000100	semiconducting inorganic compound			Methodology and definitions	Numerical precision estimation	mp-10223	mp-10223
Materials Project database	data set	IAO	IAO:0000100	semiconducting inorganic compound			Methodology and definitions	Numerical precision estimation	mp-10226	mp-10226
Materials Project database	data set	IAO	IAO:0000100	semiconducting inorganic compound			Methodology and definitions	Numerical precision estimation	mp-1022	mp-1022
Materials Project database	data set	IAO	IAO:0000100	semiconducting inorganic compound			Methodology and definitions	Numerical precision estimation	mp-10246	mp-10246
Materials Project database	data set	IAO	IAO:0000100	semiconducting inorganic compound			Methodology and definitions	Numerical precision estimation	mp-10250	mp-10250
Materials Project database	data set	IAO	IAO:0000100	semiconducting inorganic compound			Methodology and definitions	Numerical precision estimation	mp-10281	mp-10281
Materials Project database	data set	IAO	IAO:0000100	semiconducting inorganic compound			Methodology and definitions	Numerical precision estimation	mp-10289	mp-10289
Materials Project database	data set	IAO	IAO:0000100	semiconducting inorganic compound			Methodology and definitions	Numerical precision estimation	mp-1029	mp-1029
Materials Project database	data set	IAO	IAO:0000100	semiconducting inorganic compound			Methodology and definitions	Numerical precision estimation	mp-10322	mp-10322
Materials Project database	data set	IAO	IAO:0000100	semiconducting inorganic compound			Methodology and definitions	Numerical precision estimation	mp-10336	mp-10336
Materials Project database	data set	IAO	IAO:0000100	semiconducting inorganic compound			Methodology and definitions	Numerical precision estimation	mp-10341	mp-10341
Materials Project database	data set	IAO	IAO:0000100	semiconducting inorganic compound			Methodology and definitions	Numerical precision estimation	mp-10378	mp-10378
Materials Project database	data set	IAO	IAO:0000100	semiconducting inorganic compound			Methodology and definitions	Numerical precision estimation	mp-10381	mp-10381
Materials Project database	data set	IAO	IAO:0000100	semiconducting inorganic compound			Methodology and definitions	Numerical precision estimation	mp-1039	mp-1039
Materials Project database	data set	IAO	IAO:0000100	semiconducting inorganic compound			Methodology and definitions	Numerical precision estimation	mp-10408	mp-10408
Materials Project database	data set	IAO	IAO:0000100	semiconducting inorganic compound			Methodology and definitions	Numerical precision estimation	mp-10417	mp-10417
Materials Project database	data set	IAO	IAO:0000100	semiconducting inorganic compound			Methodology and definitions	Numerical precision estimation	mp-10418	mp-10418
Materials Project database	data set	IAO	IAO:0000100	semiconducting inorganic compound			Methodology and definitions	Numerical precision estimation	mp-10474	mp-10474
Materials Project database	data set	IAO	IAO:0000100	semiconducting inorganic compound			Methodology and definitions	Numerical precision estimation	mp-10481	mp-10481
Materials Project database	data set	IAO	IAO:0000100	semiconducting inorganic compound			Methodology and definitions	Numerical precision estimation	mp-10485	mp-10485
Materials Project database	data set	IAO	IAO:0000100	semiconducting inorganic compound			Methodology and definitions	Numerical precision estimation	mp-10492	mp-10492
Materials Project database	data set	IAO	IAO:0000100	semiconducting inorganic compound			Methodology and definitions	Numerical precision estimation	mp-10547	mp-10547
Materials Project database	data set	IAO	IAO:0000100	semiconducting inorganic compound			Methodology and definitions	Numerical precision estimation	mp-10550	mp-10550
Materials Project database	data set	IAO	IAO:0000100	semiconducting inorganic compound			Methodology and definitions	Numerical precision estimation	mp-10572	mp-10572
Materials Project database	data set	IAO	IAO:0000100	semiconducting inorganic compound			Methodology and definitions	Numerical precision estimation	mp-10614	mp-10614
Materials Project database	data set	IAO	IAO:0000100	semiconducting inorganic compound			Methodology and definitions	Numerical precision estimation	mp-10615	mp-10615
Materials Project database	data set	IAO	IAO:0000100	semiconducting inorganic compound			Methodology and definitions	Numerical precision estimation	mp-10616	mp-10616
Materials Project database	data set	IAO	IAO:0000100	semiconducting inorganic compound			Methodology and definitions	Numerical precision estimation	mp-10627	mp-10627
Materials Project database	data set	IAO	IAO:0000100	semiconducting inorganic compound			Methodology and definitions	Numerical precision estimation	mp-10653	mp-10653
Materials Project database	data set	IAO	IAO:0000100	semiconducting inorganic compound			Methodology and definitions	Numerical precision estimation	mp-10680	mp-10680
Materials Project database	data set	IAO	IAO:0000100	semiconducting inorganic compound			Methodology and definitions	Numerical precision estimation	mp-10694	mp-10694
Materials Project database	data set	IAO	IAO:0000100	semiconducting inorganic compound			Methodology and definitions	Numerical precision estimation	mp-10695	mp-10695
Materials Project database	data set	IAO	IAO:0000100	semiconducting inorganic compound			Methodology and definitions	Numerical precision estimation	mp-1070	mp-1070
Materials Project database	data set	IAO	IAO:0000100	semiconducting inorganic compound			Methodology and definitions	Numerical precision estimation	mp-10748	mp-10748
Materials Project database	data set	IAO	IAO:0000100	semiconducting inorganic compound			Methodology and definitions	Numerical precision estimation	mp-10760	mp-10760
Materials Project database	data set	IAO	IAO:0000100	semiconducting inorganic compound			Methodology and definitions	Numerical precision estimation	mp-10776	mp-10776
Materials Project database	data set	IAO	IAO:0000100	semiconducting inorganic compound			Methodology and definitions	Numerical precision estimation	mp-1087	mp-1087
Materials Project database	data set	IAO	IAO:0000100	semiconducting inorganic compound			Methodology and definitions	Numerical precision estimation	mp-10918	mp-10918
Materials Project database	data set	IAO	IAO:0000100	semiconducting inorganic compound			Methodology and definitions	Numerical precision estimation	mp-10919	mp-10919
Materials Project database	data set	IAO	IAO:0000100	semiconducting inorganic compound			Methodology and definitions	Numerical precision estimation	mp-10955	mp-10955
Materials Project database	data set	IAO	IAO:0000100	semiconducting inorganic compound			Methodology and definitions	Numerical precision estimation	mp-10969	mp-10969
Materials Project database	data set	IAO	IAO:0000100	semiconducting inorganic compound			Methodology and definitions	Numerical precision estimation	mp-10985	mp-10985
Materials Project database	data set	IAO	IAO:0000100	semiconducting inorganic compound			Methodology and definitions	Numerical precision estimation	mp-11019	mp-11019
Materials Project database	data set	IAO	IAO:0000100	semiconducting inorganic compound			Methodology and definitions	Numerical precision estimation	mp-11020	mp-11020
Materials Project database	data set	IAO	IAO:0000100	semiconducting inorganic compound			Methodology and definitions	Numerical precision estimation	mp-11022	mp-11022
Materials Project database	data set	IAO	IAO:0000100	semiconducting inorganic compound			Methodology and definitions	Numerical precision estimation	mp-1105	mp-1105
Materials Project database	data set	IAO	IAO:0000100	semiconducting inorganic compound			Methodology and definitions	Numerical precision estimation	mp-1106	mp-1106
Materials Project database	data set	IAO	IAO:0000100	semiconducting inorganic compound			Methodology and definitions	Numerical precision estimation	mp-11123	mp-11123
Materials Project database	data set	IAO	IAO:0000100	semiconducting inorganic compound			Methodology and definitions	Numerical precision estimation	mp-11175	mp-11175
Materials Project database	data set	IAO	IAO:0000100	semiconducting inorganic compound			Methodology and definitions	Numerical precision estimation	mp-11265	mp-11265
Materials Project database	data set	IAO	IAO:0000100	semiconducting inorganic compound			Methodology and definitions	Numerical precision estimation	mp-11327	mp-11327
Materials Project database	data set	IAO	IAO:0000100	semiconducting inorganic compound			Methodology and definitions	Numerical precision estimation	mp-1138	mp-1138
Materials Project database	data set	IAO	IAO:0000100	semiconducting inorganic compound			Methodology and definitions	Numerical precision estimation	mp-1143	mp-1143
Materials Project database	data set	IAO	IAO:0000100	semiconducting inorganic compound			Methodology and definitions	Numerical precision estimation	mp-11520	mp-11520
Materials Project database	data set	IAO	IAO:0000100	semiconducting inorganic compound			Methodology and definitions	Numerical precision estimation	mp-1153	mp-1153
Materials Project database	data set	IAO	IAO:0000100	semiconducting inorganic compound			Methodology and definitions	Numerical precision estimation	mp-11583	mp-11583
Materials Project database	data set	IAO	IAO:0000100	semiconducting inorganic compound			Methodology and definitions	Numerical precision estimation	mp-11659	mp-11659
Materials Project database	data set	IAO	IAO:0000100	semiconducting inorganic compound			Methodology and definitions	Numerical precision estimation	mp-11674	mp-11674
Materials Project database	data set	IAO	IAO:0000100	semiconducting inorganic compound			Methodology and definitions	Numerical precision estimation	mp-11695	mp-11695
Materials Project database	data set	IAO	IAO:0000100	semiconducting inorganic compound			Methodology and definitions	Numerical precision estimation	mp-11703	mp-11703
Materials Project database	data set	IAO	IAO:0000100	semiconducting inorganic compound			Methodology and definitions	Numerical precision estimation	mp-11713	mp-11713
Materials Project database	data set	IAO	IAO:0000100	semiconducting inorganic compound			Methodology and definitions	Numerical precision estimation	mp-11714	mp-11714
Materials Project database	data set	IAO	IAO:0000100	semiconducting inorganic compound			Methodology and definitions	Numerical precision estimation	mp-11715	mp-11715
Materials Project database	data set	IAO	IAO:0000100	semiconducting inorganic compound			Methodology and definitions	Numerical precision estimation	mp-11718	mp-11718
Materials Project database	data set	IAO	IAO:0000100	semiconducting inorganic compound			Methodology and definitions	Numerical precision estimation	mp-11719	mp-11719
Materials Project database	data set	IAO	IAO:0000100	semiconducting inorganic compound			Methodology and definitions	Numerical precision estimation	mp-11739	mp-11739
Materials Project database	data set	IAO	IAO:0000100	semiconducting inorganic compound			Methodology and definitions	Numerical precision estimation	mp-11824	mp-11824
Materials Project database	data set	IAO	IAO:0000100	semiconducting inorganic compound			Methodology and definitions	Numerical precision estimation	mp-11869	mp-11869
Materials Project database	data set	IAO	IAO:0000100	semiconducting inorganic compound			Methodology and definitions	Numerical precision estimation	mp-1190	mp-1190
Materials Project database	data set	IAO	IAO:0000100	semiconducting inorganic compound			Methodology and definitions	Numerical precision estimation	mp-11917	mp-11917
Materials Project database	data set	IAO	IAO:0000100	semiconducting inorganic compound			Methodology and definitions	Numerical precision estimation	mp-11918	mp-11918
Materials Project database	data set	IAO	IAO:0000100	semiconducting inorganic compound			Methodology and definitions	Numerical precision estimation	mp-11919	mp-11919
Materials Project database	data set	IAO	IAO:0000100	semiconducting inorganic compound			Methodology and definitions	Numerical precision estimation	mp-12015	mp-12015
Materials Project database	data set	IAO	IAO:0000100	semiconducting inorganic compound			Methodology and definitions	Numerical precision estimation	mp-12016	mp-12016
Materials Project database	data set	IAO	IAO:0000100	semiconducting inorganic compound			Methodology and definitions	Numerical precision estimation	mp-12317	mp-12317
Materials Project database	data set	IAO	IAO:0000100	semiconducting inorganic compound			Methodology and definitions	Numerical precision estimation	mp-12385	mp-12385
Materials Project database	data set	IAO	IAO:0000100	semiconducting inorganic compound			Methodology and definitions	Numerical precision estimation	mp-12418	mp-12418
Materials Project database	data set	IAO	IAO:0000100	semiconducting inorganic compound			Methodology and definitions	Numerical precision estimation	mp-12427	mp-12427
Materials Project database	data set	IAO	IAO:0000100	semiconducting inorganic compound			Methodology and definitions	Numerical precision estimation	mp-1243	mp-1243
Materials Project database	data set	IAO	IAO:0000100	semiconducting inorganic compound			Methodology and definitions	Numerical precision estimation	mp-12442	mp-12442
Materials Project database	data set	IAO	IAO:0000100	semiconducting inorganic compound			Methodology and definitions	Numerical precision estimation	mp-12444	mp-12444
Materials Project database	data set	IAO	IAO:0000100	semiconducting inorganic compound			Methodology and definitions	Numerical precision estimation	mp-1247	mp-1247
Materials Project database	data set	IAO	IAO:0000100	semiconducting inorganic compound			Methodology and definitions	Numerical precision estimation	mp-12491	mp-12491
Materials Project database	data set	IAO	IAO:0000100	semiconducting inorganic compound			Methodology and definitions	Numerical precision estimation	mp-1249	mp-1249
Materials Project database	data set	IAO	IAO:0000100	semiconducting inorganic compound			Methodology and definitions	Numerical precision estimation	mp-12509	mp-12509
Materials Project database	data set	IAO	IAO:0000100	semiconducting inorganic compound			Methodology and definitions	Numerical precision estimation	mp-12525	mp-12525
Materials Project database	data set	IAO	IAO:0000100	semiconducting inorganic compound			Methodology and definitions	Numerical precision estimation	mp-12532	mp-12532
Materials Project database	data set	IAO	IAO:0000100	semiconducting inorganic compound			Methodology and definitions	Numerical precision estimation	mp-12535	mp-12535
Materials Project database	data set	IAO	IAO:0000100	semiconducting inorganic compound			Methodology and definitions	Numerical precision estimation	mp-1253	mp-1253
Materials Project database	data set	IAO	IAO:0000100	semiconducting inorganic compound			Methodology and definitions	Numerical precision estimation	mp-12558	mp-12558
Materials Project database	data set	IAO	IAO:0000100	semiconducting inorganic compound			Methodology and definitions	Numerical precision estimation	mp-12622	mp-12622
Materials Project database	data set	IAO	IAO:0000100	semiconducting inorganic compound			Methodology and definitions	Numerical precision estimation	mp-12623	mp-12623
Materials Project database	data set	IAO	IAO:0000100	semiconducting inorganic compound			Methodology and definitions	Numerical precision estimation	mp-1265	mp-1265
Materials Project database	data set	IAO	IAO:0000100	semiconducting inorganic compound			Methodology and definitions	Numerical precision estimation	mp-1266	mp-1266
Materials Project database	data set	IAO	IAO:0000100	semiconducting inorganic compound			Methodology and definitions	Numerical precision estimation	mp-12779	mp-12779
Materials Project database	data set	IAO	IAO:0000100	semiconducting inorganic compound			Methodology and definitions	Numerical precision estimation	mp-12814	mp-12814
Materials Project database	data set	IAO	IAO:0000100	semiconducting inorganic compound			Methodology and definitions	Numerical precision estimation	mp-1285	mp-1285
Materials Project database	data set	IAO	IAO:0000100	semiconducting inorganic compound			Methodology and definitions	Numerical precision estimation	mp-1287	mp-1287
Materials Project database	data set	IAO	IAO:0000100	semiconducting inorganic compound			Methodology and definitions	Numerical precision estimation	mp-12885	mp-12885
Materials Project database	data set	IAO	IAO:0000100	semiconducting inorganic compound			Methodology and definitions	Numerical precision estimation	mp-12894	mp-12894
Materials Project database	data set	IAO	IAO:0000100	semiconducting inorganic compound			Methodology and definitions	Numerical precision estimation	mp-12903	mp-12903
Materials Project database	data set	IAO	IAO:0000100	semiconducting inorganic compound			Methodology and definitions	Numerical precision estimation	mp-12908	mp-12908
Materials Project database	data set	IAO	IAO:0000100	semiconducting inorganic compound			Methodology and definitions	Numerical precision estimation	mp-12927	mp-12927
Materials Project database	data set	IAO	IAO:0000100	semiconducting inorganic compound			Methodology and definitions	Numerical precision estimation	mp-12954	mp-12954
Materials Project database	data set	IAO	IAO:0000100	semiconducting inorganic compound			Methodology and definitions	Numerical precision estimation	mp-12992	mp-12992
Materials Project database	data set	IAO	IAO:0000100	semiconducting inorganic compound			Methodology and definitions	Numerical precision estimation	mp-13031	mp-13031
Materials Project database	data set	IAO	IAO:0000100	semiconducting inorganic compound			Methodology and definitions	Numerical precision estimation	mp-13032	mp-13032
Materials Project database	data set	IAO	IAO:0000100	semiconducting inorganic compound			Methodology and definitions	Numerical precision estimation	mp-13033	mp-13033
Materials Project database	data set	IAO	IAO:0000100	semiconducting inorganic compound			Methodology and definitions	Numerical precision estimation	mp-13055	mp-13055
Materials Project database	data set	IAO	IAO:0000100	semiconducting inorganic compound			Methodology and definitions	Numerical precision estimation	mp-13056	mp-13056
Materials Project database	data set	IAO	IAO:0000100	semiconducting inorganic compound			Methodology and definitions	Numerical precision estimation	mp-13097	mp-13097
Materials Project database	data set	IAO	IAO:0000100	semiconducting inorganic compound			Methodology and definitions	Numerical precision estimation	mp-13099	mp-13099
Materials Project database	data set	IAO	IAO:0000100	semiconducting inorganic compound			Methodology and definitions	Numerical precision estimation	mp-13109	mp-13109
Materials Project database	data set	IAO	IAO:0000100	semiconducting inorganic compound			Methodology and definitions	Numerical precision estimation	mp-13133	mp-13133
Materials Project database	data set	IAO	IAO:0000100	semiconducting inorganic compound			Methodology and definitions	Numerical precision estimation	mp-1315	mp-1315
Materials Project database	data set	IAO	IAO:0000100	semiconducting inorganic compound			Methodology and definitions	Numerical precision estimation	mp-13190	mp-13190
Materials Project database	data set	IAO	IAO:0000100	semiconducting inorganic compound			Methodology and definitions	Numerical precision estimation	mp-13275	mp-13275
Materials Project database	data set	IAO	IAO:0000100	semiconducting inorganic compound			Methodology and definitions	Numerical precision estimation	mp-13276	mp-13276
Materials Project database	data set	IAO	IAO:0000100	semiconducting inorganic compound			Methodology and definitions	Numerical precision estimation	mp-13277	mp-13277
Materials Project database	data set	IAO	IAO:0000100	semiconducting inorganic compound			Methodology and definitions	Numerical precision estimation	mp-13287	mp-13287
Materials Project database	data set	IAO	IAO:0000100	semiconducting inorganic compound			Methodology and definitions	Numerical precision estimation	mp-1330	mp-1330
Materials Project database	data set	IAO	IAO:0000100	semiconducting inorganic compound			Methodology and definitions	Numerical precision estimation	mp-13356	mp-13356
Materials Project database	data set	IAO	IAO:0000100	semiconducting inorganic compound			Methodology and definitions	Numerical precision estimation	mp-1340	mp-1340
Materials Project database	data set	IAO	IAO:0000100	semiconducting inorganic compound			Methodology and definitions	Numerical precision estimation	mp-1342	mp-1342
Materials Project database	data set	IAO	IAO:0000100	semiconducting inorganic compound			Methodology and definitions	Numerical precision estimation	mp-13445	mp-13445
Materials Project database	data set	IAO	IAO:0000100	semiconducting inorganic compound			Methodology and definitions	Numerical precision estimation	mp-1345	mp-1345
Materials Project database	data set	IAO	IAO:0000100	semiconducting inorganic compound			Methodology and definitions	Numerical precision estimation	mp-13541	mp-13541
Materials Project database	data set	IAO	IAO:0000100	semiconducting inorganic compound			Methodology and definitions	Numerical precision estimation	mp-13548	mp-13548
Materials Project database	data set	IAO	IAO:0000100	semiconducting inorganic compound			Methodology and definitions	Numerical precision estimation	mp-13610	mp-13610
Materials Project database	data set	IAO	IAO:0000100	semiconducting inorganic compound			Methodology and definitions	Numerical precision estimation	mp-13641	mp-13641
Materials Project database	data set	IAO	IAO:0000100	semiconducting inorganic compound			Methodology and definitions	Numerical precision estimation	mp-13658	mp-13658
Materials Project database	data set	IAO	IAO:0000100	semiconducting inorganic compound			Methodology and definitions	Numerical precision estimation	mp-13660	mp-13660
Materials Project database	data set	IAO	IAO:0000100	semiconducting inorganic compound			Methodology and definitions	Numerical precision estimation	mp-13676	mp-13676
Materials Project database	data set	IAO	IAO:0000100	semiconducting inorganic compound			Methodology and definitions	Numerical precision estimation	mp-1367	mp-1367
Materials Project database	data set	IAO	IAO:0000100	semiconducting inorganic compound			Methodology and definitions	Numerical precision estimation	mp-13798	mp-13798
Materials Project database	data set	IAO	IAO:0000100	semiconducting inorganic compound			Methodology and definitions	Numerical precision estimation	mp-13800	mp-13800
Materials Project database	data set	IAO	IAO:0000100	semiconducting inorganic compound			Methodology and definitions	Numerical precision estimation	mp-13868	mp-13868
Materials Project database	data set	IAO	IAO:0000100	semiconducting inorganic compound			Methodology and definitions	Numerical precision estimation	mp-13898	mp-13898
Materials Project database	data set	IAO	IAO:0000100	semiconducting inorganic compound			Methodology and definitions	Numerical precision estimation	mp-13900	mp-13900
Materials Project database	data set	IAO	IAO:0000100	semiconducting inorganic compound			Methodology and definitions	Numerical precision estimation	mp-13903	mp-13903
Materials Project database	data set	IAO	IAO:0000100	semiconducting inorganic compound			Methodology and definitions	Numerical precision estimation	mp-13907	mp-13907
Materials Project database	data set	IAO	IAO:0000100	semiconducting inorganic compound			Methodology and definitions	Numerical precision estimation	mp-13925	mp-13925
Materials Project database	data set	IAO	IAO:0000100	semiconducting inorganic compound			Methodology and definitions	Numerical precision estimation	mp-13926	mp-13926
Materials Project database	data set	IAO	IAO:0000100	semiconducting inorganic compound			Methodology and definitions	Numerical precision estimation	mp-13946	mp-13946
Materials Project database	data set	IAO	IAO:0000100	semiconducting inorganic compound			Methodology and definitions	Numerical precision estimation	mp-13947	mp-13947
Materials Project database	data set	IAO	IAO:0000100	semiconducting inorganic compound			Methodology and definitions	Numerical precision estimation	mp-13948	mp-13948
Materials Project database	data set	IAO	IAO:0000100	semiconducting inorganic compound			Methodology and definitions	Numerical precision estimation	mp-13949	mp-13949
Materials Project database	data set	IAO	IAO:0000100	semiconducting inorganic compound			Methodology and definitions	Numerical precision estimation	mp-1394	mp-1394
Materials Project database	data set	IAO	IAO:0000100	semiconducting inorganic compound			Methodology and definitions	Numerical precision estimation	mp-13983	mp-13983
Materials Project database	data set	IAO	IAO:0000100	semiconducting inorganic compound			Methodology and definitions	Numerical precision estimation	mp-13984	mp-13984
Materials Project database	data set	IAO	IAO:0000100	semiconducting inorganic compound			Methodology and definitions	Numerical precision estimation	mp-13992	mp-13992
Materials Project database	data set	IAO	IAO:0000100	semiconducting inorganic compound			Methodology and definitions	Numerical precision estimation	mp-14006	mp-14006
Materials Project database	data set	IAO	IAO:0000100	semiconducting inorganic compound			Methodology and definitions	Numerical precision estimation	mp-14017	mp-14017
Materials Project database	data set	IAO	IAO:0000100	semiconducting inorganic compound			Methodology and definitions	Numerical precision estimation	mp-14036	mp-14036
Materials Project database	data set	IAO	IAO:0000100	semiconducting inorganic compound			Methodology and definitions	Numerical precision estimation	mp-14037	mp-14037
Materials Project database	data set	IAO	IAO:0000100	semiconducting inorganic compound			Methodology and definitions	Numerical precision estimation	mp-14038	mp-14038
Materials Project database	data set	IAO	IAO:0000100	semiconducting inorganic compound			Methodology and definitions	Numerical precision estimation	mp-14039	mp-14039
Materials Project database	data set	IAO	IAO:0000100	semiconducting inorganic compound			Methodology and definitions	Numerical precision estimation	mp-14069	mp-14069
Materials Project database	data set	IAO	IAO:0000100	semiconducting inorganic compound			Methodology and definitions	Numerical precision estimation	mp-14070	mp-14070
Materials Project database	data set	IAO	IAO:0000100	semiconducting inorganic compound			Methodology and definitions	Numerical precision estimation	mp-14088	mp-14088
Materials Project database	data set	IAO	IAO:0000100	semiconducting inorganic compound			Methodology and definitions	Numerical precision estimation	mp-14091	mp-14091
Materials Project database	data set	IAO	IAO:0000100	semiconducting inorganic compound			Methodology and definitions	Numerical precision estimation	mp-14092	mp-14092
Materials Project database	data set	IAO	IAO:0000100	semiconducting inorganic compound			Methodology and definitions	Numerical precision estimation	mp-14115	mp-14115
Materials Project database	data set	IAO	IAO:0000100	semiconducting inorganic compound			Methodology and definitions	Numerical precision estimation	mp-14116	mp-14116
Materials Project database	data set	IAO	IAO:0000100	semiconducting inorganic compound			Methodology and definitions	Numerical precision estimation	mp-1413	mp-1413
Materials Project database	data set	IAO	IAO:0000100	semiconducting inorganic compound			Methodology and definitions	Numerical precision estimation	mp-1415	mp-1415
Materials Project database	data set	IAO	IAO:0000100	semiconducting inorganic compound			Methodology and definitions	Numerical precision estimation	mp-14175	mp-14175
Materials Project database	data set	IAO	IAO:0000100	semiconducting inorganic compound			Methodology and definitions	Numerical precision estimation	mp-14205	mp-14205
Materials Project database	data set	IAO	IAO:0000100	semiconducting inorganic compound			Methodology and definitions	Numerical precision estimation	mp-14206	mp-14206
Materials Project database	data set	IAO	IAO:0000100	semiconducting inorganic compound			Methodology and definitions	Numerical precision estimation	mp-14285	mp-14285
Materials Project database	data set	IAO	IAO:0000100	semiconducting inorganic compound			Methodology and definitions	Numerical precision estimation	mp-14333	mp-14333
Materials Project database	data set	IAO	IAO:0000100	semiconducting inorganic compound			Methodology and definitions	Numerical precision estimation	mp-14398	mp-14398
Materials Project database	data set	IAO	IAO:0000100	semiconducting inorganic compound			Methodology and definitions	Numerical precision estimation	mp-14437	mp-14437
Materials Project database	data set	IAO	IAO:0000100	semiconducting inorganic compound			Methodology and definitions	Numerical precision estimation	mp-14588	mp-14588
Materials Project database	data set	IAO	IAO:0000100	semiconducting inorganic compound			Methodology and definitions	Numerical precision estimation	mp-14652	mp-14652
Materials Project database	data set	IAO	IAO:0000100	semiconducting inorganic compound			Methodology and definitions	Numerical precision estimation	mp-1479	mp-1479
Materials Project database	data set	IAO	IAO:0000100	semiconducting inorganic compound			Methodology and definitions	Numerical precision estimation	mp-14983	mp-14983
Materials Project database	data set	IAO	IAO:0000100	semiconducting inorganic compound			Methodology and definitions	Numerical precision estimation	mp-149	mp-149
Materials Project database	data set	IAO	IAO:0000100	semiconducting inorganic compound			Methodology and definitions	Numerical precision estimation	mp-1500	mp-1500
Materials Project database	data set	IAO	IAO:0000100	semiconducting inorganic compound			Methodology and definitions	Numerical precision estimation	mp-15157	mp-15157
Materials Project database	data set	IAO	IAO:0000100	semiconducting inorganic compound			Methodology and definitions	Numerical precision estimation	mp-1519	mp-1519
Materials Project database	data set	IAO	IAO:0000100	semiconducting inorganic compound			Methodology and definitions	Numerical precision estimation	mp-1522	mp-1522
Materials Project database	data set	IAO	IAO:0000100	semiconducting inorganic compound			Methodology and definitions	Numerical precision estimation	mp-15349	mp-15349
Materials Project database	data set	IAO	IAO:0000100	semiconducting inorganic compound			Methodology and definitions	Numerical precision estimation	mp-1541	mp-1541
Materials Project database	data set	IAO	IAO:0000100	semiconducting inorganic compound			Methodology and definitions	Numerical precision estimation	mp-1550	mp-1550
Materials Project database	data set	IAO	IAO:0000100	semiconducting inorganic compound			Methodology and definitions	Numerical precision estimation	mp-15556	mp-15556
Materials Project database	data set	IAO	IAO:0000100	semiconducting inorganic compound			Methodology and definitions	Numerical precision estimation	mp-15557	mp-15557
Materials Project database	data set	IAO	IAO:0000100	semiconducting inorganic compound			Methodology and definitions	Numerical precision estimation	mp-15649	mp-15649
Materials Project database	data set	IAO	IAO:0000100	semiconducting inorganic compound			Methodology and definitions	Numerical precision estimation	mp-1565	mp-1565
Materials Project database	data set	IAO	IAO:0000100	semiconducting inorganic compound			Methodology and definitions	Numerical precision estimation	mp-15668	mp-15668
Materials Project database	data set	IAO	IAO:0000100	semiconducting inorganic compound			Methodology and definitions	Numerical precision estimation	mp-15684	mp-15684
Materials Project database	data set	IAO	IAO:0000100	semiconducting inorganic compound			Methodology and definitions	Numerical precision estimation	mp-15685	mp-15685
Materials Project database	data set	IAO	IAO:0000100	semiconducting inorganic compound			Methodology and definitions	Numerical precision estimation	mp-1569	mp-1569
Materials Project database	data set	IAO	IAO:0000100	semiconducting inorganic compound			Methodology and definitions	Numerical precision estimation	mp-15703	mp-15703
Materials Project database	data set	IAO	IAO:0000100	semiconducting inorganic compound			Methodology and definitions	Numerical precision estimation	mp-15704	mp-15704
Materials Project database	data set	IAO	IAO:0000100	semiconducting inorganic compound			Methodology and definitions	Numerical precision estimation	mp-15724	mp-15724
Materials Project database	data set	IAO	IAO:0000100	semiconducting inorganic compound			Methodology and definitions	Numerical precision estimation	mp-15776	mp-15776
Materials Project database	data set	IAO	IAO:0000100	semiconducting inorganic compound			Methodology and definitions	Numerical precision estimation	mp-15777	mp-15777
Materials Project database	data set	IAO	IAO:0000100	semiconducting inorganic compound			Methodology and definitions	Numerical precision estimation	mp-15781	mp-15781
Materials Project database	data set	IAO	IAO:0000100	semiconducting inorganic compound			Methodology and definitions	Numerical precision estimation	mp-15788	mp-15788
Materials Project database	data set	IAO	IAO:0000100	semiconducting inorganic compound			Methodology and definitions	Numerical precision estimation	mp-15794	mp-15794
Materials Project database	data set	IAO	IAO:0000100	semiconducting inorganic compound			Methodology and definitions	Numerical precision estimation	mp-15896	mp-15896
Materials Project database	data set	IAO	IAO:0000100	semiconducting inorganic compound			Methodology and definitions	Numerical precision estimation	mp-1591	mp-1591
Materials Project database	data set	IAO	IAO:0000100	semiconducting inorganic compound			Methodology and definitions	Numerical precision estimation	mp-15951	mp-15951
Materials Project database	data set	IAO	IAO:0000100	semiconducting inorganic compound			Methodology and definitions	Numerical precision estimation	mp-15953	mp-15953
Materials Project database	data set	IAO	IAO:0000100	semiconducting inorganic compound			Methodology and definitions	Numerical precision estimation	mp-15954	mp-15954
Materials Project database	data set	IAO	IAO:0000100	semiconducting inorganic compound			Methodology and definitions	Numerical precision estimation	mp-15988	mp-15988
Materials Project database	data set	IAO	IAO:0000100	semiconducting inorganic compound			Methodology and definitions	Numerical precision estimation	mp-1598	mp-1598
Materials Project database	data set	IAO	IAO:0000100	semiconducting inorganic compound			Methodology and definitions	Numerical precision estimation	mp-15999	mp-15999
Materials Project database	data set	IAO	IAO:0000100	semiconducting inorganic compound			Methodology and definitions	Numerical precision estimation	mp-160	mp-160
Materials Project database	data set	IAO	IAO:0000100	semiconducting inorganic compound			Methodology and definitions	Numerical precision estimation	mp-16236	mp-16236
Materials Project database	data set	IAO	IAO:0000100	semiconducting inorganic compound			Methodology and definitions	Numerical precision estimation	mp-16264	mp-16264
Materials Project database	data set	IAO	IAO:0000100	semiconducting inorganic compound			Methodology and definitions	Numerical precision estimation	mp-16337	mp-16337
Materials Project database	data set	IAO	IAO:0000100	semiconducting inorganic compound			Methodology and definitions	Numerical precision estimation	mp-1634	mp-1634
Materials Project database	data set	IAO	IAO:0000100	semiconducting inorganic compound			Methodology and definitions	Numerical precision estimation	mp-1639	mp-1639
Materials Project database	data set	IAO	IAO:0000100	semiconducting inorganic compound			Methodology and definitions	Numerical precision estimation	mp-16577	mp-16577
Materials Project database	data set	IAO	IAO:0000100	semiconducting inorganic compound			Methodology and definitions	Numerical precision estimation	mp-165	mp-165
Materials Project database	data set	IAO	IAO:0000100	semiconducting inorganic compound			Methodology and definitions	Numerical precision estimation	mp-1672	mp-1672
Materials Project database	data set	IAO	IAO:0000100	semiconducting inorganic compound			Methodology and definitions	Numerical precision estimation	mp-16742	mp-16742
Materials Project database	data set	IAO	IAO:0000100	semiconducting inorganic compound			Methodology and definitions	Numerical precision estimation	mp-16763	mp-16763
Materials Project database	data set	IAO	IAO:0000100	semiconducting inorganic compound			Methodology and definitions	Numerical precision estimation	mp-16764	mp-16764
Materials Project database	data set	IAO	IAO:0000100	semiconducting inorganic compound			Methodology and definitions	Numerical precision estimation	mp-1700	mp-1700
Materials Project database	data set	IAO	IAO:0000100	semiconducting inorganic compound			Methodology and definitions	Numerical precision estimation	mp-1747	mp-1747
Materials Project database	data set	IAO	IAO:0000100	semiconducting inorganic compound			Methodology and definitions	Numerical precision estimation	mp-1778	mp-1778
Materials Project database	data set	IAO	IAO:0000100	semiconducting inorganic compound			Methodology and definitions	Numerical precision estimation	mp-1784	mp-1784
Materials Project database	data set	IAO	IAO:0000100	semiconducting inorganic compound			Methodology and definitions	Numerical precision estimation	mp-1794	mp-1794
Materials Project database	data set	IAO	IAO:0000100	semiconducting inorganic compound			Methodology and definitions	Numerical precision estimation	mp-181	mp-181
Materials Project database	data set	IAO	IAO:0000100	semiconducting inorganic compound			Methodology and definitions	Numerical precision estimation	mp-1873	mp-1873
Materials Project database	data set	IAO	IAO:0000100	semiconducting inorganic compound			Methodology and definitions	Numerical precision estimation	mp-189	mp-189
Materials Project database	data set	IAO	IAO:0000100	semiconducting inorganic compound			Methodology and definitions	Numerical precision estimation	mp-1922	mp-1922
Materials Project database	data set	IAO	IAO:0000100	semiconducting inorganic compound			Methodology and definitions	Numerical precision estimation	mp-1958	mp-1958
Materials Project database	data set	IAO	IAO:0000100	semiconducting inorganic compound			Methodology and definitions	Numerical precision estimation	mp-1960	mp-1960
Materials Project database	data set	IAO	IAO:0000100	semiconducting inorganic compound			Methodology and definitions	Numerical precision estimation	mp-1968	mp-1968
Materials Project database	data set	IAO	IAO:0000100	semiconducting inorganic compound			Methodology and definitions	Numerical precision estimation	mp-19717	mp-19717
Materials Project database	data set	IAO	IAO:0000100	semiconducting inorganic compound			Methodology and definitions	Numerical precision estimation	mp-19734	mp-19734
Materials Project database	data set	IAO	IAO:0000100	semiconducting inorganic compound			Methodology and definitions	Numerical precision estimation	mp-19765	mp-19765
Materials Project database	data set	IAO	IAO:0000100	semiconducting inorganic compound			Methodology and definitions	Numerical precision estimation	mp-19795	mp-19795
Materials Project database	data set	IAO	IAO:0000100	semiconducting inorganic compound			Methodology and definitions	Numerical precision estimation	mp-19799	mp-19799
Materials Project database	data set	IAO	IAO:0000100	semiconducting inorganic compound			Methodology and definitions	Numerical precision estimation	mp-19833	mp-19833
Materials Project database	data set	IAO	IAO:0000100	semiconducting inorganic compound			Methodology and definitions	Numerical precision estimation	mp-19851	mp-19851
Materials Project database	data set	IAO	IAO:0000100	semiconducting inorganic compound			Methodology and definitions	Numerical precision estimation	mp-1986	mp-1986
Materials Project database	data set	IAO	IAO:0000100	semiconducting inorganic compound			Methodology and definitions	Numerical precision estimation	mp-20015	mp-20015
Materials Project database	data set	IAO	IAO:0000100	semiconducting inorganic compound			Methodology and definitions	Numerical precision estimation	mp-20027	mp-20027
Materials Project database	data set	IAO	IAO:0000100	semiconducting inorganic compound			Methodology and definitions	Numerical precision estimation	mp-20072	mp-20072
Materials Project database	data set	IAO	IAO:0000100	semiconducting inorganic compound			Methodology and definitions	Numerical precision estimation	mp-2008	mp-2008
Materials Project database	data set	IAO	IAO:0000100	semiconducting inorganic compound			Methodology and definitions	Numerical precision estimation	mp-20098	mp-20098
Materials Project database	data set	IAO	IAO:0000100	semiconducting inorganic compound			Methodology and definitions	Numerical precision estimation	mp-20187	mp-20187
Materials Project database	data set	IAO	IAO:0000100	semiconducting inorganic compound			Methodology and definitions	Numerical precision estimation	mp-20210	mp-20210
Materials Project database	data set	IAO	IAO:0000100	semiconducting inorganic compound			Methodology and definitions	Numerical precision estimation	mp-20256	mp-20256
Materials Project database	data set	IAO	IAO:0000100	semiconducting inorganic compound			Methodology and definitions	Numerical precision estimation	mp-20282	mp-20282
Materials Project database	data set	IAO	IAO:0000100	semiconducting inorganic compound			Methodology and definitions	Numerical precision estimation	mp-20289	mp-20289
Materials Project database	data set	IAO	IAO:0000100	semiconducting inorganic compound			Methodology and definitions	Numerical precision estimation	mp-2030	mp-2030
Materials Project database	data set	IAO	IAO:0000100	semiconducting inorganic compound			Methodology and definitions	Numerical precision estimation	mp-20329	mp-20329
Materials Project database	data set	IAO	IAO:0000100	semiconducting inorganic compound			Methodology and definitions	Numerical precision estimation	mp-20351	mp-20351
Materials Project database	data set	IAO	IAO:0000100	semiconducting inorganic compound			Methodology and definitions	Numerical precision estimation	mp-20352	mp-20352
Materials Project database	data set	IAO	IAO:0000100	semiconducting inorganic compound			Methodology and definitions	Numerical precision estimation	mp-20450	mp-20450
Materials Project database	data set	IAO	IAO:0000100	semiconducting inorganic compound			Methodology and definitions	Numerical precision estimation	mp-20459	mp-20459
Materials Project database	data set	IAO	IAO:0000100	semiconducting inorganic compound			Methodology and definitions	Numerical precision estimation	mp-20463	mp-20463
Materials Project database	data set	IAO	IAO:0000100	semiconducting inorganic compound			Methodology and definitions	Numerical precision estimation	mp-20620	mp-20620
Materials Project database	data set	IAO	IAO:0000100	semiconducting inorganic compound			Methodology and definitions	Numerical precision estimation	mp-2064	mp-2064
Materials Project database	data set	IAO	IAO:0000100	semiconducting inorganic compound			Methodology and definitions	Numerical precision estimation	mp-2068	mp-2068
Materials Project database	data set	IAO	IAO:0000100	semiconducting inorganic compound			Methodology and definitions	Numerical precision estimation	mp-2072	mp-2072
Materials Project database	data set	IAO	IAO:0000100	semiconducting inorganic compound			Methodology and definitions	Numerical precision estimation	mp-20731	mp-20731
Materials Project database	data set	IAO	IAO:0000100	semiconducting inorganic compound			Methodology and definitions	Numerical precision estimation	mp-2074	mp-2074
Materials Project database	data set	IAO	IAO:0000100	semiconducting inorganic compound			Methodology and definitions	Numerical precision estimation	mp-20782	mp-20782
Materials Project database	data set	IAO	IAO:0000100	semiconducting inorganic compound			Methodology and definitions	Numerical precision estimation	mp-20790	mp-20790
Materials Project database	data set	IAO	IAO:0000100	semiconducting inorganic compound			Methodology and definitions	Numerical precision estimation	mp-2079	mp-2079
Materials Project database	data set	IAO	IAO:0000100	semiconducting inorganic compound			Methodology and definitions	Numerical precision estimation	mp-20817	mp-20817
Materials Project database	data set	IAO	IAO:0000100	semiconducting inorganic compound			Methodology and definitions	Numerical precision estimation	mp-20832	mp-20832
Materials Project database	data set	IAO	IAO:0000100	semiconducting inorganic compound			Methodology and definitions	Numerical precision estimation	mp-21166	mp-21166
Materials Project database	data set	IAO	IAO:0000100	semiconducting inorganic compound			Methodology and definitions	Numerical precision estimation	mp-21228	mp-21228
Materials Project database	data set	IAO	IAO:0000100	semiconducting inorganic compound			Methodology and definitions	Numerical precision estimation	mp-21276	mp-21276
Materials Project database	data set	IAO	IAO:0000100	semiconducting inorganic compound			Methodology and definitions	Numerical precision estimation	mp-2133	mp-2133
Materials Project database	data set	IAO	IAO:0000100	semiconducting inorganic compound			Methodology and definitions	Numerical precision estimation	mp-21374	mp-21374
Materials Project database	data set	IAO	IAO:0000100	semiconducting inorganic compound			Methodology and definitions	Numerical precision estimation	mp-2150	mp-2150
Materials Project database	data set	IAO	IAO:0000100	semiconducting inorganic compound			Methodology and definitions	Numerical precision estimation	mp-21510	mp-21510
Materials Project database	data set	IAO	IAO:0000100	semiconducting inorganic compound			Methodology and definitions	Numerical precision estimation	mp-21511	mp-21511
Materials Project database	data set	IAO	IAO:0000100	semiconducting inorganic compound			Methodology and definitions	Numerical precision estimation	mp-2172	mp-2172
Materials Project database	data set	IAO	IAO:0000100	semiconducting inorganic compound			Methodology and definitions	Numerical precision estimation	mp-2175	mp-2175
Materials Project database	data set	IAO	IAO:0000100	semiconducting inorganic compound			Methodology and definitions	Numerical precision estimation	mp-2176	mp-2176
Materials Project database	data set	IAO	IAO:0000100	semiconducting inorganic compound			Methodology and definitions	Numerical precision estimation	mp-21855	mp-21855
Materials Project database	data set	IAO	IAO:0000100	semiconducting inorganic compound			Methodology and definitions	Numerical precision estimation	mp-22003	mp-22003
Materials Project database	data set	IAO	IAO:0000100	semiconducting inorganic compound			Methodology and definitions	Numerical precision estimation	mp-2201	mp-2201
Materials Project database	data set	IAO	IAO:0000100	semiconducting inorganic compound			Methodology and definitions	Numerical precision estimation	mp-22255	mp-22255
Materials Project database	data set	IAO	IAO:0000100	semiconducting inorganic compound			Methodology and definitions	Numerical precision estimation	mp-22261	mp-22261
Materials Project database	data set	IAO	IAO:0000100	semiconducting inorganic compound			Methodology and definitions	Numerical precision estimation	mp-2229	mp-2229
Materials Project database	data set	IAO	IAO:0000100	semiconducting inorganic compound			Methodology and definitions	Numerical precision estimation	mp-22304	mp-22304
Materials Project database	data set	IAO	IAO:0000100	semiconducting inorganic compound			Methodology and definitions	Numerical precision estimation	mp-22313	mp-22313
Materials Project database	data set	IAO	IAO:0000100	semiconducting inorganic compound			Methodology and definitions	Numerical precision estimation	mp-22323	mp-22323
Materials Project database	data set	IAO	IAO:0000100	semiconducting inorganic compound			Methodology and definitions	Numerical precision estimation	mp-223	mp-223
Materials Project database	data set	IAO	IAO:0000100	semiconducting inorganic compound			Methodology and definitions	Numerical precision estimation	mp-22450	mp-22450
Materials Project database	data set	IAO	IAO:0000100	semiconducting inorganic compound			Methodology and definitions	Numerical precision estimation	mp-22473	mp-22473
Materials Project database	data set	IAO	IAO:0000100	semiconducting inorganic compound			Methodology and definitions	Numerical precision estimation	mp-22483	mp-22483
Materials Project database	data set	IAO	IAO:0000100	semiconducting inorganic compound			Methodology and definitions	Numerical precision estimation	mp-2251	mp-2251
Materials Project database	data set	IAO	IAO:0000100	semiconducting inorganic compound			Methodology and definitions	Numerical precision estimation	mp-22583	mp-22583
Materials Project database	data set	IAO	IAO:0000100	semiconducting inorganic compound			Methodology and definitions	Numerical precision estimation	mp-22607	mp-22607
Materials Project database	data set	IAO	IAO:0000100	semiconducting inorganic compound			Methodology and definitions	Numerical precision estimation	mp-22660	mp-22660
Materials Project database	data set	IAO	IAO:0000100	semiconducting inorganic compound			Methodology and definitions	Numerical precision estimation	mp-22851	mp-22851
Materials Project database	data set	IAO	IAO:0000100	semiconducting inorganic compound			Methodology and definitions	Numerical precision estimation	mp-22862	mp-22862
Materials Project database	data set	IAO	IAO:0000100	semiconducting inorganic compound			Methodology and definitions	Numerical precision estimation	mp-22865	mp-22865
Materials Project database	data set	IAO	IAO:0000100	semiconducting inorganic compound			Methodology and definitions	Numerical precision estimation	mp-22867	mp-22867
Materials Project database	data set	IAO	IAO:0000100	semiconducting inorganic compound			Methodology and definitions	Numerical precision estimation	mp-2286	mp-2286
Materials Project database	data set	IAO	IAO:0000100	semiconducting inorganic compound			Methodology and definitions	Numerical precision estimation	mp-22875	mp-22875
Materials Project database	data set	IAO	IAO:0000100	semiconducting inorganic compound			Methodology and definitions	Numerical precision estimation	mp-22888	mp-22888
Materials Project database	data set	IAO	IAO:0000100	semiconducting inorganic compound			Methodology and definitions	Numerical precision estimation	mp-22894	mp-22894
Materials Project database	data set	IAO	IAO:0000100	semiconducting inorganic compound			Methodology and definitions	Numerical precision estimation	mp-22895	mp-22895
Materials Project database	data set	IAO	IAO:0000100	semiconducting inorganic compound			Methodology and definitions	Numerical precision estimation	mp-22896	mp-22896
Materials Project database	data set	IAO	IAO:0000100	semiconducting inorganic compound			Methodology and definitions	Numerical precision estimation	mp-22898	mp-22898
Materials Project database	data set	IAO	IAO:0000100	semiconducting inorganic compound			Methodology and definitions	Numerical precision estimation	mp-22899	mp-22899
Materials Project database	data set	IAO	IAO:0000100	semiconducting inorganic compound			Methodology and definitions	Numerical precision estimation	mp-22901	mp-22901
Materials Project database	data set	IAO	IAO:0000100	semiconducting inorganic compound			Methodology and definitions	Numerical precision estimation	mp-22903	mp-22903
Materials Project database	data set	IAO	IAO:0000100	semiconducting inorganic compound			Methodology and definitions	Numerical precision estimation	mp-22904	mp-22904
Materials Project database	data set	IAO	IAO:0000100	semiconducting inorganic compound			Methodology and definitions	Numerical precision estimation	mp-22905	mp-22905
Materials Project database	data set	IAO	IAO:0000100	semiconducting inorganic compound			Methodology and definitions	Numerical precision estimation	mp-22906	mp-22906
Materials Project database	data set	IAO	IAO:0000100	semiconducting inorganic compound			Methodology and definitions	Numerical precision estimation	mp-22909	mp-22909
Materials Project database	data set	IAO	IAO:0000100	semiconducting inorganic compound			Methodology and definitions	Numerical precision estimation	mp-22913	mp-22913
Materials Project database	data set	IAO	IAO:0000100	semiconducting inorganic compound			Methodology and definitions	Numerical precision estimation	mp-22914	mp-22914
Materials Project database	data set	IAO	IAO:0000100	semiconducting inorganic compound			Methodology and definitions	Numerical precision estimation	mp-22916	mp-22916
Materials Project database	data set	IAO	IAO:0000100	semiconducting inorganic compound			Methodology and definitions	Numerical precision estimation	mp-22919	mp-22919
Materials Project database	data set	IAO	IAO:0000100	semiconducting inorganic compound			Methodology and definitions	Numerical precision estimation	mp-22922	mp-22922
Materials Project database	data set	IAO	IAO:0000100	semiconducting inorganic compound			Methodology and definitions	Numerical precision estimation	mp-22925	mp-22925
Materials Project database	data set	IAO	IAO:0000100	semiconducting inorganic compound			Methodology and definitions	Numerical precision estimation	mp-22934	mp-22934
Materials Project database	data set	IAO	IAO:0000100	semiconducting inorganic compound			Methodology and definitions	Numerical precision estimation	mp-22935	mp-22935
Materials Project database	data set	IAO	IAO:0000100	semiconducting inorganic compound			Methodology and definitions	Numerical precision estimation	mp-22936	mp-22936
Materials Project database	data set	IAO	IAO:0000100	semiconducting inorganic compound			Methodology and definitions	Numerical precision estimation	mp-22937	mp-22937
Materials Project database	data set	IAO	IAO:0000100	semiconducting inorganic compound			Methodology and definitions	Numerical precision estimation	mp-22951	mp-22951
Materials Project database	data set	IAO	IAO:0000100	semiconducting inorganic compound			Methodology and definitions	Numerical precision estimation	mp-22956	mp-22956
Materials Project database	data set	IAO	IAO:0000100	semiconducting inorganic compound			Methodology and definitions	Numerical precision estimation	mp-22957	mp-22957
Materials Project database	data set	IAO	IAO:0000100	semiconducting inorganic compound			Methodology and definitions	Numerical precision estimation	mp-22975	mp-22975
Materials Project database	data set	IAO	IAO:0000100	semiconducting inorganic compound			Methodology and definitions	Numerical precision estimation	mp-22984	mp-22984
Materials Project database	data set	IAO	IAO:0000100	semiconducting inorganic compound			Methodology and definitions	Numerical precision estimation	mp-22988	mp-22988
Materials Project database	data set	IAO	IAO:0000100	semiconducting inorganic compound			Methodology and definitions	Numerical precision estimation	mp-22990	mp-22990
Materials Project database	data set	IAO	IAO:0000100	semiconducting inorganic compound			Methodology and definitions	Numerical precision estimation	mp-23004	mp-23004
Materials Project database	data set	IAO	IAO:0000100	semiconducting inorganic compound			Methodology and definitions	Numerical precision estimation	mp-23009	mp-23009
Materials Project database	data set	IAO	IAO:0000100	semiconducting inorganic compound			Methodology and definitions	Numerical precision estimation	mp-23017	mp-23017
Materials Project database	data set	IAO	IAO:0000100	semiconducting inorganic compound			Methodology and definitions	Numerical precision estimation	mp-23018	mp-23018
Materials Project database	data set	IAO	IAO:0000100	semiconducting inorganic compound			Methodology and definitions	Numerical precision estimation	mp-23023	mp-23023
Materials Project database	data set	IAO	IAO:0000100	semiconducting inorganic compound			Methodology and definitions	Numerical precision estimation	mp-23024	mp-23024
Materials Project database	data set	IAO	IAO:0000100	semiconducting inorganic compound			Methodology and definitions	Numerical precision estimation	mp-23025	mp-23025
Materials Project database	data set	IAO	IAO:0000100	semiconducting inorganic compound			Methodology and definitions	Numerical precision estimation	mp-23033	mp-23033
Materials Project database	data set	IAO	IAO:0000100	semiconducting inorganic compound			Methodology and definitions	Numerical precision estimation	mp-23036	mp-23036
Materials Project database	data set	IAO	IAO:0000100	semiconducting inorganic compound			Methodology and definitions	Numerical precision estimation	mp-23040	mp-23040
Materials Project database	data set	IAO	IAO:0000100	semiconducting inorganic compound			Methodology and definitions	Numerical precision estimation	mp-23054	mp-23054
Materials Project database	data set	IAO	IAO:0000100	semiconducting inorganic compound			Methodology and definitions	Numerical precision estimation	mp-23056	mp-23056
Materials Project database	data set	IAO	IAO:0000100	semiconducting inorganic compound			Methodology and definitions	Numerical precision estimation	mp-23059	mp-23059
Materials Project database	data set	IAO	IAO:0000100	semiconducting inorganic compound			Methodology and definitions	Numerical precision estimation	mp-23060	mp-23060
Materials Project database	data set	IAO	IAO:0000100	semiconducting inorganic compound			Methodology and definitions	Numerical precision estimation	mp-23067	mp-23067
Materials Project database	data set	IAO	IAO:0000100	semiconducting inorganic compound			Methodology and definitions	Numerical precision estimation	mp-23070	mp-23070
Materials Project database	data set	IAO	IAO:0000100	semiconducting inorganic compound			Methodology and definitions	Numerical precision estimation	mp-23091	mp-23091
Materials Project database	data set	IAO	IAO:0000100	semiconducting inorganic compound			Methodology and definitions	Numerical precision estimation	mp-23092	mp-23092
Materials Project database	data set	IAO	IAO:0000100	semiconducting inorganic compound			Methodology and definitions	Numerical precision estimation	mp-23097	mp-23097
Materials Project database	data set	IAO	IAO:0000100	semiconducting inorganic compound			Methodology and definitions	Numerical precision estimation	mp-23116	mp-23116
Materials Project database	data set	IAO	IAO:0000100	semiconducting inorganic compound			Methodology and definitions	Numerical precision estimation	mp-23120	mp-23120
Materials Project database	data set	IAO	IAO:0000100	semiconducting inorganic compound			Methodology and definitions	Numerical precision estimation	mp-23127	mp-23127
Materials Project database	data set	IAO	IAO:0000100	semiconducting inorganic compound			Methodology and definitions	Numerical precision estimation	mp-23137	mp-23137
Materials Project database	data set	IAO	IAO:0000100	semiconducting inorganic compound			Methodology and definitions	Numerical precision estimation	mp-23167	mp-23167
Materials Project database	data set	IAO	IAO:0000100	semiconducting inorganic compound			Methodology and definitions	Numerical precision estimation	mp-23193	mp-23193
Materials Project database	data set	IAO	IAO:0000100	semiconducting inorganic compound			Methodology and definitions	Numerical precision estimation	mp-23197	mp-23197
Materials Project database	data set	IAO	IAO:0000100	semiconducting inorganic compound			Methodology and definitions	Numerical precision estimation	mp-2319	mp-2319
Materials Project database	data set	IAO	IAO:0000100	semiconducting inorganic compound			Methodology and definitions	Numerical precision estimation	mp-23209	mp-23209
Materials Project database	data set	IAO	IAO:0000100	semiconducting inorganic compound			Methodology and definitions	Numerical precision estimation	mp-23214	mp-23214
Materials Project database	data set	IAO	IAO:0000100	semiconducting inorganic compound			Methodology and definitions	Numerical precision estimation	mp-23222	mp-23222
Materials Project database	data set	IAO	IAO:0000100	semiconducting inorganic compound			Methodology and definitions	Numerical precision estimation	mp-23231	mp-23231
Materials Project database	data set	IAO	IAO:0000100	semiconducting inorganic compound			Methodology and definitions	Numerical precision estimation	mp-23251	mp-23251
Materials Project database	data set	IAO	IAO:0000100	semiconducting inorganic compound			Methodology and definitions	Numerical precision estimation	mp-23259	mp-23259
Materials Project database	data set	IAO	IAO:0000100	semiconducting inorganic compound			Methodology and definitions	Numerical precision estimation	mp-23260	mp-23260
Materials Project database	data set	IAO	IAO:0000100	semiconducting inorganic compound			Methodology and definitions	Numerical precision estimation	mp-23263	mp-23263
Materials Project database	data set	IAO	IAO:0000100	semiconducting inorganic compound			Methodology and definitions	Numerical precision estimation	mp-23268	mp-23268
Materials Project database	data set	IAO	IAO:0000100	semiconducting inorganic compound			Methodology and definitions	Numerical precision estimation	mp-23289	mp-23289
Materials Project database	data set	IAO	IAO:0000100	semiconducting inorganic compound			Methodology and definitions	Numerical precision estimation	mp-23295	mp-23295
Materials Project database	data set	IAO	IAO:0000100	semiconducting inorganic compound			Methodology and definitions	Numerical precision estimation	mp-23299	mp-23299
Materials Project database	data set	IAO	IAO:0000100	semiconducting inorganic compound			Methodology and definitions	Numerical precision estimation	mp-23302	mp-23302
Materials Project database	data set	IAO	IAO:0000100	semiconducting inorganic compound			Methodology and definitions	Numerical precision estimation	mp-23303	mp-23303
Materials Project database	data set	IAO	IAO:0000100	semiconducting inorganic compound			Methodology and definitions	Numerical precision estimation	mp-23349	mp-23349
Materials Project database	data set	IAO	IAO:0000100	semiconducting inorganic compound			Methodology and definitions	Numerical precision estimation	mp-23350	mp-23350
Materials Project database	data set	IAO	IAO:0000100	semiconducting inorganic compound			Methodology and definitions	Numerical precision estimation	mp-23353	mp-23353
Materials Project database	data set	IAO	IAO:0000100	semiconducting inorganic compound			Methodology and definitions	Numerical precision estimation	mp-23364	mp-23364
Materials Project database	data set	IAO	IAO:0000100	semiconducting inorganic compound			Methodology and definitions	Numerical precision estimation	mp-23405	mp-23405
Materials Project database	data set	IAO	IAO:0000100	semiconducting inorganic compound			Methodology and definitions	Numerical precision estimation	mp-23406	mp-23406
Materials Project database	data set	IAO	IAO:0000100	semiconducting inorganic compound			Methodology and definitions	Numerical precision estimation	mp-2340	mp-2340
Materials Project database	data set	IAO	IAO:0000100	semiconducting inorganic compound			Methodology and definitions	Numerical precision estimation	mp-23425	mp-23425
Materials Project database	data set	IAO	IAO:0000100	semiconducting inorganic compound			Methodology and definitions	Numerical precision estimation	mp-23432	mp-23432
Materials Project database	data set	IAO	IAO:0000100	semiconducting inorganic compound			Methodology and definitions	Numerical precision estimation	mp-23465	mp-23465
Materials Project database	data set	IAO	IAO:0000100	semiconducting inorganic compound			Methodology and definitions	Numerical precision estimation	mp-23475	mp-23475
Materials Project database	data set	IAO	IAO:0000100	semiconducting inorganic compound			Methodology and definitions	Numerical precision estimation	mp-23484	mp-23484
Materials Project database	data set	IAO	IAO:0000100	semiconducting inorganic compound			Methodology and definitions	Numerical precision estimation	mp-23485	mp-23485
Materials Project database	data set	IAO	IAO:0000100	semiconducting inorganic compound			Methodology and definitions	Numerical precision estimation	mp-23513	mp-23513
Materials Project database	data set	IAO	IAO:0000100	semiconducting inorganic compound			Methodology and definitions	Numerical precision estimation	mp-2352	mp-2352
Materials Project database	data set	IAO	IAO:0000100	semiconducting inorganic compound			Methodology and definitions	Numerical precision estimation	mp-23550	mp-23550
Materials Project database	data set	IAO	IAO:0000100	semiconducting inorganic compound			Methodology and definitions	Numerical precision estimation	mp-23703	mp-23703
Materials Project database	data set	IAO	IAO:0000100	semiconducting inorganic compound			Methodology and definitions	Numerical precision estimation	mp-23710	mp-23710
Materials Project database	data set	IAO	IAO:0000100	semiconducting inorganic compound			Methodology and definitions	Numerical precision estimation	mp-2371	mp-2371
Materials Project database	data set	IAO	IAO:0000100	semiconducting inorganic compound			Methodology and definitions	Numerical precision estimation	mp-23737	mp-23737
Materials Project database	data set	IAO	IAO:0000100	semiconducting inorganic compound			Methodology and definitions	Numerical precision estimation	mp-23804	mp-23804
Materials Project database	data set	IAO	IAO:0000100	semiconducting inorganic compound			Methodology and definitions	Numerical precision estimation	mp-23818	mp-23818
Materials Project database	data set	IAO	IAO:0000100	semiconducting inorganic compound			Methodology and definitions	Numerical precision estimation	mp-23859	mp-23859
Materials Project database	data set	IAO	IAO:0000100	semiconducting inorganic compound			Methodology and definitions	Numerical precision estimation	mp-23860	mp-23860
Materials Project database	data set	IAO	IAO:0000100	semiconducting inorganic compound			Methodology and definitions	Numerical precision estimation	mp-23861	mp-23861
Materials Project database	data set	IAO	IAO:0000100	semiconducting inorganic compound			Methodology and definitions	Numerical precision estimation	mp-23862	mp-23862
Materials Project database	data set	IAO	IAO:0000100	semiconducting inorganic compound			Methodology and definitions	Numerical precision estimation	mp-23870	mp-23870
Materials Project database	data set	IAO	IAO:0000100	semiconducting inorganic compound			Methodology and definitions	Numerical precision estimation	mp-23933	mp-23933
Materials Project database	data set	IAO	IAO:0000100	semiconducting inorganic compound			Methodology and definitions	Numerical precision estimation	mp-23949	mp-23949
Materials Project database	data set	IAO	IAO:0000100	semiconducting inorganic compound			Methodology and definitions	Numerical precision estimation	mp-23956	mp-23956
Materials Project database	data set	IAO	IAO:0000100	semiconducting inorganic compound			Methodology and definitions	Numerical precision estimation	mp-239	mp-239
Materials Project database	data set	IAO	IAO:0000100	semiconducting inorganic compound			Methodology and definitions	Numerical precision estimation	mp-24007	mp-24007
Materials Project database	data set	IAO	IAO:0000100	semiconducting inorganic compound			Methodology and definitions	Numerical precision estimation	mp-2400	mp-2400
Materials Project database	data set	IAO	IAO:0000100	semiconducting inorganic compound			Methodology and definitions	Numerical precision estimation	mp-24066	mp-24066
Materials Project database	data set	IAO	IAO:0000100	semiconducting inorganic compound			Methodology and definitions	Numerical precision estimation	mp-24084	mp-24084
Materials Project database	data set	IAO	IAO:0000100	semiconducting inorganic compound			Methodology and definitions	Numerical precision estimation	mp-241	mp-241
Materials Project database	data set	IAO	IAO:0000100	semiconducting inorganic compound			Methodology and definitions	Numerical precision estimation	mp-24292	mp-24292
Materials Project database	data set	IAO	IAO:0000100	semiconducting inorganic compound			Methodology and definitions	Numerical precision estimation	mp-24341	mp-24341
Materials Project database	data set	IAO	IAO:0000100	semiconducting inorganic compound			Methodology and definitions	Numerical precision estimation	mp-24423	mp-24423
Materials Project database	data set	IAO	IAO:0000100	semiconducting inorganic compound			Methodology and definitions	Numerical precision estimation	mp-24424	mp-24424
Materials Project database	data set	IAO	IAO:0000100	semiconducting inorganic compound			Methodology and definitions	Numerical precision estimation	mp-24428	mp-24428
Materials Project database	data set	IAO	IAO:0000100	semiconducting inorganic compound			Methodology and definitions	Numerical precision estimation	mp-2455	mp-2455
Materials Project database	data set	IAO	IAO:0000100	semiconducting inorganic compound			Methodology and definitions	Numerical precision estimation	mp-24589	mp-24589
Materials Project database	data set	IAO	IAO:0000100	semiconducting inorganic compound			Methodology and definitions	Numerical precision estimation	mp-2469	mp-2469
Materials Project database	data set	IAO	IAO:0000100	semiconducting inorganic compound			Methodology and definitions	Numerical precision estimation	mp-24721	mp-24721
Materials Project database	data set	IAO	IAO:0000100	semiconducting inorganic compound			Methodology and definitions	Numerical precision estimation	mp-2472	mp-2472
Materials Project database	data set	IAO	IAO:0000100	semiconducting inorganic compound			Methodology and definitions	Numerical precision estimation	mp-2488	mp-2488
Materials Project database	data set	IAO	IAO:0000100	semiconducting inorganic compound			Methodology and definitions	Numerical precision estimation	mp-2490	mp-2490
Materials Project database	data set	IAO	IAO:0000100	semiconducting inorganic compound			Methodology and definitions	Numerical precision estimation	mp-2517	mp-2517
Materials Project database	data set	IAO	IAO:0000100	semiconducting inorganic compound			Methodology and definitions	Numerical precision estimation	mp-252	mp-252
Materials Project database	data set	IAO	IAO:0000100	semiconducting inorganic compound			Methodology and definitions	Numerical precision estimation	mp-25305	mp-25305
Materials Project database	data set	IAO	IAO:0000100	semiconducting inorganic compound			Methodology and definitions	Numerical precision estimation	mp-2530	mp-2530
Materials Project database	data set	IAO	IAO:0000100	semiconducting inorganic compound			Methodology and definitions	Numerical precision estimation	mp-2534	mp-2534
Materials Project database	data set	IAO	IAO:0000100	semiconducting inorganic compound			Methodology and definitions	Numerical precision estimation	mp-2542	mp-2542
Materials Project database	data set	IAO	IAO:0000100	semiconducting inorganic compound			Methodology and definitions	Numerical precision estimation	mp-2552	mp-2552
Materials Project database	data set	IAO	IAO:0000100	semiconducting inorganic compound			Methodology and definitions	Numerical precision estimation	mp-2574	mp-2574
Materials Project database	data set	IAO	IAO:0000100	semiconducting inorganic compound			Methodology and definitions	Numerical precision estimation	mp-2576	mp-2576
Materials Project database	data set	IAO	IAO:0000100	semiconducting inorganic compound			Methodology and definitions	Numerical precision estimation	mp-2600	mp-2600
Materials Project database	data set	IAO	IAO:0000100	semiconducting inorganic compound			Methodology and definitions	Numerical precision estimation	mp-2605	mp-2605
Materials Project database	data set	IAO	IAO:0000100	semiconducting inorganic compound			Methodology and definitions	Numerical precision estimation	mp-2624	mp-2624
Materials Project database	data set	IAO	IAO:0000100	semiconducting inorganic compound			Methodology and definitions	Numerical precision estimation	mp-2646	mp-2646
Materials Project database	data set	IAO	IAO:0000100	semiconducting inorganic compound			Methodology and definitions	Numerical precision estimation	mp-2657	mp-2657
Materials Project database	data set	IAO	IAO:0000100	semiconducting inorganic compound			Methodology and definitions	Numerical precision estimation	mp-2659	mp-2659
Materials Project database	data set	IAO	IAO:0000100	semiconducting inorganic compound			Methodology and definitions	Numerical precision estimation	mp-2667	mp-2667
Materials Project database	data set	IAO	IAO:0000100	semiconducting inorganic compound			Methodology and definitions	Numerical precision estimation	mp-2672	mp-2672
Materials Project database	data set	IAO	IAO:0000100	semiconducting inorganic compound			Methodology and definitions	Numerical precision estimation	mp-267	mp-267
Materials Project database	data set	IAO	IAO:0000100	semiconducting inorganic compound			Methodology and definitions	Numerical precision estimation	mp-2691	mp-2691
Materials Project database	data set	IAO	IAO:0000100	semiconducting inorganic compound			Methodology and definitions	Numerical precision estimation	mp-2693	mp-2693
Materials Project database	data set	IAO	IAO:0000100	semiconducting inorganic compound			Methodology and definitions	Numerical precision estimation	mp-2695	mp-2695
Materials Project database	data set	IAO	IAO:0000100	semiconducting inorganic compound			Methodology and definitions	Numerical precision estimation	mp-2697	mp-2697
Materials Project database	data set	IAO	IAO:0000100	semiconducting inorganic compound			Methodology and definitions	Numerical precision estimation	mp-27138	mp-27138
Materials Project database	data set	IAO	IAO:0000100	semiconducting inorganic compound			Methodology and definitions	Numerical precision estimation	mp-27193	mp-27193
Materials Project database	data set	IAO	IAO:0000100	semiconducting inorganic compound			Methodology and definitions	Numerical precision estimation	mp-27207	mp-27207
Materials Project database	data set	IAO	IAO:0000100	semiconducting inorganic compound			Methodology and definitions	Numerical precision estimation	mp-27227	mp-27227
Materials Project database	data set	IAO	IAO:0000100	semiconducting inorganic compound			Methodology and definitions	Numerical precision estimation	mp-27243	mp-27243
Materials Project database	data set	IAO	IAO:0000100	semiconducting inorganic compound			Methodology and definitions	Numerical precision estimation	mp-27253	mp-27253
Materials Project database	data set	IAO	IAO:0000100	semiconducting inorganic compound			Methodology and definitions	Numerical precision estimation	mp-27255	mp-27255
Materials Project database	data set	IAO	IAO:0000100	semiconducting inorganic compound			Methodology and definitions	Numerical precision estimation	mp-27294	mp-27294
Materials Project database	data set	IAO	IAO:0000100	semiconducting inorganic compound			Methodology and definitions	Numerical precision estimation	mp-27300	mp-27300
Materials Project database	data set	IAO	IAO:0000100	semiconducting inorganic compound			Methodology and definitions	Numerical precision estimation	mp-27303	mp-27303
Materials Project database	data set	IAO	IAO:0000100	semiconducting inorganic compound			Methodology and definitions	Numerical precision estimation	mp-27315	mp-27315
Materials Project database	data set	IAO	IAO:0000100	semiconducting inorganic compound			Methodology and definitions	Numerical precision estimation	mp-27369	mp-27369
Materials Project database	data set	IAO	IAO:0000100	semiconducting inorganic compound			Methodology and definitions	Numerical precision estimation	mp-27385	mp-27385
Materials Project database	data set	IAO	IAO:0000100	semiconducting inorganic compound			Methodology and definitions	Numerical precision estimation	mp-27419	mp-27419
Materials Project database	data set	IAO	IAO:0000100	semiconducting inorganic compound			Methodology and definitions	Numerical precision estimation	mp-2741	mp-2741
Materials Project database	data set	IAO	IAO:0000100	semiconducting inorganic compound			Methodology and definitions	Numerical precision estimation	mp-27420	mp-27420
Materials Project database	data set	IAO	IAO:0000100	semiconducting inorganic compound			Methodology and definitions	Numerical precision estimation	mp-27421	mp-27421
Materials Project database	data set	IAO	IAO:0000100	semiconducting inorganic compound			Methodology and definitions	Numerical precision estimation	mp-27422	mp-27422
Materials Project database	data set	IAO	IAO:0000100	semiconducting inorganic compound			Methodology and definitions	Numerical precision estimation	mp-27456	mp-27456
Materials Project database	data set	IAO	IAO:0000100	semiconducting inorganic compound			Methodology and definitions	Numerical precision estimation	mp-27546	mp-27546
Materials Project database	data set	IAO	IAO:0000100	semiconducting inorganic compound			Methodology and definitions	Numerical precision estimation	mp-27549	mp-27549
Materials Project database	data set	IAO	IAO:0000100	semiconducting inorganic compound			Methodology and definitions	Numerical precision estimation	mp-27562	mp-27562
Materials Project database	data set	IAO	IAO:0000100	semiconducting inorganic compound			Methodology and definitions	Numerical precision estimation	mp-2758	mp-2758
Materials Project database	data set	IAO	IAO:0000100	semiconducting inorganic compound			Methodology and definitions	Numerical precision estimation	mp-27608	mp-27608
Materials Project database	data set	IAO	IAO:0000100	semiconducting inorganic compound			Methodology and definitions	Numerical precision estimation	mp-27678	mp-27678
Materials Project database	data set	IAO	IAO:0000100	semiconducting inorganic compound			Methodology and definitions	Numerical precision estimation	mp-27691	mp-27691
Materials Project database	data set	IAO	IAO:0000100	semiconducting inorganic compound			Methodology and definitions	Numerical precision estimation	mp-27716	mp-27716
Materials Project database	data set	IAO	IAO:0000100	semiconducting inorganic compound			Methodology and definitions	Numerical precision estimation	mp-27791	mp-27791
Materials Project database	data set	IAO	IAO:0000100	semiconducting inorganic compound			Methodology and definitions	Numerical precision estimation	mp-27827	mp-27827
Materials Project database	data set	IAO	IAO:0000100	semiconducting inorganic compound			Methodology and definitions	Numerical precision estimation	mp-27828	mp-27828
Materials Project database	data set	IAO	IAO:0000100	semiconducting inorganic compound			Methodology and definitions	Numerical precision estimation	mp-27829	mp-27829
Materials Project database	data set	IAO	IAO:0000100	semiconducting inorganic compound			Methodology and definitions	Numerical precision estimation	mp-27830	mp-27830
Materials Project database	data set	IAO	IAO:0000100	semiconducting inorganic compound			Methodology and definitions	Numerical precision estimation	mp-27831	mp-27831
Materials Project database	data set	IAO	IAO:0000100	semiconducting inorganic compound			Methodology and definitions	Numerical precision estimation	mp-27839	mp-27839
Materials Project database	data set	IAO	IAO:0000100	semiconducting inorganic compound			Methodology and definitions	Numerical precision estimation	mp-2784	mp-2784
Materials Project database	data set	IAO	IAO:0000100	semiconducting inorganic compound			Methodology and definitions	Numerical precision estimation	mp-27869	mp-27869
Materials Project database	data set	IAO	IAO:0000100	semiconducting inorganic compound			Methodology and definitions	Numerical precision estimation	mp-27882	mp-27882
Materials Project database	data set	IAO	IAO:0000100	semiconducting inorganic compound			Methodology and definitions	Numerical precision estimation	mp-27904	mp-27904
Materials Project database	data set	IAO	IAO:0000100	semiconducting inorganic compound			Methodology and definitions	Numerical precision estimation	mp-27985	mp-27985
Materials Project database	data set	IAO	IAO:0000100	semiconducting inorganic compound			Methodology and definitions	Numerical precision estimation	mp-27999	mp-27999
Materials Project database	data set	IAO	IAO:0000100	semiconducting inorganic compound			Methodology and definitions	Numerical precision estimation	mp-28020	mp-28020
Materials Project database	data set	IAO	IAO:0000100	semiconducting inorganic compound			Methodology and definitions	Numerical precision estimation	mp-28069	mp-28069
Materials Project database	data set	IAO	IAO:0000100	semiconducting inorganic compound			Methodology and definitions	Numerical precision estimation	mp-28075	mp-28075
Materials Project database	data set	IAO	IAO:0000100	semiconducting inorganic compound			Methodology and definitions	Numerical precision estimation	mp-28084	mp-28084
Materials Project database	data set	IAO	IAO:0000100	semiconducting inorganic compound			Methodology and definitions	Numerical precision estimation	mp-28110	mp-28110
Materials Project database	data set	IAO	IAO:0000100	semiconducting inorganic compound			Methodology and definitions	Numerical precision estimation	mp-28111	mp-28111
Materials Project database	data set	IAO	IAO:0000100	semiconducting inorganic compound			Methodology and definitions	Numerical precision estimation	mp-28145	mp-28145
Materials Project database	data set	IAO	IAO:0000100	semiconducting inorganic compound			Methodology and definitions	Numerical precision estimation	mp-28171	mp-28171
Materials Project database	data set	IAO	IAO:0000100	semiconducting inorganic compound			Methodology and definitions	Numerical precision estimation	mp-28237	mp-28237
Materials Project database	data set	IAO	IAO:0000100	semiconducting inorganic compound			Methodology and definitions	Numerical precision estimation	mp-28243	mp-28243
Materials Project database	data set	IAO	IAO:0000100	semiconducting inorganic compound			Methodology and definitions	Numerical precision estimation	mp-28264	mp-28264
Materials Project database	data set	IAO	IAO:0000100	semiconducting inorganic compound			Methodology and definitions	Numerical precision estimation	mp-28266	mp-28266
Materials Project database	data set	IAO	IAO:0000100	semiconducting inorganic compound			Methodology and definitions	Numerical precision estimation	mp-28270	mp-28270
Materials Project database	data set	IAO	IAO:0000100	semiconducting inorganic compound			Methodology and definitions	Numerical precision estimation	mp-28295	mp-28295
Materials Project database	data set	IAO	IAO:0000100	semiconducting inorganic compound			Methodology and definitions	Numerical precision estimation	mp-28302	mp-28302
Materials Project database	data set	IAO	IAO:0000100	semiconducting inorganic compound			Methodology and definitions	Numerical precision estimation	mp-28377	mp-28377
Materials Project database	data set	IAO	IAO:0000100	semiconducting inorganic compound			Methodology and definitions	Numerical precision estimation	mp-28423	mp-28423
Materials Project database	data set	IAO	IAO:0000100	semiconducting inorganic compound			Methodology and definitions	Numerical precision estimation	mp-28453	mp-28453
Materials Project database	data set	IAO	IAO:0000100	semiconducting inorganic compound			Methodology and definitions	Numerical precision estimation	mp-2853	mp-2853
Materials Project database	data set	IAO	IAO:0000100	semiconducting inorganic compound			Methodology and definitions	Numerical precision estimation	mp-28553	mp-28553
Materials Project database	data set	IAO	IAO:0000100	semiconducting inorganic compound			Methodology and definitions	Numerical precision estimation	mp-28554	mp-28554
Materials Project database	data set	IAO	IAO:0000100	semiconducting inorganic compound			Methodology and definitions	Numerical precision estimation	mp-2858	mp-2858
Materials Project database	data set	IAO	IAO:0000100	semiconducting inorganic compound			Methodology and definitions	Numerical precision estimation	mp-28591	mp-28591
Materials Project database	data set	IAO	IAO:0000100	semiconducting inorganic compound			Methodology and definitions	Numerical precision estimation	mp-28599	mp-28599
Materials Project database	data set	IAO	IAO:0000100	semiconducting inorganic compound			Methodology and definitions	Numerical precision estimation	mp-28602	mp-28602
Materials Project database	data set	IAO	IAO:0000100	semiconducting inorganic compound			Methodology and definitions	Numerical precision estimation	mp-28603	mp-28603
Materials Project database	data set	IAO	IAO:0000100	semiconducting inorganic compound			Methodology and definitions	Numerical precision estimation	mp-28626	mp-28626
Materials Project database	data set	IAO	IAO:0000100	semiconducting inorganic compound			Methodology and definitions	Numerical precision estimation	mp-28627	mp-28627
Materials Project database	data set	IAO	IAO:0000100	semiconducting inorganic compound			Methodology and definitions	Numerical precision estimation	mp-28650	mp-28650
Materials Project database	data set	IAO	IAO:0000100	semiconducting inorganic compound			Methodology and definitions	Numerical precision estimation	mp-28797	mp-28797
Materials Project database	data set	IAO	IAO:0000100	semiconducting inorganic compound			Methodology and definitions	Numerical precision estimation	mp-28872	mp-28872
Materials Project database	data set	IAO	IAO:0000100	semiconducting inorganic compound			Methodology and definitions	Numerical precision estimation	mp-28873	mp-28873
Materials Project database	data set	IAO	IAO:0000100	semiconducting inorganic compound			Methodology and definitions	Numerical precision estimation	mp-288	mp-288
Materials Project database	data set	IAO	IAO:0000100	semiconducting inorganic compound			Methodology and definitions	Numerical precision estimation	mp-2894	mp-2894
Materials Project database	data set	IAO	IAO:0000100	semiconducting inorganic compound			Methodology and definitions	Numerical precision estimation	mp-28994	mp-28994
Materials Project database	data set	IAO	IAO:0000100	semiconducting inorganic compound			Methodology and definitions	Numerical precision estimation	mp-29025	mp-29025
Materials Project database	data set	IAO	IAO:0000100	semiconducting inorganic compound			Methodology and definitions	Numerical precision estimation	mp-29055	mp-29055
Materials Project database	data set	IAO	IAO:0000100	semiconducting inorganic compound			Methodology and definitions	Numerical precision estimation	mp-29091	mp-29091
Materials Project database	data set	IAO	IAO:0000100	semiconducting inorganic compound			Methodology and definitions	Numerical precision estimation	mp-29138	mp-29138
Materials Project database	data set	IAO	IAO:0000100	semiconducting inorganic compound			Methodology and definitions	Numerical precision estimation	mp-29149	mp-29149
Materials Project database	data set	IAO	IAO:0000100	semiconducting inorganic compound			Methodology and definitions	Numerical precision estimation	mp-29151	mp-29151
Materials Project database	data set	IAO	IAO:0000100	semiconducting inorganic compound			Methodology and definitions	Numerical precision estimation	mp-29163	mp-29163
Materials Project database	data set	IAO	IAO:0000100	semiconducting inorganic compound			Methodology and definitions	Numerical precision estimation	mp-2918	mp-2918
Materials Project database	data set	IAO	IAO:0000100	semiconducting inorganic compound			Methodology and definitions	Numerical precision estimation	mp-29208	mp-29208
Materials Project database	data set	IAO	IAO:0000100	semiconducting inorganic compound			Methodology and definitions	Numerical precision estimation	mp-29209	mp-29209
Materials Project database	data set	IAO	IAO:0000100	semiconducting inorganic compound			Methodology and definitions	Numerical precision estimation	mp-2920	mp-2920
Materials Project database	data set	IAO	IAO:0000100	semiconducting inorganic compound			Methodology and definitions	Numerical precision estimation	mp-29266	mp-29266
Materials Project database	data set	IAO	IAO:0000100	semiconducting inorganic compound			Methodology and definitions	Numerical precision estimation	mp-29342	mp-29342
Materials Project database	data set	IAO	IAO:0000100	semiconducting inorganic compound			Methodology and definitions	Numerical precision estimation	mp-29364	mp-29364
Materials Project database	data set	IAO	IAO:0000100	semiconducting inorganic compound			Methodology and definitions	Numerical precision estimation	mp-29396	mp-29396
Materials Project database	data set	IAO	IAO:0000100	semiconducting inorganic compound			Methodology and definitions	Numerical precision estimation	mp-29398	mp-29398
Materials Project database	data set	IAO	IAO:0000100	semiconducting inorganic compound			Methodology and definitions	Numerical precision estimation	mp-29403	mp-29403
Materials Project database	data set	IAO	IAO:0000100	semiconducting inorganic compound			Methodology and definitions	Numerical precision estimation	mp-29463	mp-29463
Materials Project database	data set	IAO	IAO:0000100	semiconducting inorganic compound			Methodology and definitions	Numerical precision estimation	mp-29484	mp-29484
Materials Project database	data set	IAO	IAO:0000100	semiconducting inorganic compound			Methodology and definitions	Numerical precision estimation	mp-29506	mp-29506
Materials Project database	data set	IAO	IAO:0000100	semiconducting inorganic compound			Methodology and definitions	Numerical precision estimation	mp-29521	mp-29521
Materials Project database	data set	IAO	IAO:0000100	semiconducting inorganic compound			Methodology and definitions	Numerical precision estimation	mp-29529	mp-29529
Materials Project database	data set	IAO	IAO:0000100	semiconducting inorganic compound			Methodology and definitions	Numerical precision estimation	mp-29584	mp-29584
Materials Project database	data set	IAO	IAO:0000100	semiconducting inorganic compound			Methodology and definitions	Numerical precision estimation	mp-29585	mp-29585
Materials Project database	data set	IAO	IAO:0000100	semiconducting inorganic compound			Methodology and definitions	Numerical precision estimation	mp-2961	mp-2961
Materials Project database	data set	IAO	IAO:0000100	semiconducting inorganic compound			Methodology and definitions	Numerical precision estimation	mp-2964	mp-2964
Materials Project database	data set	IAO	IAO:0000100	semiconducting inorganic compound			Methodology and definitions	Numerical precision estimation	mp-29678	mp-29678
Materials Project database	data set	IAO	IAO:0000100	semiconducting inorganic compound			Methodology and definitions	Numerical precision estimation	mp-29750	mp-29750
Materials Project database	data set	IAO	IAO:0000100	semiconducting inorganic compound			Methodology and definitions	Numerical precision estimation	mp-29751	mp-29751
Materials Project database	data set	IAO	IAO:0000100	semiconducting inorganic compound			Methodology and definitions	Numerical precision estimation	mp-29754	mp-29754
Materials Project database	data set	IAO	IAO:0000100	semiconducting inorganic compound			Methodology and definitions	Numerical precision estimation	mp-2979	mp-2979
Materials Project database	data set	IAO	IAO:0000100	semiconducting inorganic compound			Methodology and definitions	Numerical precision estimation	mp-30004	mp-30004
Materials Project database	data set	IAO	IAO:0000100	semiconducting inorganic compound			Methodology and definitions	Numerical precision estimation	mp-30041	mp-30041
Materials Project database	data set	IAO	IAO:0000100	semiconducting inorganic compound			Methodology and definitions	Numerical precision estimation	mp-30056	mp-30056
Materials Project database	data set	IAO	IAO:0000100	semiconducting inorganic compound			Methodology and definitions	Numerical precision estimation	mp-30062	mp-30062
Materials Project database	data set	IAO	IAO:0000100	semiconducting inorganic compound			Methodology and definitions	Numerical precision estimation	mp-30250	mp-30250
Materials Project database	data set	IAO	IAO:0000100	semiconducting inorganic compound			Methodology and definitions	Numerical precision estimation	mp-30251	mp-30251
Materials Project database	data set	IAO	IAO:0000100	semiconducting inorganic compound			Methodology and definitions	Numerical precision estimation	mp-30315	mp-30315
Materials Project database	data set	IAO	IAO:0000100	semiconducting inorganic compound			Methodology and definitions	Numerical precision estimation	mp-30373	mp-30373
Materials Project database	data set	IAO	IAO:0000100	semiconducting inorganic compound			Methodology and definitions	Numerical precision estimation	mp-3038	mp-3038
Materials Project database	data set	IAO	IAO:0000100	semiconducting inorganic compound			Methodology and definitions	Numerical precision estimation	mp-3042	mp-3042
Materials Project database	data set	IAO	IAO:0000100	semiconducting inorganic compound			Methodology and definitions	Numerical precision estimation	mp-30456	mp-30456
Materials Project database	data set	IAO	IAO:0000100	semiconducting inorganic compound			Methodology and definitions	Numerical precision estimation	mp-30459	mp-30459
Materials Project database	data set	IAO	IAO:0000100	semiconducting inorganic compound			Methodology and definitions	Numerical precision estimation	mp-30460	mp-30460
Materials Project database	data set	IAO	IAO:0000100	semiconducting inorganic compound			Methodology and definitions	Numerical precision estimation	mp-304	mp-304
Materials Project database	data set	IAO	IAO:0000100	semiconducting inorganic compound			Methodology and definitions	Numerical precision estimation	mp-3054	mp-3054
Materials Project database	data set	IAO	IAO:0000100	semiconducting inorganic compound			Methodology and definitions	Numerical precision estimation	mp-3056	mp-3056
Materials Project database	data set	IAO	IAO:0000100	semiconducting inorganic compound			Methodology and definitions	Numerical precision estimation	mp-3070	mp-3070
Materials Project database	data set	IAO	IAO:0000100	semiconducting inorganic compound			Methodology and definitions	Numerical precision estimation	mp-3074	mp-3074
Materials Project database	data set	IAO	IAO:0000100	semiconducting inorganic compound			Methodology and definitions	Numerical precision estimation	mp-3078	mp-3078
Materials Project database	data set	IAO	IAO:0000100	semiconducting inorganic compound			Methodology and definitions	Numerical precision estimation	mp-30847	mp-30847
Materials Project database	data set	IAO	IAO:0000100	semiconducting inorganic compound			Methodology and definitions	Numerical precision estimation	mp-30988	mp-30988
Materials Project database	data set	IAO	IAO:0000100	semiconducting inorganic compound			Methodology and definitions	Numerical precision estimation	mp-3098	mp-3098
Materials Project database	data set	IAO	IAO:0000100	semiconducting inorganic compound			Methodology and definitions	Numerical precision estimation	mp-31002	mp-31002
Materials Project database	data set	IAO	IAO:0000100	semiconducting inorganic compound			Methodology and definitions	Numerical precision estimation	mp-3104	mp-3104
Materials Project database	data set	IAO	IAO:0000100	semiconducting inorganic compound			Methodology and definitions	Numerical precision estimation	mp-31149	mp-31149
Materials Project database	data set	IAO	IAO:0000100	semiconducting inorganic compound			Methodology and definitions	Numerical precision estimation	mp-31212	mp-31212
Materials Project database	data set	IAO	IAO:0000100	semiconducting inorganic compound			Methodology and definitions	Numerical precision estimation	mp-31235	mp-31235
Materials Project database	data set	IAO	IAO:0000100	semiconducting inorganic compound			Methodology and definitions	Numerical precision estimation	mp-3125	mp-3125
Materials Project database	data set	IAO	IAO:0000100	semiconducting inorganic compound			Methodology and definitions	Numerical precision estimation	mp-31451	mp-31451
Materials Project database	data set	IAO	IAO:0000100	semiconducting inorganic compound			Methodology and definitions	Numerical precision estimation	mp-31454	mp-31454
Materials Project database	data set	IAO	IAO:0000100	semiconducting inorganic compound			Methodology and definitions	Numerical precision estimation	mp-31468	mp-31468
Materials Project database	data set	IAO	IAO:0000100	semiconducting inorganic compound			Methodology and definitions	Numerical precision estimation	mp-3159	mp-3159
Materials Project database	data set	IAO	IAO:0000100	semiconducting inorganic compound			Methodology and definitions	Numerical precision estimation	mp-315	mp-315
Materials Project database	data set	IAO	IAO:0000100	semiconducting inorganic compound			Methodology and definitions	Numerical precision estimation	mp-3163	mp-3163
Materials Project database	data set	IAO	IAO:0000100	semiconducting inorganic compound			Methodology and definitions	Numerical precision estimation	mp-3167	mp-3167
Materials Project database	data set	IAO	IAO:0000100	semiconducting inorganic compound			Methodology and definitions	Numerical precision estimation	mp-3216	mp-3216
Materials Project database	data set	IAO	IAO:0000100	semiconducting inorganic compound			Methodology and definitions	Numerical precision estimation	mp-3247	mp-3247
Materials Project database	data set	IAO	IAO:0000100	semiconducting inorganic compound			Methodology and definitions	Numerical precision estimation	mp-32616	mp-32616
Materials Project database	data set	IAO	IAO:0000100	semiconducting inorganic compound			Methodology and definitions	Numerical precision estimation	mp-3277	mp-3277
Materials Project database	data set	IAO	IAO:0000100	semiconducting inorganic compound			Methodology and definitions	Numerical precision estimation	mp-32880	mp-32880
Materials Project database	data set	IAO	IAO:0000100	semiconducting inorganic compound			Methodology and definitions	Numerical precision estimation	mp-3288	mp-3288
Materials Project database	data set	IAO	IAO:0000100	semiconducting inorganic compound			Methodology and definitions	Numerical precision estimation	mp-3349	mp-3349
Materials Project database	data set	IAO	IAO:0000100	semiconducting inorganic compound			Methodology and definitions	Numerical precision estimation	mp-33526	mp-33526
Materials Project database	data set	IAO	IAO:0000100	semiconducting inorganic compound			Methodology and definitions	Numerical precision estimation	mp-33588	mp-33588
Materials Project database	data set	IAO	IAO:0000100	semiconducting inorganic compound			Methodology and definitions	Numerical precision estimation	mp-3359	mp-3359
Materials Project database	data set	IAO	IAO:0000100	semiconducting inorganic compound			Methodology and definitions	Numerical precision estimation	mp-3395	mp-3395
Materials Project database	data set	IAO	IAO:0000100	semiconducting inorganic compound			Methodology and definitions	Numerical precision estimation	mp-34126	mp-34126
Materials Project database	data set	IAO	IAO:0000100	semiconducting inorganic compound			Methodology and definitions	Numerical precision estimation	mp-34169	mp-34169
Materials Project database	data set	IAO	IAO:0000100	semiconducting inorganic compound			Methodology and definitions	Numerical precision estimation	mp-3419	mp-3419
Materials Project database	data set	IAO	IAO:0000100	semiconducting inorganic compound			Methodology and definitions	Numerical precision estimation	mp-3427	mp-3427
Materials Project database	data set	IAO	IAO:0000100	semiconducting inorganic compound			Methodology and definitions	Numerical precision estimation	mp-34293	mp-34293
Materials Project database	data set	IAO	IAO:0000100	semiconducting inorganic compound			Methodology and definitions	Numerical precision estimation	mp-3432	mp-3432
Materials Project database	data set	IAO	IAO:0000100	semiconducting inorganic compound			Methodology and definitions	Numerical precision estimation	mp-3448	mp-3448
Materials Project database	data set	IAO	IAO:0000100	semiconducting inorganic compound			Methodology and definitions	Numerical precision estimation	mp-34579	mp-34579
Materials Project database	data set	IAO	IAO:0000100	semiconducting inorganic compound			Methodology and definitions	Numerical precision estimation	mp-3481	mp-3481
Materials Project database	data set	IAO	IAO:0000100	semiconducting inorganic compound			Methodology and definitions	Numerical precision estimation	mp-3486	mp-3486
Materials Project database	data set	IAO	IAO:0000100	semiconducting inorganic compound			Methodology and definitions	Numerical precision estimation	mp-34932	mp-34932
Materials Project database	data set	IAO	IAO:0000100	semiconducting inorganic compound			Methodology and definitions	Numerical precision estimation	mp-35015	mp-35015
Materials Project database	data set	IAO	IAO:0000100	semiconducting inorganic compound			Methodology and definitions	Numerical precision estimation	mp-35152	mp-35152
Materials Project database	data set	IAO	IAO:0000100	semiconducting inorganic compound			Methodology and definitions	Numerical precision estimation	mp-3519	mp-3519
Materials Project database	data set	IAO	IAO:0000100	semiconducting inorganic compound			Methodology and definitions	Numerical precision estimation	mp-35220	mp-35220
Materials Project database	data set	IAO	IAO:0000100	semiconducting inorganic compound			Methodology and definitions	Numerical precision estimation	mp-3524	mp-3524
Materials Project database	data set	IAO	IAO:0000100	semiconducting inorganic compound			Methodology and definitions	Numerical precision estimation	mp-35777	mp-35777
Materials Project database	data set	IAO	IAO:0000100	semiconducting inorganic compound			Methodology and definitions	Numerical precision estimation	mp-3589	mp-3589
Materials Project database	data set	IAO	IAO:0000100	semiconducting inorganic compound			Methodology and definitions	Numerical precision estimation	mp-3595	mp-3595
Materials Project database	data set	IAO	IAO:0000100	semiconducting inorganic compound			Methodology and definitions	Numerical precision estimation	mp-36066	mp-36066
Materials Project database	data set	IAO	IAO:0000100	semiconducting inorganic compound			Methodology and definitions	Numerical precision estimation	mp-36111	mp-36111
Materials Project database	data set	IAO	IAO:0000100	semiconducting inorganic compound			Methodology and definitions	Numerical precision estimation	mp-3614	mp-3614
Materials Project database	data set	IAO	IAO:0000100	semiconducting inorganic compound			Methodology and definitions	Numerical precision estimation	mp-3637	mp-3637
Materials Project database	data set	IAO	IAO:0000100	semiconducting inorganic compound			Methodology and definitions	Numerical precision estimation	mp-3642	mp-3642
Materials Project database	data set	IAO	IAO:0000100	semiconducting inorganic compound			Methodology and definitions	Numerical precision estimation	mp-36508	mp-36508
Materials Project database	data set	IAO	IAO:0000100	semiconducting inorganic compound			Methodology and definitions	Numerical precision estimation	mp-3654	mp-3654
Materials Project database	data set	IAO	IAO:0000100	semiconducting inorganic compound			Methodology and definitions	Numerical precision estimation	mp-36582	mp-36582
Materials Project database	data set	IAO	IAO:0000100	semiconducting inorganic compound			Methodology and definitions	Numerical precision estimation	mp-3666	mp-3666
Materials Project database	data set	IAO	IAO:0000100	semiconducting inorganic compound			Methodology and definitions	Numerical precision estimation	mp-3668	mp-3668
Materials Project database	data set	IAO	IAO:0000100	semiconducting inorganic compound			Methodology and definitions	Numerical precision estimation	mp-3700	mp-3700
Materials Project database	data set	IAO	IAO:0000100	semiconducting inorganic compound			Methodology and definitions	Numerical precision estimation	mp-37091	mp-37091
Materials Project database	data set	IAO	IAO:0000100	semiconducting inorganic compound			Methodology and definitions	Numerical precision estimation	mp-370	mp-370
Materials Project database	data set	IAO	IAO:0000100	semiconducting inorganic compound			Methodology and definitions	Numerical precision estimation	mp-37153	mp-37153
Materials Project database	data set	IAO	IAO:0000100	semiconducting inorganic compound			Methodology and definitions	Numerical precision estimation	mp-37216	mp-37216
Materials Project database	data set	IAO	IAO:0000100	semiconducting inorganic compound			Methodology and definitions	Numerical precision estimation	mp-3731	mp-3731
Materials Project database	data set	IAO	IAO:0000100	semiconducting inorganic compound			Methodology and definitions	Numerical precision estimation	mp-3744	mp-3744
Materials Project database	data set	IAO	IAO:0000100	semiconducting inorganic compound			Methodology and definitions	Numerical precision estimation	mp-3748	mp-3748
Materials Project database	data set	IAO	IAO:0000100	semiconducting inorganic compound			Methodology and definitions	Numerical precision estimation	mp-3762	mp-3762
Materials Project database	data set	IAO	IAO:0000100	semiconducting inorganic compound			Methodology and definitions	Numerical precision estimation	mp-3771	mp-3771
Materials Project database	data set	IAO	IAO:0000100	semiconducting inorganic compound			Methodology and definitions	Numerical precision estimation	mp-3772	mp-3772
Materials Project database	data set	IAO	IAO:0000100	semiconducting inorganic compound			Methodology and definitions	Numerical precision estimation	mp-37906	mp-37906
Materials Project database	data set	IAO	IAO:0000100	semiconducting inorganic compound			Methodology and definitions	Numerical precision estimation	mp-38011	mp-38011
Materials Project database	data set	IAO	IAO:0000100	semiconducting inorganic compound			Methodology and definitions	Numerical precision estimation	mp-380	mp-380
Materials Project database	data set	IAO	IAO:0000100	semiconducting inorganic compound			Methodology and definitions	Numerical precision estimation	mp-3810	mp-3810
Materials Project database	data set	IAO	IAO:0000100	semiconducting inorganic compound			Methodology and definitions	Numerical precision estimation	mp-38117	mp-38117
Materials Project database	data set	IAO	IAO:0000100	semiconducting inorganic compound			Methodology and definitions	Numerical precision estimation	mp-3813	mp-3813
Materials Project database	data set	IAO	IAO:0000100	semiconducting inorganic compound			Methodology and definitions	Numerical precision estimation	mp-3821	mp-3821
Materials Project database	data set	IAO	IAO:0000100	semiconducting inorganic compound			Methodology and definitions	Numerical precision estimation	mp-3834	mp-3834
Materials Project database	data set	IAO	IAO:0000100	semiconducting inorganic compound			Methodology and definitions	Numerical precision estimation	mp-3839	mp-3839
Materials Project database	data set	IAO	IAO:0000100	semiconducting inorganic compound			Methodology and definitions	Numerical precision estimation	mp-384	mp-384
Materials Project database	data set	IAO	IAO:0000100	semiconducting inorganic compound			Methodology and definitions	Numerical precision estimation	mp-38970	mp-38970
Materials Project database	data set	IAO	IAO:0000100	semiconducting inorganic compound			Methodology and definitions	Numerical precision estimation	mp-3915	mp-3915
Materials Project database	data set	IAO	IAO:0000100	semiconducting inorganic compound			Methodology and definitions	Numerical precision estimation	mp-3924	mp-3924
Materials Project database	data set	IAO	IAO:0000100	semiconducting inorganic compound			Methodology and definitions	Numerical precision estimation	mp-3953	mp-3953
Materials Project database	data set	IAO	IAO:0000100	semiconducting inorganic compound			Methodology and definitions	Numerical precision estimation	mp-3970	mp-3970
Materials Project database	data set	IAO	IAO:0000100	semiconducting inorganic compound			Methodology and definitions	Numerical precision estimation	mp-3980	mp-3980
Materials Project database	data set	IAO	IAO:0000100	semiconducting inorganic compound			Methodology and definitions	Numerical precision estimation	mp-3982	mp-3982
Materials Project database	data set	IAO	IAO:0000100	semiconducting inorganic compound			Methodology and definitions	Numerical precision estimation	mp-4002	mp-4002
Materials Project database	data set	IAO	IAO:0000100	semiconducting inorganic compound			Methodology and definitions	Numerical precision estimation	mp-4009	mp-4009
Materials Project database	data set	IAO	IAO:0000100	semiconducting inorganic compound			Methodology and definitions	Numerical precision estimation	mp-4035	mp-4035
Materials Project database	data set	IAO	IAO:0000100	semiconducting inorganic compound			Methodology and definitions	Numerical precision estimation	mp-4043	mp-4043
Materials Project database	data set	IAO	IAO:0000100	semiconducting inorganic compound			Methodology and definitions	Numerical precision estimation	mp-4047	mp-4047
Materials Project database	data set	IAO	IAO:0000100	semiconducting inorganic compound			Methodology and definitions	Numerical precision estimation	mp-406	mp-406
Materials Project database	data set	IAO	IAO:0000100	semiconducting inorganic compound			Methodology and definitions	Numerical precision estimation	mp-4081	mp-4081
Materials Project database	data set	IAO	IAO:0000100	semiconducting inorganic compound			Methodology and definitions	Numerical precision estimation	mp-4124	mp-4124
Materials Project database	data set	IAO	IAO:0000100	semiconducting inorganic compound			Methodology and definitions	Numerical precision estimation	mp-4156	mp-4156
Materials Project database	data set	IAO	IAO:0000100	semiconducting inorganic compound			Methodology and definitions	Numerical precision estimation	mp-4165	mp-4165
Materials Project database	data set	IAO	IAO:0000100	semiconducting inorganic compound			Methodology and definitions	Numerical precision estimation	mp-4175	mp-4175
Materials Project database	data set	IAO	IAO:0000100	semiconducting inorganic compound			Methodology and definitions	Numerical precision estimation	mp-4187	mp-4187
Materials Project database	data set	IAO	IAO:0000100	semiconducting inorganic compound			Methodology and definitions	Numerical precision estimation	mp-4190	mp-4190
Materials Project database	data set	IAO	IAO:0000100	semiconducting inorganic compound			Methodology and definitions	Numerical precision estimation	mp-4200	mp-4200
Materials Project database	data set	IAO	IAO:0000100	semiconducting inorganic compound			Methodology and definitions	Numerical precision estimation	mp-422	mp-422
Materials Project database	data set	IAO	IAO:0000100	semiconducting inorganic compound			Methodology and definitions	Numerical precision estimation	mp-4236	mp-4236
Materials Project database	data set	IAO	IAO:0000100	semiconducting inorganic compound			Methodology and definitions	Numerical precision estimation	mp-4280	mp-4280
Materials Project database	data set	IAO	IAO:0000100	semiconducting inorganic compound			Methodology and definitions	Numerical precision estimation	mp-4342	mp-4342
Materials Project database	data set	IAO	IAO:0000100	semiconducting inorganic compound			Methodology and definitions	Numerical precision estimation	mp-4359	mp-4359
Materials Project database	data set	IAO	IAO:0000100	semiconducting inorganic compound			Methodology and definitions	Numerical precision estimation	mp-4360	mp-4360
Materials Project database	data set	IAO	IAO:0000100	semiconducting inorganic compound			Methodology and definitions	Numerical precision estimation	mp-4385	mp-4385
Materials Project database	data set	IAO	IAO:0000100	semiconducting inorganic compound			Methodology and definitions	Numerical precision estimation	mp-4405	mp-4405
Materials Project database	data set	IAO	IAO:0000100	semiconducting inorganic compound			Methodology and definitions	Numerical precision estimation	mp-4406	mp-4406
Materials Project database	data set	IAO	IAO:0000100	semiconducting inorganic compound			Methodology and definitions	Numerical precision estimation	mp-441	mp-441
Materials Project database	data set	IAO	IAO:0000100	semiconducting inorganic compound			Methodology and definitions	Numerical precision estimation	mp-4452	mp-4452
Materials Project database	data set	IAO	IAO:0000100	semiconducting inorganic compound			Methodology and definitions	Numerical precision estimation	mp-4482	mp-4482
Materials Project database	data set	IAO	IAO:0000100	semiconducting inorganic compound			Methodology and definitions	Numerical precision estimation	mp-4495	mp-4495
Materials Project database	data set	IAO	IAO:0000100	semiconducting inorganic compound			Methodology and definitions	Numerical precision estimation	mp-4497	mp-4497
Materials Project database	data set	IAO	IAO:0000100	semiconducting inorganic compound			Methodology and definitions	Numerical precision estimation	mp-4511	mp-4511
Materials Project database	data set	IAO	IAO:0000100	semiconducting inorganic compound			Methodology and definitions	Numerical precision estimation	mp-4514	mp-4514
Materials Project database	data set	IAO	IAO:0000100	semiconducting inorganic compound			Methodology and definitions	Numerical precision estimation	mp-4524	mp-4524
Materials Project database	data set	IAO	IAO:0000100	semiconducting inorganic compound			Methodology and definitions	Numerical precision estimation	mp-4531	mp-4531
Materials Project database	data set	IAO	IAO:0000100	semiconducting inorganic compound			Methodology and definitions	Numerical precision estimation	mp-4533	mp-4533
Materials Project database	data set	IAO	IAO:0000100	semiconducting inorganic compound			Methodology and definitions	Numerical precision estimation	mp-4547	mp-4547
Materials Project database	data set	IAO	IAO:0000100	semiconducting inorganic compound			Methodology and definitions	Numerical precision estimation	mp-4555	mp-4555
Materials Project database	data set	IAO	IAO:0000100	semiconducting inorganic compound			Methodology and definitions	Numerical precision estimation	mp-4586	mp-4586
Materials Project database	data set	IAO	IAO:0000100	semiconducting inorganic compound			Methodology and definitions	Numerical precision estimation	mp-4609	mp-4609
Materials Project database	data set	IAO	IAO:0000100	semiconducting inorganic compound			Methodology and definitions	Numerical precision estimation	mp-4627	mp-4627
Materials Project database	data set	IAO	IAO:0000100	semiconducting inorganic compound			Methodology and definitions	Numerical precision estimation	mp-4636	mp-4636
Materials Project database	data set	IAO	IAO:0000100	semiconducting inorganic compound			Methodology and definitions	Numerical precision estimation	mp-463	mp-463
Materials Project database	data set	IAO	IAO:0000100	semiconducting inorganic compound			Methodology and definitions	Numerical precision estimation	mp-4651	mp-4651
Materials Project database	data set	IAO	IAO:0000100	semiconducting inorganic compound			Methodology and definitions	Numerical precision estimation	mp-4666	mp-4666
Materials Project database	data set	IAO	IAO:0000100	semiconducting inorganic compound			Methodology and definitions	Numerical precision estimation	mp-468	mp-468
Materials Project database	data set	IAO	IAO:0000100	semiconducting inorganic compound			Methodology and definitions	Numerical precision estimation	mp-4690	mp-4690
Materials Project database	data set	IAO	IAO:0000100	semiconducting inorganic compound			Methodology and definitions	Numerical precision estimation	mp-470	mp-470
Materials Project database	data set	IAO	IAO:0000100	semiconducting inorganic compound			Methodology and definitions	Numerical precision estimation	mp-4763	mp-4763
Materials Project database	data set	IAO	IAO:0000100	semiconducting inorganic compound			Methodology and definitions	Numerical precision estimation	mp-4782	mp-4782
Materials Project database	data set	IAO	IAO:0000100	semiconducting inorganic compound			Methodology and definitions	Numerical precision estimation	mp-4809	mp-4809
Materials Project database	data set	IAO	IAO:0000100	semiconducting inorganic compound			Methodology and definitions	Numerical precision estimation	mp-4820	mp-4820
Materials Project database	data set	IAO	IAO:0000100	semiconducting inorganic compound			Methodology and definitions	Numerical precision estimation	mp-4824	mp-4824
Materials Project database	data set	IAO	IAO:0000100	semiconducting inorganic compound			Methodology and definitions	Numerical precision estimation	mp-486	mp-486
Materials Project database	data set	IAO	IAO:0000100	semiconducting inorganic compound			Methodology and definitions	Numerical precision estimation	mp-487	mp-487
Materials Project database	data set	IAO	IAO:0000100	semiconducting inorganic compound			Methodology and definitions	Numerical precision estimation	mp-4961	mp-4961
Materials Project database	data set	IAO	IAO:0000100	semiconducting inorganic compound			Methodology and definitions	Numerical precision estimation	mp-4979	mp-4979
Materials Project database	data set	IAO	IAO:0000100	semiconducting inorganic compound			Methodology and definitions	Numerical precision estimation	mp-5012	mp-5012
Materials Project database	data set	IAO	IAO:0000100	semiconducting inorganic compound			Methodology and definitions	Numerical precision estimation	mp-5020	mp-5020
Materials Project database	data set	IAO	IAO:0000100	semiconducting inorganic compound			Methodology and definitions	Numerical precision estimation	mp-5038	mp-5038
Materials Project database	data set	IAO	IAO:0000100	semiconducting inorganic compound			Methodology and definitions	Numerical precision estimation	mp-504535	mp-504535
Materials Project database	data set	IAO	IAO:0000100	semiconducting inorganic compound			Methodology and definitions	Numerical precision estimation	mp-5046	mp-5046
Materials Project database	data set	IAO	IAO:0000100	semiconducting inorganic compound			Methodology and definitions	Numerical precision estimation	mp-504729	mp-504729
Materials Project database	data set	IAO	IAO:0000100	semiconducting inorganic compound			Methodology and definitions	Numerical precision estimation	mp-504838	mp-504838
Materials Project database	data set	IAO	IAO:0000100	semiconducting inorganic compound			Methodology and definitions	Numerical precision estimation	mp-5048	mp-5048
Materials Project database	data set	IAO	IAO:0000100	semiconducting inorganic compound			Methodology and definitions	Numerical precision estimation	mp-505297	mp-505297
Materials Project database	data set	IAO	IAO:0000100	semiconducting inorganic compound			Methodology and definitions	Numerical precision estimation	mp-505634	mp-505634
Materials Project database	data set	IAO	IAO:0000100	semiconducting inorganic compound			Methodology and definitions	Numerical precision estimation	mp-505825	mp-505825
Materials Project database	data set	IAO	IAO:0000100	semiconducting inorganic compound			Methodology and definitions	Numerical precision estimation	mp-5061	mp-5061
Materials Project database	data set	IAO	IAO:0000100	semiconducting inorganic compound			Methodology and definitions	Numerical precision estimation	mp-5072	mp-5072
Materials Project database	data set	IAO	IAO:0000100	semiconducting inorganic compound			Methodology and definitions	Numerical precision estimation	mp-5077	mp-5077
Materials Project database	data set	IAO	IAO:0000100	semiconducting inorganic compound			Methodology and definitions	Numerical precision estimation	mp-5078	mp-5078
Materials Project database	data set	IAO	IAO:0000100	semiconducting inorganic compound			Methodology and definitions	Numerical precision estimation	mp-510268	mp-510268
Materials Project database	data set	IAO	IAO:0000100	semiconducting inorganic compound			Methodology and definitions	Numerical precision estimation	mp-510273	mp-510273
Materials Project database	data set	IAO	IAO:0000100	semiconducting inorganic compound			Methodology and definitions	Numerical precision estimation	mp-5122	mp-5122
Materials Project database	data set	IAO	IAO:0000100	semiconducting inorganic compound			Methodology and definitions	Numerical precision estimation	mp-5127	mp-5127
Materials Project database	data set	IAO	IAO:0000100	semiconducting inorganic compound			Methodology and definitions	Numerical precision estimation	mp-5132	mp-5132
Materials Project database	data set	IAO	IAO:0000100	semiconducting inorganic compound			Methodology and definitions	Numerical precision estimation	mp-5175	mp-5175
Materials Project database	data set	IAO	IAO:0000100	semiconducting inorganic compound			Methodology and definitions	Numerical precision estimation	mp-5213	mp-5213
Materials Project database	data set	IAO	IAO:0000100	semiconducting inorganic compound			Methodology and definitions	Numerical precision estimation	mp-5238	mp-5238
Materials Project database	data set	IAO	IAO:0000100	semiconducting inorganic compound			Methodology and definitions	Numerical precision estimation	mp-5280	mp-5280
Materials Project database	data set	IAO	IAO:0000100	semiconducting inorganic compound			Methodology and definitions	Numerical precision estimation	mp-5295	mp-5295
Materials Project database	data set	IAO	IAO:0000100	semiconducting inorganic compound			Methodology and definitions	Numerical precision estimation	mp-5339	mp-5339
Materials Project database	data set	IAO	IAO:0000100	semiconducting inorganic compound			Methodology and definitions	Numerical precision estimation	mp-5342	mp-5342
Materials Project database	data set	IAO	IAO:0000100	semiconducting inorganic compound			Methodology and definitions	Numerical precision estimation	mp-5348	mp-5348
Materials Project database	data set	IAO	IAO:0000100	semiconducting inorganic compound			Methodology and definitions	Numerical precision estimation	mp-5350	mp-5350
Materials Project database	data set	IAO	IAO:0000100	semiconducting inorganic compound			Methodology and definitions	Numerical precision estimation	mp-5377	mp-5377
Materials Project database	data set	IAO	IAO:0000100	semiconducting inorganic compound			Methodology and definitions	Numerical precision estimation	mp-5380	mp-5380
Materials Project database	data set	IAO	IAO:0000100	semiconducting inorganic compound			Methodology and definitions	Numerical precision estimation	mp-5394	mp-5394
Materials Project database	data set	IAO	IAO:0000100	semiconducting inorganic compound			Methodology and definitions	Numerical precision estimation	mp-539	mp-539
Materials Project database	data set	IAO	IAO:0000100	semiconducting inorganic compound			Methodology and definitions	Numerical precision estimation	mp-540584	mp-540584
Materials Project database	data set	IAO	IAO:0000100	semiconducting inorganic compound			Methodology and definitions	Numerical precision estimation	mp-540703	mp-540703
Materials Project database	data set	IAO	IAO:0000100	semiconducting inorganic compound			Methodology and definitions	Numerical precision estimation	mp-540957	mp-540957
Materials Project database	data set	IAO	IAO:0000100	semiconducting inorganic compound			Methodology and definitions	Numerical precision estimation	mp-541037	mp-541037
Materials Project database	data set	IAO	IAO:0000100	semiconducting inorganic compound			Methodology and definitions	Numerical precision estimation	mp-541044	mp-541044
Materials Project database	data set	IAO	IAO:0000100	semiconducting inorganic compound			Methodology and definitions	Numerical precision estimation	mp-541226	mp-541226
Materials Project database	data set	IAO	IAO:0000100	semiconducting inorganic compound			Methodology and definitions	Numerical precision estimation	mp-5414	mp-5414
Materials Project database	data set	IAO	IAO:0000100	semiconducting inorganic compound			Methodology and definitions	Numerical precision estimation	mp-541899	mp-541899
Materials Project database	data set	IAO	IAO:0000100	semiconducting inorganic compound			Methodology and definitions	Numerical precision estimation	mp-541989	mp-541989
Materials Project database	data set	IAO	IAO:0000100	semiconducting inorganic compound			Methodology and definitions	Numerical precision estimation	mp-5427	mp-5427
Materials Project database	data set	IAO	IAO:0000100	semiconducting inorganic compound			Methodology and definitions	Numerical precision estimation	mp-543024	mp-543024
Materials Project database	data set	IAO	IAO:0000100	semiconducting inorganic compound			Methodology and definitions	Numerical precision estimation	mp-5431	mp-5431
Materials Project database	data set	IAO	IAO:0000100	semiconducting inorganic compound			Methodology and definitions	Numerical precision estimation	mp-545359	mp-545359
Materials Project database	data set	IAO	IAO:0000100	semiconducting inorganic compound			Methodology and definitions	Numerical precision estimation	mp-545500	mp-545500
Materials Project database	data set	IAO	IAO:0000100	semiconducting inorganic compound			Methodology and definitions	Numerical precision estimation	mp-545544	mp-545544
Materials Project database	data set	IAO	IAO:0000100	semiconducting inorganic compound			Methodology and definitions	Numerical precision estimation	mp-546011	mp-546011
Materials Project database	data set	IAO	IAO:0000100	semiconducting inorganic compound			Methodology and definitions	Numerical precision estimation	mp-546125	mp-546125
Materials Project database	data set	IAO	IAO:0000100	semiconducting inorganic compound			Methodology and definitions	Numerical precision estimation	mp-546500	mp-546500
Materials Project database	data set	IAO	IAO:0000100	semiconducting inorganic compound			Methodology and definitions	Numerical precision estimation	mp-546794	mp-546794
Materials Project database	data set	IAO	IAO:0000100	semiconducting inorganic compound			Methodology and definitions	Numerical precision estimation	mp-546864	mp-546864
Materials Project database	data set	IAO	IAO:0000100	semiconducting inorganic compound			Methodology and definitions	Numerical precision estimation	mp-547244	mp-547244
Materials Project database	data set	IAO	IAO:0000100	semiconducting inorganic compound			Methodology and definitions	Numerical precision estimation	mp-5475	mp-5475
Materials Project database	data set	IAO	IAO:0000100	semiconducting inorganic compound			Methodology and definitions	Numerical precision estimation	mp-547792	mp-547792
Materials Project database	data set	IAO	IAO:0000100	semiconducting inorganic compound			Methodology and definitions	Numerical precision estimation	mp-5478	mp-5478
Materials Project database	data set	IAO	IAO:0000100	semiconducting inorganic compound			Methodology and definitions	Numerical precision estimation	mp-5479	mp-5479
Materials Project database	data set	IAO	IAO:0000100	semiconducting inorganic compound			Methodology and definitions	Numerical precision estimation	mp-5488	mp-5488
Materials Project database	data set	IAO	IAO:0000100	semiconducting inorganic compound			Methodology and definitions	Numerical precision estimation	mp-549589	mp-549589
Materials Project database	data set	IAO	IAO:0000100	semiconducting inorganic compound			Methodology and definitions	Numerical precision estimation	mp-549697	mp-549697
Materials Project database	data set	IAO	IAO:0000100	semiconducting inorganic compound			Methodology and definitions	Numerical precision estimation	mp-549737	mp-549737
Materials Project database	data set	IAO	IAO:0000100	semiconducting inorganic compound			Methodology and definitions	Numerical precision estimation	mp-550685	mp-550685
Materials Project database	data set	IAO	IAO:0000100	semiconducting inorganic compound			Methodology and definitions	Numerical precision estimation	mp-550751	mp-550751
Materials Project database	data set	IAO	IAO:0000100	semiconducting inorganic compound			Methodology and definitions	Numerical precision estimation	mp-551092	mp-551092
Materials Project database	data set	IAO	IAO:0000100	semiconducting inorganic compound			Methodology and definitions	Numerical precision estimation	mp-551203	mp-551203
Materials Project database	data set	IAO	IAO:0000100	semiconducting inorganic compound			Methodology and definitions	Numerical precision estimation	mp-551243	mp-551243
Materials Project database	data set	IAO	IAO:0000100	semiconducting inorganic compound			Methodology and definitions	Numerical precision estimation	mp-551269	mp-551269
Materials Project database	data set	IAO	IAO:0000100	semiconducting inorganic compound			Methodology and definitions	Numerical precision estimation	mp-551456	mp-551456
Materials Project database	data set	IAO	IAO:0000100	semiconducting inorganic compound			Methodology and definitions	Numerical precision estimation	mp-551835	mp-551835
Materials Project database	data set	IAO	IAO:0000100	semiconducting inorganic compound			Methodology and definitions	Numerical precision estimation	mp-551873	mp-551873
Materials Project database	data set	IAO	IAO:0000100	semiconducting inorganic compound			Methodology and definitions	Numerical precision estimation	mp-5518	mp-5518
Materials Project database	data set	IAO	IAO:0000100	semiconducting inorganic compound			Methodology and definitions	Numerical precision estimation	mp-552234	mp-552234
Materials Project database	data set	IAO	IAO:0000100	semiconducting inorganic compound			Methodology and definitions	Numerical precision estimation	mp-552488	mp-552488
Materials Project database	data set	IAO	IAO:0000100	semiconducting inorganic compound			Methodology and definitions	Numerical precision estimation	mp-552537	mp-552537
Materials Project database	data set	IAO	IAO:0000100	semiconducting inorganic compound			Methodology and definitions	Numerical precision estimation	mp-552547	mp-552547
Materials Project database	data set	IAO	IAO:0000100	semiconducting inorganic compound			Methodology and definitions	Numerical precision estimation	mp-552663	mp-552663
Materials Project database	data set	IAO	IAO:0000100	semiconducting inorganic compound			Methodology and definitions	Numerical precision estimation	mp-552806	mp-552806
Materials Project database	data set	IAO	IAO:0000100	semiconducting inorganic compound			Methodology and definitions	Numerical precision estimation	mp-552934	mp-552934
Materials Project database	data set	IAO	IAO:0000100	semiconducting inorganic compound			Methodology and definitions	Numerical precision estimation	mp-553025	mp-553025
Materials Project database	data set	IAO	IAO:0000100	semiconducting inorganic compound			Methodology and definitions	Numerical precision estimation	mp-553281	mp-553281
Materials Project database	data set	IAO	IAO:0000100	semiconducting inorganic compound			Methodology and definitions	Numerical precision estimation	mp-5532	mp-5532
Materials Project database	data set	IAO	IAO:0000100	semiconducting inorganic compound			Methodology and definitions	Numerical precision estimation	mp-553303	mp-553303
Materials Project database	data set	IAO	IAO:0000100	semiconducting inorganic compound			Methodology and definitions	Numerical precision estimation	mp-553310	mp-553310
Materials Project database	data set	IAO	IAO:0000100	semiconducting inorganic compound			Methodology and definitions	Numerical precision estimation	mp-553342	mp-553342
Materials Project database	data set	IAO	IAO:0000100	semiconducting inorganic compound			Methodology and definitions	Numerical precision estimation	mp-553374	mp-553374
Materials Project database	data set	IAO	IAO:0000100	semiconducting inorganic compound			Methodology and definitions	Numerical precision estimation	mp-553875	mp-553875
Materials Project database	data set	IAO	IAO:0000100	semiconducting inorganic compound			Methodology and definitions	Numerical precision estimation	mp-553961	mp-553961
Materials Project database	data set	IAO	IAO:0000100	semiconducting inorganic compound			Methodology and definitions	Numerical precision estimation	mp-554155	mp-554155
Materials Project database	data set	IAO	IAO:0000100	semiconducting inorganic compound			Methodology and definitions	Numerical precision estimation	mp-554412	mp-554412
Materials Project database	data set	IAO	IAO:0000100	semiconducting inorganic compound			Methodology and definitions	Numerical precision estimation	mp-554941	mp-554941
Materials Project database	data set	IAO	IAO:0000100	semiconducting inorganic compound			Methodology and definitions	Numerical precision estimation	mp-555166	mp-555166
Materials Project database	data set	IAO	IAO:0000100	semiconducting inorganic compound			Methodology and definitions	Numerical precision estimation	mp-555286	mp-555286
Materials Project database	data set	IAO	IAO:0000100	semiconducting inorganic compound			Methodology and definitions	Numerical precision estimation	mp-555410	mp-555410
Materials Project database	data set	IAO	IAO:0000100	semiconducting inorganic compound			Methodology and definitions	Numerical precision estimation	mp-555763	mp-555763
Materials Project database	data set	IAO	IAO:0000100	semiconducting inorganic compound			Methodology and definitions	Numerical precision estimation	mp-555874	mp-555874
Materials Project database	data set	IAO	IAO:0000100	semiconducting inorganic compound			Methodology and definitions	Numerical precision estimation	mp-556120	mp-556120
Materials Project database	data set	IAO	IAO:0000100	semiconducting inorganic compound			Methodology and definitions	Numerical precision estimation	mp-556405	mp-556405
Materials Project database	data set	IAO	IAO:0000100	semiconducting inorganic compound			Methodology and definitions	Numerical precision estimation	mp-556866	mp-556866
Materials Project database	data set	IAO	IAO:0000100	semiconducting inorganic compound			Methodology and definitions	Numerical precision estimation	mp-556953	mp-556953
Materials Project database	data set	IAO	IAO:0000100	semiconducting inorganic compound			Methodology and definitions	Numerical precision estimation	mp-557664	mp-557664
Materials Project database	data set	IAO	IAO:0000100	semiconducting inorganic compound			Methodology and definitions	Numerical precision estimation	mp-558071	mp-558071
Materials Project database	data set	IAO	IAO:0000100	semiconducting inorganic compound			Methodology and definitions	Numerical precision estimation	mp-558118	mp-558118
Materials Project database	data set	IAO	IAO:0000100	semiconducting inorganic compound			Methodology and definitions	Numerical precision estimation	mp-558430	mp-558430
Materials Project database	data set	IAO	IAO:0000100	semiconducting inorganic compound			Methodology and definitions	Numerical precision estimation	mp-558781	mp-558781
Materials Project database	data set	IAO	IAO:0000100	semiconducting inorganic compound			Methodology and definitions	Numerical precision estimation	mp-5588	mp-5588
Materials Project database	data set	IAO	IAO:0000100	semiconducting inorganic compound			Methodology and definitions	Numerical precision estimation	mp-559092	mp-559092
Materials Project database	data set	IAO	IAO:0000100	semiconducting inorganic compound			Methodology and definitions	Numerical precision estimation	mp-5594	mp-5594
Materials Project database	data set	IAO	IAO:0000100	semiconducting inorganic compound			Methodology and definitions	Numerical precision estimation	mp-559695	mp-559695
Materials Project database	data set	IAO	IAO:0000100	semiconducting inorganic compound			Methodology and definitions	Numerical precision estimation	mp-560037	mp-560037
Materials Project database	data set	IAO	IAO:0000100	semiconducting inorganic compound			Methodology and definitions	Numerical precision estimation	mp-560558	mp-560558
Materials Project database	data set	IAO	IAO:0000100	semiconducting inorganic compound			Methodology and definitions	Numerical precision estimation	mp-560588	mp-560588
Materials Project database	data set	IAO	IAO:0000100	semiconducting inorganic compound			Methodology and definitions	Numerical precision estimation	mp-560790	mp-560790
Materials Project database	data set	IAO	IAO:0000100	semiconducting inorganic compound			Methodology and definitions	Numerical precision estimation	mp-560791	mp-560791
Materials Project database	data set	IAO	IAO:0000100	semiconducting inorganic compound			Methodology and definitions	Numerical precision estimation	mp-561561	mp-561561
Materials Project database	data set	IAO	IAO:0000100	semiconducting inorganic compound			Methodology and definitions	Numerical precision estimation	mp-561586	mp-561586
Materials Project database	data set	IAO	IAO:0000100	semiconducting inorganic compound			Methodology and definitions	Numerical precision estimation	mp-561710	mp-561710
Materials Project database	data set	IAO	IAO:0000100	semiconducting inorganic compound			Methodology and definitions	Numerical precision estimation	mp-561827	mp-561827
Materials Project database	data set	IAO	IAO:0000100	semiconducting inorganic compound			Methodology and definitions	Numerical precision estimation	mp-5618	mp-5618
Materials Project database	data set	IAO	IAO:0000100	semiconducting inorganic compound			Methodology and definitions	Numerical precision estimation	mp-561902	mp-561902
Materials Project database	data set	IAO	IAO:0000100	semiconducting inorganic compound			Methodology and definitions	Numerical precision estimation	mp-561947	mp-561947
Materials Project database	data set	IAO	IAO:0000100	semiconducting inorganic compound			Methodology and definitions	Numerical precision estimation	mp-5621	mp-5621
Materials Project database	data set	IAO	IAO:0000100	semiconducting inorganic compound			Methodology and definitions	Numerical precision estimation	mp-5652	mp-5652
Materials Project database	data set	IAO	IAO:0000100	semiconducting inorganic compound			Methodology and definitions	Numerical precision estimation	mp-567290	mp-567290
Materials Project database	data set	IAO	IAO:0000100	semiconducting inorganic compound			Methodology and definitions	Numerical precision estimation	mp-567373	mp-567373
Materials Project database	data set	IAO	IAO:0000100	semiconducting inorganic compound			Methodology and definitions	Numerical precision estimation	mp-567558	mp-567558
Materials Project database	data set	IAO	IAO:0000100	semiconducting inorganic compound			Methodology and definitions	Numerical precision estimation	mp-567636	mp-567636
Materials Project database	data set	IAO	IAO:0000100	semiconducting inorganic compound			Methodology and definitions	Numerical precision estimation	mp-567652	mp-567652
Materials Project database	data set	IAO	IAO:0000100	semiconducting inorganic compound			Methodology and definitions	Numerical precision estimation	mp-567655	mp-567655
Materials Project database	data set	IAO	IAO:0000100	semiconducting inorganic compound			Methodology and definitions	Numerical precision estimation	mp-567666	mp-567666
Materials Project database	data set	IAO	IAO:0000100	semiconducting inorganic compound			Methodology and definitions	Numerical precision estimation	mp-567680	mp-567680
Materials Project database	data set	IAO	IAO:0000100	semiconducting inorganic compound			Methodology and definitions	Numerical precision estimation	mp-567744	mp-567744
Materials Project database	data set	IAO	IAO:0000100	semiconducting inorganic compound			Methodology and definitions	Numerical precision estimation	mp-567776	mp-567776
Materials Project database	data set	IAO	IAO:0000100	semiconducting inorganic compound			Methodology and definitions	Numerical precision estimation	mp-567841	mp-567841
Materials Project database	data set	IAO	IAO:0000100	semiconducting inorganic compound			Methodology and definitions	Numerical precision estimation	mp-567913	mp-567913
Materials Project database	data set	IAO	IAO:0000100	semiconducting inorganic compound			Methodology and definitions	Numerical precision estimation	mp-568018	mp-568018
Materials Project database	data set	IAO	IAO:0000100	semiconducting inorganic compound			Methodology and definitions	Numerical precision estimation	mp-568032	mp-568032
Materials Project database	data set	IAO	IAO:0000100	semiconducting inorganic compound			Methodology and definitions	Numerical precision estimation	mp-568052	mp-568052
Materials Project database	data set	IAO	IAO:0000100	semiconducting inorganic compound			Methodology and definitions	Numerical precision estimation	mp-568273	mp-568273
Materials Project database	data set	IAO	IAO:0000100	semiconducting inorganic compound			Methodology and definitions	Numerical precision estimation	mp-568284	mp-568284
Materials Project database	data set	IAO	IAO:0000100	semiconducting inorganic compound			Methodology and definitions	Numerical precision estimation	mp-568536	mp-568536
Materials Project database	data set	IAO	IAO:0000100	semiconducting inorganic compound			Methodology and definitions	Numerical precision estimation	mp-568544	mp-568544
Materials Project database	data set	IAO	IAO:0000100	semiconducting inorganic compound			Methodology and definitions	Numerical precision estimation	mp-568560	mp-568560
Materials Project database	data set	IAO	IAO:0000100	semiconducting inorganic compound			Methodology and definitions	Numerical precision estimation	mp-568619	mp-568619
Materials Project database	data set	IAO	IAO:0000100	semiconducting inorganic compound			Methodology and definitions	Numerical precision estimation	mp-568661	mp-568661
Materials Project database	data set	IAO	IAO:0000100	semiconducting inorganic compound			Methodology and definitions	Numerical precision estimation	mp-568662	mp-568662
Materials Project database	data set	IAO	IAO:0000100	semiconducting inorganic compound			Methodology and definitions	Numerical precision estimation	mp-568666	mp-568666
Materials Project database	data set	IAO	IAO:0000100	semiconducting inorganic compound			Methodology and definitions	Numerical precision estimation	mp-568968	mp-568968
Materials Project database	data set	IAO	IAO:0000100	semiconducting inorganic compound			Methodology and definitions	Numerical precision estimation	mp-569028	mp-569028
Materials Project database	data set	IAO	IAO:0000100	semiconducting inorganic compound			Methodology and definitions	Numerical precision estimation	mp-569149	mp-569149
Materials Project database	data set	IAO	IAO:0000100	semiconducting inorganic compound			Methodology and definitions	Numerical precision estimation	mp-569346	mp-569346
Materials Project database	data set	IAO	IAO:0000100	semiconducting inorganic compound			Methodology and definitions	Numerical precision estimation	mp-569442	mp-569442
Materials Project database	data set	IAO	IAO:0000100	semiconducting inorganic compound			Methodology and definitions	Numerical precision estimation	mp-569548	mp-569548
Materials Project database	data set	IAO	IAO:0000100	semiconducting inorganic compound			Methodology and definitions	Numerical precision estimation	mp-569571	mp-569571
Materials Project database	data set	IAO	IAO:0000100	semiconducting inorganic compound			Methodology and definitions	Numerical precision estimation	mp-569639	mp-569639
Materials Project database	data set	IAO	IAO:0000100	semiconducting inorganic compound			Methodology and definitions	Numerical precision estimation	mp-569677	mp-569677
Materials Project database	data set	IAO	IAO:0000100	semiconducting inorganic compound			Methodology and definitions	Numerical precision estimation	mp-569779	mp-569779
Materials Project database	data set	IAO	IAO:0000100	semiconducting inorganic compound			Methodology and definitions	Numerical precision estimation	mp-569812	mp-569812
Materials Project database	data set	IAO	IAO:0000100	semiconducting inorganic compound			Methodology and definitions	Numerical precision estimation	mp-570008	mp-570008
Materials Project database	data set	IAO	IAO:0000100	semiconducting inorganic compound			Methodology and definitions	Numerical precision estimation	mp-570097	mp-570097
Materials Project database	data set	IAO	IAO:0000100	semiconducting inorganic compound			Methodology and definitions	Numerical precision estimation	mp-570213	mp-570213
Materials Project database	data set	IAO	IAO:0000100	semiconducting inorganic compound			Methodology and definitions	Numerical precision estimation	mp-570256	mp-570256
Materials Project database	data set	IAO	IAO:0000100	semiconducting inorganic compound			Methodology and definitions	Numerical precision estimation	mp-570324	mp-570324
Materials Project database	data set	IAO	IAO:0000100	semiconducting inorganic compound			Methodology and definitions	Numerical precision estimation	mp-570354	mp-570354
Materials Project database	data set	IAO	IAO:0000100	semiconducting inorganic compound			Methodology and definitions	Numerical precision estimation	mp-570485	mp-570485
Materials Project database	data set	IAO	IAO:0000100	semiconducting inorganic compound			Methodology and definitions	Numerical precision estimation	mp-570538	mp-570538
Materials Project database	data set	IAO	IAO:0000100	semiconducting inorganic compound			Methodology and definitions	Numerical precision estimation	mp-5707	mp-5707
Materials Project database	data set	IAO	IAO:0000100	semiconducting inorganic compound			Methodology and definitions	Numerical precision estimation	mp-570844	mp-570844
Materials Project database	data set	IAO	IAO:0000100	semiconducting inorganic compound			Methodology and definitions	Numerical precision estimation	mp-570891	mp-570891
Materials Project database	data set	IAO	IAO:0000100	semiconducting inorganic compound			Methodology and definitions	Numerical precision estimation	mp-570935	mp-570935
Materials Project database	data set	IAO	IAO:0000100	semiconducting inorganic compound			Methodology and definitions	Numerical precision estimation	mp-571093	mp-571093
Materials Project database	data set	IAO	IAO:0000100	semiconducting inorganic compound			Methodology and definitions	Numerical precision estimation	mp-571102	mp-571102
Materials Project database	data set	IAO	IAO:0000100	semiconducting inorganic compound			Methodology and definitions	Numerical precision estimation	mp-571124	mp-571124
Materials Project database	data set	IAO	IAO:0000100	semiconducting inorganic compound			Methodology and definitions	Numerical precision estimation	mp-571166	mp-571166
Materials Project database	data set	IAO	IAO:0000100	semiconducting inorganic compound			Methodology and definitions	Numerical precision estimation	mp-571222	mp-571222
Materials Project database	data set	IAO	IAO:0000100	semiconducting inorganic compound			Methodology and definitions	Numerical precision estimation	mp-571306	mp-571306
Materials Project database	data set	IAO	IAO:0000100	semiconducting inorganic compound			Methodology and definitions	Numerical precision estimation	mp-571386	mp-571386
Materials Project database	data set	IAO	IAO:0000100	semiconducting inorganic compound			Methodology and definitions	Numerical precision estimation	mp-571461	mp-571461
Materials Project database	data set	IAO	IAO:0000100	semiconducting inorganic compound			Methodology and definitions	Numerical precision estimation	mp-571467	mp-571467
Materials Project database	data set	IAO	IAO:0000100	semiconducting inorganic compound			Methodology and definitions	Numerical precision estimation	mp-573204	mp-573204
Materials Project database	data set	IAO	IAO:0000100	semiconducting inorganic compound			Methodology and definitions	Numerical precision estimation	mp-573658	mp-573658
Materials Project database	data set	IAO	IAO:0000100	semiconducting inorganic compound			Methodology and definitions	Numerical precision estimation	mp-573697	mp-573697
Materials Project database	data set	IAO	IAO:0000100	semiconducting inorganic compound			Methodology and definitions	Numerical precision estimation	mp-573721	mp-573721
Materials Project database	data set	IAO	IAO:0000100	semiconducting inorganic compound			Methodology and definitions	Numerical precision estimation	mp-573755	mp-573755
Materials Project database	data set	IAO	IAO:0000100	semiconducting inorganic compound			Methodology and definitions	Numerical precision estimation	mp-573763	mp-573763
Materials Project database	data set	IAO	IAO:0000100	semiconducting inorganic compound			Methodology and definitions	Numerical precision estimation	mp-574599	mp-574599
Materials Project database	data set	IAO	IAO:0000100	semiconducting inorganic compound			Methodology and definitions	Numerical precision estimation	mp-5782	mp-5782
Materials Project database	data set	IAO	IAO:0000100	semiconducting inorganic compound			Methodology and definitions	Numerical precision estimation	mp-5784	mp-5784
Materials Project database	data set	IAO	IAO:0000100	semiconducting inorganic compound			Methodology and definitions	Numerical precision estimation	mp-5795	mp-5795
Materials Project database	data set	IAO	IAO:0000100	semiconducting inorganic compound			Methodology and definitions	Numerical precision estimation	mp-581024	mp-581024
Materials Project database	data set	IAO	IAO:0000100	semiconducting inorganic compound			Methodology and definitions	Numerical precision estimation	mp-581833	mp-581833
Materials Project database	data set	IAO	IAO:0000100	semiconducting inorganic compound			Methodology and definitions	Numerical precision estimation	mp-5840	mp-5840
Materials Project database	data set	IAO	IAO:0000100	semiconducting inorganic compound			Methodology and definitions	Numerical precision estimation	mp-5853	mp-5853
Materials Project database	data set	IAO	IAO:0000100	semiconducting inorganic compound			Methodology and definitions	Numerical precision estimation	mp-5858	mp-5858
Materials Project database	data set	IAO	IAO:0000100	semiconducting inorganic compound			Methodology and definitions	Numerical precision estimation	mp-5860	mp-5860
Materials Project database	data set	IAO	IAO:0000100	semiconducting inorganic compound			Methodology and definitions	Numerical precision estimation	mp-5878	mp-5878
Materials Project database	data set	IAO	IAO:0000100	semiconducting inorganic compound			Methodology and definitions	Numerical precision estimation	mp-588	mp-588
Materials Project database	data set	IAO	IAO:0000100	semiconducting inorganic compound			Methodology and definitions	Numerical precision estimation	mp-5928	mp-5928
Materials Project database	data set	IAO	IAO:0000100	semiconducting inorganic compound			Methodology and definitions	Numerical precision estimation	mp-5955	mp-5955
Materials Project database	data set	IAO	IAO:0000100	semiconducting inorganic compound			Methodology and definitions	Numerical precision estimation	mp-5962	mp-5962
Materials Project database	data set	IAO	IAO:0000100	semiconducting inorganic compound			Methodology and definitions	Numerical precision estimation	mp-5967	mp-5967
Materials Project database	data set	IAO	IAO:0000100	semiconducting inorganic compound			Methodology and definitions	Numerical precision estimation	mp-5986	mp-5986
Materials Project database	data set	IAO	IAO:0000100	semiconducting inorganic compound			Methodology and definitions	Numerical precision estimation	mp-6026	mp-6026
Materials Project database	data set	IAO	IAO:0000100	semiconducting inorganic compound			Methodology and definitions	Numerical precision estimation	mp-602	mp-602
Materials Project database	data set	IAO	IAO:0000100	semiconducting inorganic compound			Methodology and definitions	Numerical precision estimation	mp-6058	mp-6058
Materials Project database	data set	IAO	IAO:0000100	semiconducting inorganic compound			Methodology and definitions	Numerical precision estimation	mp-6059	mp-6059
Materials Project database	data set	IAO	IAO:0000100	semiconducting inorganic compound			Methodology and definitions	Numerical precision estimation	mp-608555	mp-608555
Materials Project database	data set	IAO	IAO:0000100	semiconducting inorganic compound			Methodology and definitions	Numerical precision estimation	mp-6088	mp-6088
Materials Project database	data set	IAO	IAO:0000100	semiconducting inorganic compound			Methodology and definitions	Numerical precision estimation	mp-614603	mp-614603
Materials Project database	data set	IAO	IAO:0000100	semiconducting inorganic compound			Methodology and definitions	Numerical precision estimation	mp-616378	mp-616378
Materials Project database	data set	IAO	IAO:0000100	semiconducting inorganic compound			Methodology and definitions	Numerical precision estimation	mp-6204	mp-6204
Materials Project database	data set	IAO	IAO:0000100	semiconducting inorganic compound			Methodology and definitions	Numerical precision estimation	mp-623024	mp-623024
Materials Project database	data set	IAO	IAO:0000100	semiconducting inorganic compound			Methodology and definitions	Numerical precision estimation	mp-625136	mp-625136
Materials Project database	data set	IAO	IAO:0000100	semiconducting inorganic compound			Methodology and definitions	Numerical precision estimation	mp-626151	mp-626151
Materials Project database	data set	IAO	IAO:0000100	semiconducting inorganic compound			Methodology and definitions	Numerical precision estimation	mp-626620	mp-626620
Materials Project database	data set	IAO	IAO:0000100	semiconducting inorganic compound			Methodology and definitions	Numerical precision estimation	mp-626724	mp-626724
Materials Project database	data set	IAO	IAO:0000100	semiconducting inorganic compound			Methodology and definitions	Numerical precision estimation	mp-626785	mp-626785
Materials Project database	data set	IAO	IAO:0000100	semiconducting inorganic compound			Methodology and definitions	Numerical precision estimation	mp-6270	mp-6270
Materials Project database	data set	IAO	IAO:0000100	semiconducting inorganic compound			Methodology and definitions	Numerical precision estimation	mp-632319	mp-632319
Materials Project database	data set	IAO	IAO:0000100	semiconducting inorganic compound			Methodology and definitions	Numerical precision estimation	mp-634657	mp-634657
Materials Project database	data set	IAO	IAO:0000100	semiconducting inorganic compound			Methodology and definitions	Numerical precision estimation	mp-634676	mp-634676
Materials Project database	data set	IAO	IAO:0000100	semiconducting inorganic compound			Methodology and definitions	Numerical precision estimation	mp-6384	mp-6384
Materials Project database	data set	IAO	IAO:0000100	semiconducting inorganic compound			Methodology and definitions	Numerical precision estimation	mp-638729	mp-638729
Materials Project database	data set	IAO	IAO:0000100	semiconducting inorganic compound			Methodology and definitions	Numerical precision estimation	mp-6408	mp-6408
Materials Project database	data set	IAO	IAO:0000100	semiconducting inorganic compound			Methodology and definitions	Numerical precision estimation	mp-641923	mp-641923
Materials Project database	data set	IAO	IAO:0000100	semiconducting inorganic compound			Methodology and definitions	Numerical precision estimation	mp-642648	mp-642648
Materials Project database	data set	IAO	IAO:0000100	semiconducting inorganic compound			Methodology and definitions	Numerical precision estimation	mp-642725	mp-642725
Materials Project database	data set	IAO	IAO:0000100	semiconducting inorganic compound			Methodology and definitions	Numerical precision estimation	mp-643002	mp-643002
Materials Project database	data set	IAO	IAO:0000100	semiconducting inorganic compound			Methodology and definitions	Numerical precision estimation	mp-643101	mp-643101
Materials Project database	data set	IAO	IAO:0000100	semiconducting inorganic compound			Methodology and definitions	Numerical precision estimation	mp-643243	mp-643243
Materials Project database	data set	IAO	IAO:0000100	semiconducting inorganic compound			Methodology and definitions	Numerical precision estimation	mp-643257	mp-643257
Materials Project database	data set	IAO	IAO:0000100	semiconducting inorganic compound			Methodology and definitions	Numerical precision estimation	mp-643260	mp-643260
Materials Project database	data set	IAO	IAO:0000100	semiconducting inorganic compound			Methodology and definitions	Numerical precision estimation	mp-643264	mp-643264
Materials Project database	data set	IAO	IAO:0000100	semiconducting inorganic compound			Methodology and definitions	Numerical precision estimation	mp-643279	mp-643279
Materials Project database	data set	IAO	IAO:0000100	semiconducting inorganic compound			Methodology and definitions	Numerical precision estimation	mp-643370	mp-643370
Materials Project database	data set	IAO	IAO:0000100	semiconducting inorganic compound			Methodology and definitions	Numerical precision estimation	mp-644203	mp-644203
Materials Project database	data set	IAO	IAO:0000100	semiconducting inorganic compound			Methodology and definitions	Numerical precision estimation	mp-6450	mp-6450
Materials Project database	data set	IAO	IAO:0000100	semiconducting inorganic compound			Methodology and definitions	Numerical precision estimation	mp-6459	mp-6459
Materials Project database	data set	IAO	IAO:0000100	semiconducting inorganic compound			Methodology and definitions	Numerical precision estimation	mp-648	mp-648
Materials Project database	data set	IAO	IAO:0000100	semiconducting inorganic compound			Methodology and definitions	Numerical precision estimation	mp-6492	mp-6492
Materials Project database	data set	IAO	IAO:0000100	semiconducting inorganic compound			Methodology and definitions	Numerical precision estimation	mp-6494	mp-6494
Materials Project database	data set	IAO	IAO:0000100	semiconducting inorganic compound			Methodology and definitions	Numerical precision estimation	mp-6560	mp-6560
Materials Project database	data set	IAO	IAO:0000100	semiconducting inorganic compound			Methodology and definitions	Numerical precision estimation	mp-6586	mp-6586
Materials Project database	data set	IAO	IAO:0000100	semiconducting inorganic compound			Methodology and definitions	Numerical precision estimation	mp-6613	mp-6613
Materials Project database	data set	IAO	IAO:0000100	semiconducting inorganic compound			Methodology and definitions	Numerical precision estimation	mp-661	mp-661
Materials Project database	data set	IAO	IAO:0000100	semiconducting inorganic compound			Methodology and definitions	Numerical precision estimation	mp-6654	mp-6654
Materials Project database	data set	IAO	IAO:0000100	semiconducting inorganic compound			Methodology and definitions	Numerical precision estimation	mp-6660	mp-6660
Materials Project database	data set	IAO	IAO:0000100	semiconducting inorganic compound			Methodology and definitions	Numerical precision estimation	mp-6686	mp-6686
Materials Project database	data set	IAO	IAO:0000100	semiconducting inorganic compound			Methodology and definitions	Numerical precision estimation	mp-66	mp-66
Materials Project database	data set	IAO	IAO:0000100	semiconducting inorganic compound			Methodology and definitions	Numerical precision estimation	mp-672	mp-672
Materials Project database	data set	IAO	IAO:0000100	semiconducting inorganic compound			Methodology and definitions	Numerical precision estimation	mp-675011	mp-675011
Materials Project database	data set	IAO	IAO:0000100	semiconducting inorganic compound			Methodology and definitions	Numerical precision estimation	mp-675104	mp-675104
Materials Project database	data set	IAO	IAO:0000100	semiconducting inorganic compound			Methodology and definitions	Numerical precision estimation	mp-675230	mp-675230
Materials Project database	data set	IAO	IAO:0000100	semiconducting inorganic compound			Methodology and definitions	Numerical precision estimation	mp-675531	mp-675531
Materials Project database	data set	IAO	IAO:0000100	semiconducting inorganic compound			Methodology and definitions	Numerical precision estimation	mp-675902	mp-675902
Materials Project database	data set	IAO	IAO:0000100	semiconducting inorganic compound			Methodology and definitions	Numerical precision estimation	mp-676284	mp-676284
Materials Project database	data set	IAO	IAO:0000100	semiconducting inorganic compound			Methodology and definitions	Numerical precision estimation	mp-676464	mp-676464
Materials Project database	data set	IAO	IAO:0000100	semiconducting inorganic compound			Methodology and definitions	Numerical precision estimation	mp-676861	mp-676861
Materials Project database	data set	IAO	IAO:0000100	semiconducting inorganic compound			Methodology and definitions	Numerical precision estimation	mp-677335	mp-677335
Materials Project database	data set	IAO	IAO:0000100	semiconducting inorganic compound			Methodology and definitions	Numerical precision estimation	mp-6798	mp-6798
Materials Project database	data set	IAO	IAO:0000100	semiconducting inorganic compound			Methodology and definitions	Numerical precision estimation	mp-682	mp-682
Materials Project database	data set	IAO	IAO:0000100	semiconducting inorganic compound			Methodology and definitions	Numerical precision estimation	mp-684580	mp-684580
Materials Project database	data set	IAO	IAO:0000100	semiconducting inorganic compound			Methodology and definitions	Numerical precision estimation	mp-684690	mp-684690
Materials Project database	data set	IAO	IAO:0000100	semiconducting inorganic compound			Methodology and definitions	Numerical precision estimation	mp-684969	mp-684969
Materials Project database	data set	IAO	IAO:0000100	semiconducting inorganic compound			Methodology and definitions	Numerical precision estimation	mp-684	mp-684
Materials Project database	data set	IAO	IAO:0000100	semiconducting inorganic compound			Methodology and definitions	Numerical precision estimation	mp-6867	mp-6867
Materials Project database	data set	IAO	IAO:0000100	semiconducting inorganic compound			Methodology and definitions	Numerical precision estimation	mp-6870	mp-6870
Materials Project database	data set	IAO	IAO:0000100	semiconducting inorganic compound			Methodology and definitions	Numerical precision estimation	mp-690785	mp-690785
Materials Project database	data set	IAO	IAO:0000100	semiconducting inorganic compound			Methodology and definitions	Numerical precision estimation	mp-6920	mp-6920
Materials Project database	data set	IAO	IAO:0000100	semiconducting inorganic compound			Methodology and definitions	Numerical precision estimation	mp-6929	mp-6929
Materials Project database	data set	IAO	IAO:0000100	semiconducting inorganic compound			Methodology and definitions	Numerical precision estimation	mp-6930	mp-6930
Materials Project database	data set	IAO	IAO:0000100	semiconducting inorganic compound			Methodology and definitions	Numerical precision estimation	mp-6947	mp-6947
Materials Project database	data set	IAO	IAO:0000100	semiconducting inorganic compound			Methodology and definitions	Numerical precision estimation	mp-6949	mp-6949
Materials Project database	data set	IAO	IAO:0000100	semiconducting inorganic compound			Methodology and definitions	Numerical precision estimation	mp-6951	mp-6951
Materials Project database	data set	IAO	IAO:0000100	semiconducting inorganic compound			Methodology and definitions	Numerical precision estimation	mp-6960	mp-6960
Materials Project database	data set	IAO	IAO:0000100	semiconducting inorganic compound			Methodology and definitions	Numerical precision estimation	mp-696804	mp-696804
Materials Project database	data set	IAO	IAO:0000100	semiconducting inorganic compound			Methodology and definitions	Numerical precision estimation	mp-697030	mp-697030
Materials Project database	data set	IAO	IAO:0000100	semiconducting inorganic compound			Methodology and definitions	Numerical precision estimation	mp-697038	mp-697038
Materials Project database	data set	IAO	IAO:0000100	semiconducting inorganic compound			Methodology and definitions	Numerical precision estimation	mp-697044	mp-697044
Materials Project database	data set	IAO	IAO:0000100	semiconducting inorganic compound			Methodology and definitions	Numerical precision estimation	mp-697096	mp-697096
Materials Project database	data set	IAO	IAO:0000100	semiconducting inorganic compound			Methodology and definitions	Numerical precision estimation	mp-697133	mp-697133
Materials Project database	data set	IAO	IAO:0000100	semiconducting inorganic compound			Methodology and definitions	Numerical precision estimation	mp-697144	mp-697144
Materials Project database	data set	IAO	IAO:0000100	semiconducting inorganic compound			Methodology and definitions	Numerical precision estimation	mp-6972	mp-6972
Materials Project database	data set	IAO	IAO:0000100	semiconducting inorganic compound			Methodology and definitions	Numerical precision estimation	mp-6973	mp-6973
Materials Project database	data set	IAO	IAO:0000100	semiconducting inorganic compound			Methodology and definitions	Numerical precision estimation	mp-6980	mp-6980
Materials Project database	data set	IAO	IAO:0000100	semiconducting inorganic compound			Methodology and definitions	Numerical precision estimation	mp-6983	mp-6983
Materials Project database	data set	IAO	IAO:0000100	semiconducting inorganic compound			Methodology and definitions	Numerical precision estimation	mp-6984	mp-6984
Materials Project database	data set	IAO	IAO:0000100	semiconducting inorganic compound			Methodology and definitions	Numerical precision estimation	mp-6989	mp-6989
Materials Project database	data set	IAO	IAO:0000100	semiconducting inorganic compound			Methodology and definitions	Numerical precision estimation	mp-7000	mp-7000
Materials Project database	data set	IAO	IAO:0000100	semiconducting inorganic compound			Methodology and definitions	Numerical precision estimation	mp-7017	mp-7017
Materials Project database	data set	IAO	IAO:0000100	semiconducting inorganic compound			Methodology and definitions	Numerical precision estimation	mp-7027	mp-7027
Materials Project database	data set	IAO	IAO:0000100	semiconducting inorganic compound			Methodology and definitions	Numerical precision estimation	mp-7041	mp-7041
Materials Project database	data set	IAO	IAO:0000100	semiconducting inorganic compound			Methodology and definitions	Numerical precision estimation	mp-7060	mp-7060
Materials Project database	data set	IAO	IAO:0000100	semiconducting inorganic compound			Methodology and definitions	Numerical precision estimation	mp-7067	mp-7067
Materials Project database	data set	IAO	IAO:0000100	semiconducting inorganic compound			Methodology and definitions	Numerical precision estimation	mp-7077	mp-7077
Materials Project database	data set	IAO	IAO:0000100	semiconducting inorganic compound			Methodology and definitions	Numerical precision estimation	mp-7089	mp-7089
Materials Project database	data set	IAO	IAO:0000100	semiconducting inorganic compound			Methodology and definitions	Numerical precision estimation	mp-7090	mp-7090
Materials Project database	data set	IAO	IAO:0000100	semiconducting inorganic compound			Methodology and definitions	Numerical precision estimation	mp-7100	mp-7100
Materials Project database	data set	IAO	IAO:0000100	semiconducting inorganic compound			Methodology and definitions	Numerical precision estimation	mp-7104	mp-7104
Materials Project database	data set	IAO	IAO:0000100	semiconducting inorganic compound			Methodology and definitions	Numerical precision estimation	mp-7128	mp-7128
Materials Project database	data set	IAO	IAO:0000100	semiconducting inorganic compound			Methodology and definitions	Numerical precision estimation	mp-7140	mp-7140
Materials Project database	data set	IAO	IAO:0000100	semiconducting inorganic compound			Methodology and definitions	Numerical precision estimation	mp-7148	mp-7148
Materials Project database	data set	IAO	IAO:0000100	semiconducting inorganic compound			Methodology and definitions	Numerical precision estimation	mp-7173	mp-7173
Materials Project database	data set	IAO	IAO:0000100	semiconducting inorganic compound			Methodology and definitions	Numerical precision estimation	mp-7176	mp-7176
Materials Project database	data set	IAO	IAO:0000100	semiconducting inorganic compound			Methodology and definitions	Numerical precision estimation	mp-7188	mp-7188
Materials Project database	data set	IAO	IAO:0000100	semiconducting inorganic compound			Methodology and definitions	Numerical precision estimation	mp-7219	mp-7219
Materials Project database	data set	IAO	IAO:0000100	semiconducting inorganic compound			Methodology and definitions	Numerical precision estimation	mp-7232	mp-7232
Materials Project database	data set	IAO	IAO:0000100	semiconducting inorganic compound			Methodology and definitions	Numerical precision estimation	mp-7233	mp-7233
Materials Project database	data set	IAO	IAO:0000100	semiconducting inorganic compound			Methodology and definitions	Numerical precision estimation	mp-7251	mp-7251
Materials Project database	data set	IAO	IAO:0000100	semiconducting inorganic compound			Methodology and definitions	Numerical precision estimation	mp-7297	mp-7297
Materials Project database	data set	IAO	IAO:0000100	semiconducting inorganic compound			Methodology and definitions	Numerical precision estimation	mp-730	mp-730
Materials Project database	data set	IAO	IAO:0000100	semiconducting inorganic compound			Methodology and definitions	Numerical precision estimation	mp-7323	mp-7323
Materials Project database	data set	IAO	IAO:0000100	semiconducting inorganic compound			Methodology and definitions	Numerical precision estimation	mp-733	mp-733
Materials Project database	data set	IAO	IAO:0000100	semiconducting inorganic compound			Methodology and definitions	Numerical precision estimation	mp-736	mp-736
Materials Project database	data set	IAO	IAO:0000100	semiconducting inorganic compound			Methodology and definitions	Numerical precision estimation	mp-7374	mp-7374
Materials Project database	data set	IAO	IAO:0000100	semiconducting inorganic compound			Methodology and definitions	Numerical precision estimation	mp-7375	mp-7375
Materials Project database	data set	IAO	IAO:0000100	semiconducting inorganic compound			Methodology and definitions	Numerical precision estimation	mp-7392	mp-7392
Materials Project database	data set	IAO	IAO:0000100	semiconducting inorganic compound			Methodology and definitions	Numerical precision estimation	mp-7394	mp-7394
Materials Project database	data set	IAO	IAO:0000100	semiconducting inorganic compound			Methodology and definitions	Numerical precision estimation	mp-7421	mp-7421
Materials Project database	data set	IAO	IAO:0000100	semiconducting inorganic compound			Methodology and definitions	Numerical precision estimation	mp-7436	mp-7436
Materials Project database	data set	IAO	IAO:0000100	semiconducting inorganic compound			Methodology and definitions	Numerical precision estimation	mp-7437	mp-7437
Materials Project database	data set	IAO	IAO:0000100	semiconducting inorganic compound			Methodology and definitions	Numerical precision estimation	mp-7438	mp-7438
Materials Project database	data set	IAO	IAO:0000100	semiconducting inorganic compound			Methodology and definitions	Numerical precision estimation	mp-7439	mp-7439
Materials Project database	data set	IAO	IAO:0000100	semiconducting inorganic compound			Methodology and definitions	Numerical precision estimation	mp-743	mp-743
Materials Project database	data set	IAO	IAO:0000100	semiconducting inorganic compound			Methodology and definitions	Numerical precision estimation	mp-7446	mp-7446
Materials Project database	data set	IAO	IAO:0000100	semiconducting inorganic compound			Methodology and definitions	Numerical precision estimation	mp-7447	mp-7447
Materials Project database	data set	IAO	IAO:0000100	semiconducting inorganic compound			Methodology and definitions	Numerical precision estimation	mp-7449	mp-7449
Materials Project database	data set	IAO	IAO:0000100	semiconducting inorganic compound			Methodology and definitions	Numerical precision estimation	mp-7457	mp-7457
Materials Project database	data set	IAO	IAO:0000100	semiconducting inorganic compound			Methodology and definitions	Numerical precision estimation	mp-7467	mp-7467
Materials Project database	data set	IAO	IAO:0000100	semiconducting inorganic compound			Methodology and definitions	Numerical precision estimation	mp-7469	mp-7469
Materials Project database	data set	IAO	IAO:0000100	semiconducting inorganic compound			Methodology and definitions	Numerical precision estimation	mp-7470	mp-7470
Materials Project database	data set	IAO	IAO:0000100	semiconducting inorganic compound			Methodology and definitions	Numerical precision estimation	mp-7472	mp-7472
Materials Project database	data set	IAO	IAO:0000100	semiconducting inorganic compound			Methodology and definitions	Numerical precision estimation	mp-7482	mp-7482
Materials Project database	data set	IAO	IAO:0000100	semiconducting inorganic compound			Methodology and definitions	Numerical precision estimation	mp-7505	mp-7505
Materials Project database	data set	IAO	IAO:0000100	semiconducting inorganic compound			Methodology and definitions	Numerical precision estimation	mp-752446	mp-752446
Materials Project database	data set	IAO	IAO:0000100	semiconducting inorganic compound			Methodology and definitions	Numerical precision estimation	mp-752580	mp-752580
Materials Project database	data set	IAO	IAO:0000100	semiconducting inorganic compound			Methodology and definitions	Numerical precision estimation	mp-752658	mp-752658
Materials Project database	data set	IAO	IAO:0000100	semiconducting inorganic compound			Methodology and definitions	Numerical precision estimation	mp-752676	mp-752676
Materials Project database	data set	IAO	IAO:0000100	semiconducting inorganic compound			Methodology and definitions	Numerical precision estimation	mp-753098	mp-753098
Materials Project database	data set	IAO	IAO:0000100	semiconducting inorganic compound			Methodology and definitions	Numerical precision estimation	mp-753260	mp-753260
Materials Project database	data set	IAO	IAO:0000100	semiconducting inorganic compound			Methodology and definitions	Numerical precision estimation	mp-753287	mp-753287
Materials Project database	data set	IAO	IAO:0000100	semiconducting inorganic compound			Methodology and definitions	Numerical precision estimation	mp-753401	mp-753401
Materials Project database	data set	IAO	IAO:0000100	semiconducting inorganic compound			Methodology and definitions	Numerical precision estimation	mp-753671	mp-753671
Materials Project database	data set	IAO	IAO:0000100	semiconducting inorganic compound			Methodology and definitions	Numerical precision estimation	mp-753747	mp-753747
Materials Project database	data set	IAO	IAO:0000100	semiconducting inorganic compound			Methodology and definitions	Numerical precision estimation	mp-753802	mp-753802
Materials Project database	data set	IAO	IAO:0000100	semiconducting inorganic compound			Methodology and definitions	Numerical precision estimation	mp-753946	mp-753946
Materials Project database	data set	IAO	IAO:0000100	semiconducting inorganic compound			Methodology and definitions	Numerical precision estimation	mp-754117	mp-754117
Materials Project database	data set	IAO	IAO:0000100	semiconducting inorganic compound			Methodology and definitions	Numerical precision estimation	mp-754118	mp-754118
Materials Project database	data set	IAO	IAO:0000100	semiconducting inorganic compound			Methodology and definitions	Numerical precision estimation	mp-754212	mp-754212
Materials Project database	data set	IAO	IAO:0000100	semiconducting inorganic compound			Methodology and definitions	Numerical precision estimation	mp-754326	mp-754326
Materials Project database	data set	IAO	IAO:0000100	semiconducting inorganic compound			Methodology and definitions	Numerical precision estimation	mp-754329	mp-754329
Materials Project database	data set	IAO	IAO:0000100	semiconducting inorganic compound			Methodology and definitions	Numerical precision estimation	mp-754363	mp-754363
Materials Project database	data set	IAO	IAO:0000100	semiconducting inorganic compound			Methodology and definitions	Numerical precision estimation	mp-754368	mp-754368
Materials Project database	data set	IAO	IAO:0000100	semiconducting inorganic compound			Methodology and definitions	Numerical precision estimation	mp-754517	mp-754517
Materials Project database	data set	IAO	IAO:0000100	semiconducting inorganic compound			Methodology and definitions	Numerical precision estimation	mp-754535	mp-754535
Materials Project database	data set	IAO	IAO:0000100	semiconducting inorganic compound			Methodology and definitions	Numerical precision estimation	mp-754596	mp-754596
Materials Project database	data set	IAO	IAO:0000100	semiconducting inorganic compound			Methodology and definitions	Numerical precision estimation	mp-754710	mp-754710
Materials Project database	data set	IAO	IAO:0000100	semiconducting inorganic compound			Methodology and definitions	Numerical precision estimation	mp-7547	mp-7547
Materials Project database	data set	IAO	IAO:0000100	semiconducting inorganic compound			Methodology and definitions	Numerical precision estimation	mp-754826	mp-754826
Materials Project database	data set	IAO	IAO:0000100	semiconducting inorganic compound			Methodology and definitions	Numerical precision estimation	mp-7548	mp-7548
Materials Project database	data set	IAO	IAO:0000100	semiconducting inorganic compound			Methodology and definitions	Numerical precision estimation	mp-755013	mp-755013
Materials Project database	data set	IAO	IAO:0000100	semiconducting inorganic compound			Methodology and definitions	Numerical precision estimation	mp-755287	mp-755287
Materials Project database	data set	IAO	IAO:0000100	semiconducting inorganic compound			Methodology and definitions	Numerical precision estimation	mp-755293	mp-755293
Materials Project database	data set	IAO	IAO:0000100	semiconducting inorganic compound			Methodology and definitions	Numerical precision estimation	mp-755309	mp-755309
Materials Project database	data set	IAO	IAO:0000100	semiconducting inorganic compound			Methodology and definitions	Numerical precision estimation	mp-755478	mp-755478
Materials Project database	data set	IAO	IAO:0000100	semiconducting inorganic compound			Methodology and definitions	Numerical precision estimation	mp-755586	mp-755586
Materials Project database	data set	IAO	IAO:0000100	semiconducting inorganic compound			Methodology and definitions	Numerical precision estimation	mp-755756	mp-755756
Materials Project database	data set	IAO	IAO:0000100	semiconducting inorganic compound			Methodology and definitions	Numerical precision estimation	mp-755895	mp-755895
Materials Project database	data set	IAO	IAO:0000100	semiconducting inorganic compound			Methodology and definitions	Numerical precision estimation	mp-7566	mp-7566
Materials Project database	data set	IAO	IAO:0000100	semiconducting inorganic compound			Methodology and definitions	Numerical precision estimation	mp-7569	mp-7569
Materials Project database	data set	IAO	IAO:0000100	semiconducting inorganic compound			Methodology and definitions	Numerical precision estimation	mp-7572	mp-7572
Materials Project database	data set	IAO	IAO:0000100	semiconducting inorganic compound			Methodology and definitions	Numerical precision estimation	mp-7575	mp-7575
Materials Project database	data set	IAO	IAO:0000100	semiconducting inorganic compound			Methodology and definitions	Numerical precision estimation	mp-757	mp-757
Materials Project database	data set	IAO	IAO:0000100	semiconducting inorganic compound			Methodology and definitions	Numerical precision estimation	mp-7581	mp-7581
Materials Project database	data set	IAO	IAO:0000100	semiconducting inorganic compound			Methodology and definitions	Numerical precision estimation	mp-7596	mp-7596
Materials Project database	data set	IAO	IAO:0000100	semiconducting inorganic compound			Methodology and definitions	Numerical precision estimation	mp-760375	mp-760375
Materials Project database	data set	IAO	IAO:0000100	semiconducting inorganic compound			Methodology and definitions	Numerical precision estimation	mp-760400	mp-760400
Materials Project database	data set	IAO	IAO:0000100	semiconducting inorganic compound			Methodology and definitions	Numerical precision estimation	mp-760417	mp-760417
Materials Project database	data set	IAO	IAO:0000100	semiconducting inorganic compound			Methodology and definitions	Numerical precision estimation	mp-7604	mp-7604
Materials Project database	data set	IAO	IAO:0000100	semiconducting inorganic compound			Methodology and definitions	Numerical precision estimation	mp-7608	mp-7608
Materials Project database	data set	IAO	IAO:0000100	semiconducting inorganic compound			Methodology and definitions	Numerical precision estimation	mp-760	mp-760
Materials Project database	data set	IAO	IAO:0000100	semiconducting inorganic compound			Methodology and definitions	Numerical precision estimation	mp-7610	mp-7610
Materials Project database	data set	IAO	IAO:0000100	semiconducting inorganic compound			Methodology and definitions	Numerical precision estimation	mp-7611	mp-7611
Materials Project database	data set	IAO	IAO:0000100	semiconducting inorganic compound			Methodology and definitions	Numerical precision estimation	mp-7618	mp-7618
Materials Project database	data set	IAO	IAO:0000100	semiconducting inorganic compound			Methodology and definitions	Numerical precision estimation	mp-7622	mp-7622
Materials Project database	data set	IAO	IAO:0000100	semiconducting inorganic compound			Methodology and definitions	Numerical precision estimation	mp-7631	mp-7631
Materials Project database	data set	IAO	IAO:0000100	semiconducting inorganic compound			Methodology and definitions	Numerical precision estimation	mp-7639	mp-7639
Materials Project database	data set	IAO	IAO:0000100	semiconducting inorganic compound			Methodology and definitions	Numerical precision estimation	mp-7642	mp-7642
Materials Project database	data set	IAO	IAO:0000100	semiconducting inorganic compound			Methodology and definitions	Numerical precision estimation	mp-7643	mp-7643
Materials Project database	data set	IAO	IAO:0000100	semiconducting inorganic compound			Methodology and definitions	Numerical precision estimation	mp-7650	mp-7650
Materials Project database	data set	IAO	IAO:0000100	semiconducting inorganic compound			Methodology and definitions	Numerical precision estimation	mp-7667	mp-7667
Materials Project database	data set	IAO	IAO:0000100	semiconducting inorganic compound			Methodology and definitions	Numerical precision estimation	mp-766	mp-766
Materials Project database	data set	IAO	IAO:0000100	semiconducting inorganic compound			Methodology and definitions	Numerical precision estimation	mp-7670	mp-7670
Materials Project database	data set	IAO	IAO:0000100	semiconducting inorganic compound			Methodology and definitions	Numerical precision estimation	mp-768368	mp-768368
Materials Project database	data set	IAO	IAO:0000100	semiconducting inorganic compound			Methodology and definitions	Numerical precision estimation	mp-7684	mp-7684
Materials Project database	data set	IAO	IAO:0000100	semiconducting inorganic compound			Methodology and definitions	Numerical precision estimation	mp-770932	mp-770932
Materials Project database	data set	IAO	IAO:0000100	semiconducting inorganic compound			Methodology and definitions	Numerical precision estimation	mp-772290	mp-772290
Materials Project database	data set	IAO	IAO:0000100	semiconducting inorganic compound			Methodology and definitions	Numerical precision estimation	mp-773137	mp-773137
Materials Project database	data set	IAO	IAO:0000100	semiconducting inorganic compound			Methodology and definitions	Numerical precision estimation	mp-7738	mp-7738
Materials Project database	data set	IAO	IAO:0000100	semiconducting inorganic compound			Methodology and definitions	Numerical precision estimation	mp-774907	mp-774907
Materials Project database	data set	IAO	IAO:0000100	semiconducting inorganic compound			Methodology and definitions	Numerical precision estimation	mp-7752	mp-7752
Materials Project database	data set	IAO	IAO:0000100	semiconducting inorganic compound			Methodology and definitions	Numerical precision estimation	mp-776532	mp-776532
Materials Project database	data set	IAO	IAO:0000100	semiconducting inorganic compound			Methodology and definitions	Numerical precision estimation	mp-7770	mp-7770
Materials Project database	data set	IAO	IAO:0000100	semiconducting inorganic compound			Methodology and definitions	Numerical precision estimation	mp-7773	mp-7773
Materials Project database	data set	IAO	IAO:0000100	semiconducting inorganic compound			Methodology and definitions	Numerical precision estimation	mp-7774	mp-7774
Materials Project database	data set	IAO	IAO:0000100	semiconducting inorganic compound			Methodology and definitions	Numerical precision estimation	mp-7786	mp-7786
Materials Project database	data set	IAO	IAO:0000100	semiconducting inorganic compound			Methodology and definitions	Numerical precision estimation	mp-7801	mp-7801
Materials Project database	data set	IAO	IAO:0000100	semiconducting inorganic compound			Methodology and definitions	Numerical precision estimation	mp-7808	mp-7808
Materials Project database	data set	IAO	IAO:0000100	semiconducting inorganic compound			Methodology and definitions	Numerical precision estimation	mp-7825	mp-7825
Materials Project database	data set	IAO	IAO:0000100	semiconducting inorganic compound			Methodology and definitions	Numerical precision estimation	mp-7848	mp-7848
Materials Project database	data set	IAO	IAO:0000100	semiconducting inorganic compound			Methodology and definitions	Numerical precision estimation	mp-7849	mp-7849
Materials Project database	data set	IAO	IAO:0000100	semiconducting inorganic compound			Methodology and definitions	Numerical precision estimation	mp-7863	mp-7863
Materials Project database	data set	IAO	IAO:0000100	semiconducting inorganic compound			Methodology and definitions	Numerical precision estimation	mp-7886	mp-7886
Materials Project database	data set	IAO	IAO:0000100	semiconducting inorganic compound			Methodology and definitions	Numerical precision estimation	mp-7891	mp-7891
Materials Project database	data set	IAO	IAO:0000100	semiconducting inorganic compound			Methodology and definitions	Numerical precision estimation	mp-7895	mp-7895
Materials Project database	data set	IAO	IAO:0000100	semiconducting inorganic compound			Methodology and definitions	Numerical precision estimation	mp-7896	mp-7896
Materials Project database	data set	IAO	IAO:0000100	semiconducting inorganic compound			Methodology and definitions	Numerical precision estimation	mp-7903	mp-7903
Materials Project database	data set	IAO	IAO:0000100	semiconducting inorganic compound			Methodology and definitions	Numerical precision estimation	mp-7906	mp-7906
Materials Project database	data set	IAO	IAO:0000100	semiconducting inorganic compound			Methodology and definitions	Numerical precision estimation	mp-7907	mp-7907
Materials Project database	data set	IAO	IAO:0000100	semiconducting inorganic compound			Methodology and definitions	Numerical precision estimation	mp-7908	mp-7908
Materials Project database	data set	IAO	IAO:0000100	semiconducting inorganic compound			Methodology and definitions	Numerical precision estimation	mp-7909	mp-7909
Materials Project database	data set	IAO	IAO:0000100	semiconducting inorganic compound			Methodology and definitions	Numerical precision estimation	mp-7910	mp-7910
Materials Project database	data set	IAO	IAO:0000100	semiconducting inorganic compound			Methodology and definitions	Numerical precision estimation	mp-7911	mp-7911
Materials Project database	data set	IAO	IAO:0000100	semiconducting inorganic compound			Methodology and definitions	Numerical precision estimation	mp-7914	mp-7914
Materials Project database	data set	IAO	IAO:0000100	semiconducting inorganic compound			Methodology and definitions	Numerical precision estimation	mp-7921	mp-7921
Materials Project database	data set	IAO	IAO:0000100	semiconducting inorganic compound			Methodology and definitions	Numerical precision estimation	mp-7922	mp-7922
Materials Project database	data set	IAO	IAO:0000100	semiconducting inorganic compound			Methodology and definitions	Numerical precision estimation	mp-7928	mp-7928
Materials Project database	data set	IAO	IAO:0000100	semiconducting inorganic compound			Methodology and definitions	Numerical precision estimation	mp-7929	mp-7929
Materials Project database	data set	IAO	IAO:0000100	semiconducting inorganic compound			Methodology and definitions	Numerical precision estimation	mp-7931	mp-7931
Materials Project database	data set	IAO	IAO:0000100	semiconducting inorganic compound			Methodology and definitions	Numerical precision estimation	mp-7936	mp-7936
Materials Project database	data set	IAO	IAO:0000100	semiconducting inorganic compound			Methodology and definitions	Numerical precision estimation	mp-7937	mp-7937
Materials Project database	data set	IAO	IAO:0000100	semiconducting inorganic compound			Methodology and definitions	Numerical precision estimation	mp-7938	mp-7938
Materials Project database	data set	IAO	IAO:0000100	semiconducting inorganic compound			Methodology and definitions	Numerical precision estimation	mp-7939	mp-7939
Materials Project database	data set	IAO	IAO:0000100	semiconducting inorganic compound			Methodology and definitions	Numerical precision estimation	mp-7940	mp-7940
Materials Project database	data set	IAO	IAO:0000100	semiconducting inorganic compound			Methodology and definitions	Numerical precision estimation	mp-7955	mp-7955
Materials Project database	data set	IAO	IAO:0000100	semiconducting inorganic compound			Methodology and definitions	Numerical precision estimation	mp-7956	mp-7956
Materials Project database	data set	IAO	IAO:0000100	semiconducting inorganic compound			Methodology and definitions	Numerical precision estimation	mp-7958	mp-7958
Materials Project database	data set	IAO	IAO:0000100	semiconducting inorganic compound			Methodology and definitions	Numerical precision estimation	mp-7972	mp-7972
Materials Project database	data set	IAO	IAO:0000100	semiconducting inorganic compound			Methodology and definitions	Numerical precision estimation	mp-7979	mp-7979
Materials Project database	data set	IAO	IAO:0000100	semiconducting inorganic compound			Methodology and definitions	Numerical precision estimation	mp-7988	mp-7988
Materials Project database	data set	IAO	IAO:0000100	semiconducting inorganic compound			Methodology and definitions	Numerical precision estimation	mp-8000	mp-8000
Materials Project database	data set	IAO	IAO:0000100	semiconducting inorganic compound			Methodology and definitions	Numerical precision estimation	mp-8016	mp-8016
Materials Project database	data set	IAO	IAO:0000100	semiconducting inorganic compound			Methodology and definitions	Numerical precision estimation	mp-8017	mp-8017
Materials Project database	data set	IAO	IAO:0000100	semiconducting inorganic compound			Methodology and definitions	Numerical precision estimation	mp-8039	mp-8039
Materials Project database	data set	IAO	IAO:0000100	semiconducting inorganic compound			Methodology and definitions	Numerical precision estimation	mp-8041	mp-8041
Materials Project database	data set	IAO	IAO:0000100	semiconducting inorganic compound			Methodology and definitions	Numerical precision estimation	mp-8042	mp-8042
Materials Project database	data set	IAO	IAO:0000100	semiconducting inorganic compound			Methodology and definitions	Numerical precision estimation	mp-804	mp-804
Materials Project database	data set	IAO	IAO:0000100	semiconducting inorganic compound			Methodology and definitions	Numerical precision estimation	mp-8058	mp-8058
Materials Project database	data set	IAO	IAO:0000100	semiconducting inorganic compound			Methodology and definitions	Numerical precision estimation	mp-8062	mp-8062
Materials Project database	data set	IAO	IAO:0000100	semiconducting inorganic compound			Methodology and definitions	Numerical precision estimation	mp-8098	mp-8098
Materials Project database	data set	IAO	IAO:0000100	semiconducting inorganic compound			Methodology and definitions	Numerical precision estimation	mp-8127	mp-8127
Materials Project database	data set	IAO	IAO:0000100	semiconducting inorganic compound			Methodology and definitions	Numerical precision estimation	mp-8145	mp-8145
Materials Project database	data set	IAO	IAO:0000100	semiconducting inorganic compound			Methodology and definitions	Numerical precision estimation	mp-8147	mp-8147
Materials Project database	data set	IAO	IAO:0000100	semiconducting inorganic compound			Methodology and definitions	Numerical precision estimation	mp-8161	mp-8161
Materials Project database	data set	IAO	IAO:0000100	semiconducting inorganic compound			Methodology and definitions	Numerical precision estimation	mp-8175	mp-8175
Materials Project database	data set	IAO	IAO:0000100	semiconducting inorganic compound			Methodology and definitions	Numerical precision estimation	mp-8176	mp-8176
Materials Project database	data set	IAO	IAO:0000100	semiconducting inorganic compound			Methodology and definitions	Numerical precision estimation	mp-8177	mp-8177
Materials Project database	data set	IAO	IAO:0000100	semiconducting inorganic compound			Methodology and definitions	Numerical precision estimation	mp-8180	mp-8180
Materials Project database	data set	IAO	IAO:0000100	semiconducting inorganic compound			Methodology and definitions	Numerical precision estimation	mp-8187	mp-8187
Materials Project database	data set	IAO	IAO:0000100	semiconducting inorganic compound			Methodology and definitions	Numerical precision estimation	mp-8188	mp-8188
Materials Project database	data set	IAO	IAO:0000100	semiconducting inorganic compound			Methodology and definitions	Numerical precision estimation	mp-8192	mp-8192
Materials Project database	data set	IAO	IAO:0000100	semiconducting inorganic compound			Methodology and definitions	Numerical precision estimation	mp-8200	mp-8200
Materials Project database	data set	IAO	IAO:0000100	semiconducting inorganic compound			Methodology and definitions	Numerical precision estimation	mp-8207	mp-8207
Materials Project database	data set	IAO	IAO:0000100	semiconducting inorganic compound			Methodology and definitions	Numerical precision estimation	mp-8208	mp-8208
Materials Project database	data set	IAO	IAO:0000100	semiconducting inorganic compound			Methodology and definitions	Numerical precision estimation	mp-8212	mp-8212
Materials Project database	data set	IAO	IAO:0000100	semiconducting inorganic compound			Methodology and definitions	Numerical precision estimation	mp-8217	mp-8217
Materials Project database	data set	IAO	IAO:0000100	semiconducting inorganic compound			Methodology and definitions	Numerical precision estimation	mp-8224	mp-8224
Materials Project database	data set	IAO	IAO:0000100	semiconducting inorganic compound			Methodology and definitions	Numerical precision estimation	mp-8235	mp-8235
Materials Project database	data set	IAO	IAO:0000100	semiconducting inorganic compound			Methodology and definitions	Numerical precision estimation	mp-8248	mp-8248
Materials Project database	data set	IAO	IAO:0000100	semiconducting inorganic compound			Methodology and definitions	Numerical precision estimation	mp-8255	mp-8255
Materials Project database	data set	IAO	IAO:0000100	semiconducting inorganic compound			Methodology and definitions	Numerical precision estimation	mp-8256	mp-8256
Materials Project database	data set	IAO	IAO:0000100	semiconducting inorganic compound			Methodology and definitions	Numerical precision estimation	mp-8257	mp-8257
Materials Project database	data set	IAO	IAO:0000100	semiconducting inorganic compound			Methodology and definitions	Numerical precision estimation	mp-8262	mp-8262
Materials Project database	data set	IAO	IAO:0000100	semiconducting inorganic compound			Methodology and definitions	Numerical precision estimation	mp-8267	mp-8267
Materials Project database	data set	IAO	IAO:0000100	semiconducting inorganic compound			Methodology and definitions	Numerical precision estimation	mp-8276	mp-8276
Materials Project database	data set	IAO	IAO:0000100	semiconducting inorganic compound			Methodology and definitions	Numerical precision estimation	mp-8277	mp-8277
Materials Project database	data set	IAO	IAO:0000100	semiconducting inorganic compound			Methodology and definitions	Numerical precision estimation	mp-8278	mp-8278
Materials Project database	data set	IAO	IAO:0000100	semiconducting inorganic compound			Methodology and definitions	Numerical precision estimation	mp-8279	mp-8279
Materials Project database	data set	IAO	IAO:0000100	semiconducting inorganic compound			Methodology and definitions	Numerical precision estimation	mp-827	mp-827
Materials Project database	data set	IAO	IAO:0000100	semiconducting inorganic compound			Methodology and definitions	Numerical precision estimation	mp-8280	mp-8280
Materials Project database	data set	IAO	IAO:0000100	semiconducting inorganic compound			Methodology and definitions	Numerical precision estimation	mp-8289	mp-8289
Materials Project database	data set	IAO	IAO:0000100	semiconducting inorganic compound			Methodology and definitions	Numerical precision estimation	mp-8291	mp-8291
Materials Project database	data set	IAO	IAO:0000100	semiconducting inorganic compound			Methodology and definitions	Numerical precision estimation	mp-8298	mp-8298
Materials Project database	data set	IAO	IAO:0000100	semiconducting inorganic compound			Methodology and definitions	Numerical precision estimation	mp-8299	mp-8299
Materials Project database	data set	IAO	IAO:0000100	semiconducting inorganic compound			Methodology and definitions	Numerical precision estimation	mp-8300	mp-8300
Materials Project database	data set	IAO	IAO:0000100	semiconducting inorganic compound			Methodology and definitions	Numerical precision estimation	mp-830	mp-830
Materials Project database	data set	IAO	IAO:0000100	semiconducting inorganic compound			Methodology and definitions	Numerical precision estimation	mp-8311	mp-8311
Materials Project database	data set	IAO	IAO:0000100	semiconducting inorganic compound			Methodology and definitions	Numerical precision estimation	mp-8335	mp-8335
Materials Project database	data set	IAO	IAO:0000100	semiconducting inorganic compound			Methodology and definitions	Numerical precision estimation	mp-8361	mp-8361
Materials Project database	data set	IAO	IAO:0000100	semiconducting inorganic compound			Methodology and definitions	Numerical precision estimation	mp-8377	mp-8377
Materials Project database	data set	IAO	IAO:0000100	semiconducting inorganic compound			Methodology and definitions	Numerical precision estimation	mp-8399	mp-8399
Materials Project database	data set	IAO	IAO:0000100	semiconducting inorganic compound			Methodology and definitions	Numerical precision estimation	mp-8402	mp-8402
Materials Project database	data set	IAO	IAO:0000100	semiconducting inorganic compound			Methodology and definitions	Numerical precision estimation	mp-8405	mp-8405
Materials Project database	data set	IAO	IAO:0000100	semiconducting inorganic compound			Methodology and definitions	Numerical precision estimation	mp-8407	mp-8407
Materials Project database	data set	IAO	IAO:0000100	semiconducting inorganic compound			Methodology and definitions	Numerical precision estimation	mp-8409	mp-8409
Materials Project database	data set	IAO	IAO:0000100	semiconducting inorganic compound			Methodology and definitions	Numerical precision estimation	mp-8411	mp-8411
Materials Project database	data set	IAO	IAO:0000100	semiconducting inorganic compound			Methodology and definitions	Numerical precision estimation	mp-841	mp-841
Materials Project database	data set	IAO	IAO:0000100	semiconducting inorganic compound			Methodology and definitions	Numerical precision estimation	mp-8426	mp-8426
Materials Project database	data set	IAO	IAO:0000100	semiconducting inorganic compound			Methodology and definitions	Numerical precision estimation	mp-8430	mp-8430
Materials Project database	data set	IAO	IAO:0000100	semiconducting inorganic compound			Methodology and definitions	Numerical precision estimation	mp-8446	mp-8446
Materials Project database	data set	IAO	IAO:0000100	semiconducting inorganic compound			Methodology and definitions	Numerical precision estimation	mp-8452	mp-8452
Materials Project database	data set	IAO	IAO:0000100	semiconducting inorganic compound			Methodology and definitions	Numerical precision estimation	mp-8454	mp-8454
Materials Project database	data set	IAO	IAO:0000100	semiconducting inorganic compound			Methodology and definitions	Numerical precision estimation	mp-8455	mp-8455
Materials Project database	data set	IAO	IAO:0000100	semiconducting inorganic compound			Methodology and definitions	Numerical precision estimation	mp-8459	mp-8459
Materials Project database	data set	IAO	IAO:0000100	semiconducting inorganic compound			Methodology and definitions	Numerical precision estimation	mp-856	mp-856
Materials Project database	data set	IAO	IAO:0000100	semiconducting inorganic compound			Methodology and definitions	Numerical precision estimation	mp-8579	mp-8579
Materials Project database	data set	IAO	IAO:0000100	semiconducting inorganic compound			Methodology and definitions	Numerical precision estimation	mp-8615	mp-8615
Materials Project database	data set	IAO	IAO:0000100	semiconducting inorganic compound			Methodology and definitions	Numerical precision estimation	mp-861937	mp-861937
Materials Project database	data set	IAO	IAO:0000100	semiconducting inorganic compound			Methodology and definitions	Numerical precision estimation	mp-861979	mp-861979
Materials Project database	data set	IAO	IAO:0000100	semiconducting inorganic compound			Methodology and definitions	Numerical precision estimation	mp-8621	mp-8621
Materials Project database	data set	IAO	IAO:0000100	semiconducting inorganic compound			Methodology and definitions	Numerical precision estimation	mp-8622	mp-8622
Materials Project database	data set	IAO	IAO:0000100	semiconducting inorganic compound			Methodology and definitions	Numerical precision estimation	mp-8623	mp-8623
Materials Project database	data set	IAO	IAO:0000100	semiconducting inorganic compound			Methodology and definitions	Numerical precision estimation	mp-862631	mp-862631
Materials Project database	data set	IAO	IAO:0000100	semiconducting inorganic compound			Methodology and definitions	Numerical precision estimation	mp-862868	mp-862868
Materials Project database	data set	IAO	IAO:0000100	semiconducting inorganic compound			Methodology and definitions	Numerical precision estimation	mp-862871	mp-862871
Materials Project database	data set	IAO	IAO:0000100	semiconducting inorganic compound			Methodology and definitions	Numerical precision estimation	mp-862947	mp-862947
Materials Project database	data set	IAO	IAO:0000100	semiconducting inorganic compound			Methodology and definitions	Numerical precision estimation	mp-8630	mp-8630
Materials Project database	data set	IAO	IAO:0000100	semiconducting inorganic compound			Methodology and definitions	Numerical precision estimation	mp-864954	mp-864954
Materials Project database	data set	IAO	IAO:0000100	semiconducting inorganic compound			Methodology and definitions	Numerical precision estimation	mp-865185	mp-865185
Materials Project database	data set	IAO	IAO:0000100	semiconducting inorganic compound			Methodology and definitions	Numerical precision estimation	mp-865427	mp-865427
Materials Project database	data set	IAO	IAO:0000100	semiconducting inorganic compound			Methodology and definitions	Numerical precision estimation	mp-865500	mp-865500
Materials Project database	data set	IAO	IAO:0000100	semiconducting inorganic compound			Methodology and definitions	Numerical precision estimation	mp-8658	mp-8658
Materials Project database	data set	IAO	IAO:0000100	semiconducting inorganic compound			Methodology and definitions	Numerical precision estimation	mp-866132	mp-866132
Materials Project database	data set	IAO	IAO:0000100	semiconducting inorganic compound			Methodology and definitions	Numerical precision estimation	mp-866141	mp-866141
Materials Project database	data set	IAO	IAO:0000100	semiconducting inorganic compound			Methodology and definitions	Numerical precision estimation	mp-866291	mp-866291
Materials Project database	data set	IAO	IAO:0000100	semiconducting inorganic compound			Methodology and definitions	Numerical precision estimation	mp-867168	mp-867168
Materials Project database	data set	IAO	IAO:0000100	semiconducting inorganic compound			Methodology and definitions	Numerical precision estimation	mp-867169	mp-867169
Materials Project database	data set	IAO	IAO:0000100	semiconducting inorganic compound			Methodology and definitions	Numerical precision estimation	mp-867193	mp-867193
Materials Project database	data set	IAO	IAO:0000100	semiconducting inorganic compound			Methodology and definitions	Numerical precision estimation	mp-867194	mp-867194
Materials Project database	data set	IAO	IAO:0000100	semiconducting inorganic compound			Methodology and definitions	Numerical precision estimation	mp-867203	mp-867203
Materials Project database	data set	IAO	IAO:0000100	semiconducting inorganic compound			Methodology and definitions	Numerical precision estimation	mp-867219	mp-867219
Materials Project database	data set	IAO	IAO:0000100	semiconducting inorganic compound			Methodology and definitions	Numerical precision estimation	mp-867261	mp-867261
Materials Project database	data set	IAO	IAO:0000100	semiconducting inorganic compound			Methodology and definitions	Numerical precision estimation	mp-867300	mp-867300
Materials Project database	data set	IAO	IAO:0000100	semiconducting inorganic compound			Methodology and definitions	Numerical precision estimation	mp-867335	mp-867335
Materials Project database	data set	IAO	IAO:0000100	semiconducting inorganic compound			Methodology and definitions	Numerical precision estimation	mp-867339	mp-867339
Materials Project database	data set	IAO	IAO:0000100	semiconducting inorganic compound			Methodology and definitions	Numerical precision estimation	mp-867699	mp-867699
Materials Project database	data set	IAO	IAO:0000100	semiconducting inorganic compound			Methodology and definitions	Numerical precision estimation	mp-867730	mp-867730
Materials Project database	data set	IAO	IAO:0000100	semiconducting inorganic compound			Methodology and definitions	Numerical precision estimation	mp-8697	mp-8697
Materials Project database	data set	IAO	IAO:0000100	semiconducting inorganic compound			Methodology and definitions	Numerical precision estimation	mp-8703	mp-8703
Materials Project database	data set	IAO	IAO:0000100	semiconducting inorganic compound			Methodology and definitions	Numerical precision estimation	mp-8724	mp-8724
Materials Project database	data set	IAO	IAO:0000100	semiconducting inorganic compound			Methodology and definitions	Numerical precision estimation	mp-8751	mp-8751
Materials Project database	data set	IAO	IAO:0000100	semiconducting inorganic compound			Methodology and definitions	Numerical precision estimation	mp-8752	mp-8752
Materials Project database	data set	IAO	IAO:0000100	semiconducting inorganic compound			Methodology and definitions	Numerical precision estimation	mp-8753	mp-8753
Materials Project database	data set	IAO	IAO:0000100	semiconducting inorganic compound			Methodology and definitions	Numerical precision estimation	mp-8756	mp-8756
Materials Project database	data set	IAO	IAO:0000100	semiconducting inorganic compound			Methodology and definitions	Numerical precision estimation	mp-8759	mp-8759
Materials Project database	data set	IAO	IAO:0000100	semiconducting inorganic compound			Methodology and definitions	Numerical precision estimation	mp-8789	mp-8789
Materials Project database	data set	IAO	IAO:0000100	semiconducting inorganic compound			Methodology and definitions	Numerical precision estimation	mp-8799	mp-8799
Materials Project database	data set	IAO	IAO:0000100	semiconducting inorganic compound			Methodology and definitions	Numerical precision estimation	mp-8812	mp-8812
Materials Project database	data set	IAO	IAO:0000100	semiconducting inorganic compound			Methodology and definitions	Numerical precision estimation	mp-8818	mp-8818
Materials Project database	data set	IAO	IAO:0000100	semiconducting inorganic compound			Methodology and definitions	Numerical precision estimation	mp-8830	mp-8830
Materials Project database	data set	IAO	IAO:0000100	semiconducting inorganic compound			Methodology and definitions	Numerical precision estimation	mp-8857	mp-8857
Materials Project database	data set	IAO	IAO:0000100	semiconducting inorganic compound			Methodology and definitions	Numerical precision estimation	mp-8861	mp-8861
Materials Project database	data set	IAO	IAO:0000100	semiconducting inorganic compound			Methodology and definitions	Numerical precision estimation	mp-886	mp-886
Materials Project database	data set	IAO	IAO:0000100	semiconducting inorganic compound			Methodology and definitions	Numerical precision estimation	mp-8873	mp-8873
Materials Project database	data set	IAO	IAO:0000100	semiconducting inorganic compound			Methodology and definitions	Numerical precision estimation	mp-8874	mp-8874
Materials Project database	data set	IAO	IAO:0000100	semiconducting inorganic compound			Methodology and definitions	Numerical precision estimation	mp-8880	mp-8880
Materials Project database	data set	IAO	IAO:0000100	semiconducting inorganic compound			Methodology and definitions	Numerical precision estimation	mp-8881	mp-8881
Materials Project database	data set	IAO	IAO:0000100	semiconducting inorganic compound			Methodology and definitions	Numerical precision estimation	mp-8882	mp-8882
Materials Project database	data set	IAO	IAO:0000100	semiconducting inorganic compound			Methodology and definitions	Numerical precision estimation	mp-8884	mp-8884
Materials Project database	data set	IAO	IAO:0000100	semiconducting inorganic compound			Methodology and definitions	Numerical precision estimation	mp-8891	mp-8891
Materials Project database	data set	IAO	IAO:0000100	semiconducting inorganic compound			Methodology and definitions	Numerical precision estimation	mp-8922	mp-8922
Materials Project database	data set	IAO	IAO:0000100	semiconducting inorganic compound			Methodology and definitions	Numerical precision estimation	mp-8930	mp-8930
Materials Project database	data set	IAO	IAO:0000100	semiconducting inorganic compound			Methodology and definitions	Numerical precision estimation	mp-8931	mp-8931
Materials Project database	data set	IAO	IAO:0000100	semiconducting inorganic compound			Methodology and definitions	Numerical precision estimation	mp-8932	mp-8932
Materials Project database	data set	IAO	IAO:0000100	semiconducting inorganic compound			Methodology and definitions	Numerical precision estimation	mp-8934	mp-8934
Materials Project database	data set	IAO	IAO:0000100	semiconducting inorganic compound			Methodology and definitions	Numerical precision estimation	mp-8943	mp-8943
Materials Project database	data set	IAO	IAO:0000100	semiconducting inorganic compound			Methodology and definitions	Numerical precision estimation	mp-8962	mp-8962
Materials Project database	data set	IAO	IAO:0000100	semiconducting inorganic compound			Methodology and definitions	Numerical precision estimation	mp-8963	mp-8963
Materials Project database	data set	IAO	IAO:0000100	semiconducting inorganic compound			Methodology and definitions	Numerical precision estimation	mp-8978	mp-8978
Materials Project database	data set	IAO	IAO:0000100	semiconducting inorganic compound			Methodology and definitions	Numerical precision estimation	mp-8979	mp-8979
Materials Project database	data set	IAO	IAO:0000100	semiconducting inorganic compound			Methodology and definitions	Numerical precision estimation	mp-9008	mp-9008
Materials Project database	data set	IAO	IAO:0000100	semiconducting inorganic compound			Methodology and definitions	Numerical precision estimation	mp-9010	mp-9010
Materials Project database	data set	IAO	IAO:0000100	semiconducting inorganic compound			Methodology and definitions	Numerical precision estimation	mp-9062	mp-9062
Materials Project database	data set	IAO	IAO:0000100	semiconducting inorganic compound			Methodology and definitions	Numerical precision estimation	mp-9063	mp-9063
Materials Project database	data set	IAO	IAO:0000100	semiconducting inorganic compound			Methodology and definitions	Numerical precision estimation	mp-9064	mp-9064
Materials Project database	data set	IAO	IAO:0000100	semiconducting inorganic compound			Methodology and definitions	Numerical precision estimation	mp-9107	mp-9107
Materials Project database	data set	IAO	IAO:0000100	semiconducting inorganic compound			Methodology and definitions	Numerical precision estimation	mp-9124	mp-9124
Materials Project database	data set	IAO	IAO:0000100	semiconducting inorganic compound			Methodology and definitions	Numerical precision estimation	mp-9125	mp-9125
Materials Project database	data set	IAO	IAO:0000100	semiconducting inorganic compound			Methodology and definitions	Numerical precision estimation	mp-9126	mp-9126
Materials Project database	data set	IAO	IAO:0000100	semiconducting inorganic compound			Methodology and definitions	Numerical precision estimation	mp-9127	mp-9127
Materials Project database	data set	IAO	IAO:0000100	semiconducting inorganic compound			Methodology and definitions	Numerical precision estimation	mp-9143	mp-9143
Materials Project database	data set	IAO	IAO:0000100	semiconducting inorganic compound			Methodology and definitions	Numerical precision estimation	mp-9144	mp-9144
Materials Project database	data set	IAO	IAO:0000100	semiconducting inorganic compound			Methodology and definitions	Numerical precision estimation	mp-9158	mp-9158
Materials Project database	data set	IAO	IAO:0000100	semiconducting inorganic compound			Methodology and definitions	Numerical precision estimation	mp-9166	mp-9166
Materials Project database	data set	IAO	IAO:0000100	semiconducting inorganic compound			Methodology and definitions	Numerical precision estimation	mp-9195	mp-9195
Materials Project database	data set	IAO	IAO:0000100	semiconducting inorganic compound			Methodology and definitions	Numerical precision estimation	mp-9198	mp-9198
Materials Project database	data set	IAO	IAO:0000100	semiconducting inorganic compound			Methodology and definitions	Numerical precision estimation	mp-9200	mp-9200
Materials Project database	data set	IAO	IAO:0000100	semiconducting inorganic compound			Methodology and definitions	Numerical precision estimation	mp-9205	mp-9205
Materials Project database	data set	IAO	IAO:0000100	semiconducting inorganic compound			Methodology and definitions	Numerical precision estimation	mp-924128	mp-924128
Materials Project database	data set	IAO	IAO:0000100	semiconducting inorganic compound			Methodology and definitions	Numerical precision estimation	mp-924129	mp-924129
Materials Project database	data set	IAO	IAO:0000100	semiconducting inorganic compound			Methodology and definitions	Numerical precision estimation	mp-924130	mp-924130
Materials Project database	data set	IAO	IAO:0000100	semiconducting inorganic compound			Methodology and definitions	Numerical precision estimation	mp-9244	mp-9244
Materials Project database	data set	IAO	IAO:0000100	semiconducting inorganic compound			Methodology and definitions	Numerical precision estimation	mp-9250	mp-9250
Materials Project database	data set	IAO	IAO:0000100	semiconducting inorganic compound			Methodology and definitions	Numerical precision estimation	mp-9259	mp-9259
Materials Project database	data set	IAO	IAO:0000100	semiconducting inorganic compound			Methodology and definitions	Numerical precision estimation	mp-9262	mp-9262
Materials Project database	data set	IAO	IAO:0000100	semiconducting inorganic compound			Methodology and definitions	Numerical precision estimation	mp-9268	mp-9268
Materials Project database	data set	IAO	IAO:0000100	semiconducting inorganic compound			Methodology and definitions	Numerical precision estimation	mp-9270	mp-9270
Materials Project database	data set	IAO	IAO:0000100	semiconducting inorganic compound			Methodology and definitions	Numerical precision estimation	mp-9273	mp-9273
Materials Project database	data set	IAO	IAO:0000100	semiconducting inorganic compound			Methodology and definitions	Numerical precision estimation	mp-9274	mp-9274
Materials Project database	data set	IAO	IAO:0000100	semiconducting inorganic compound			Methodology and definitions	Numerical precision estimation	mp-927	mp-927
Materials Project database	data set	IAO	IAO:0000100	semiconducting inorganic compound			Methodology and definitions	Numerical precision estimation	mp-9295	mp-9295
Materials Project database	data set	IAO	IAO:0000100	semiconducting inorganic compound			Methodology and definitions	Numerical precision estimation	mp-9306	mp-9306
Materials Project database	data set	IAO	IAO:0000100	semiconducting inorganic compound			Methodology and definitions	Numerical precision estimation	mp-9307	mp-9307
Materials Project database	data set	IAO	IAO:0000100	semiconducting inorganic compound			Methodology and definitions	Numerical precision estimation	mp-9317	mp-9317
Materials Project database	data set	IAO	IAO:0000100	semiconducting inorganic compound			Methodology and definitions	Numerical precision estimation	mp-9321	mp-9321
Materials Project database	data set	IAO	IAO:0000100	semiconducting inorganic compound			Methodology and definitions	Numerical precision estimation	mp-9348	mp-9348
Materials Project database	data set	IAO	IAO:0000100	semiconducting inorganic compound			Methodology and definitions	Numerical precision estimation	mp-9361	mp-9361
Materials Project database	data set	IAO	IAO:0000100	semiconducting inorganic compound			Methodology and definitions	Numerical precision estimation	mp-9382	mp-9382
Materials Project database	data set	IAO	IAO:0000100	semiconducting inorganic compound			Methodology and definitions	Numerical precision estimation	mp-9383	mp-9383
Materials Project database	data set	IAO	IAO:0000100	semiconducting inorganic compound			Methodology and definitions	Numerical precision estimation	mp-9384	mp-9384
Materials Project database	data set	IAO	IAO:0000100	semiconducting inorganic compound			Methodology and definitions	Numerical precision estimation	mp-9385	mp-9385
Materials Project database	data set	IAO	IAO:0000100	semiconducting inorganic compound			Methodology and definitions	Numerical precision estimation	mp-9386	mp-9386
Materials Project database	data set	IAO	IAO:0000100	semiconducting inorganic compound			Methodology and definitions	Numerical precision estimation	mp-9437	mp-9437
Materials Project database	data set	IAO	IAO:0000100	semiconducting inorganic compound			Methodology and definitions	Numerical precision estimation	mp-9486	mp-9486
Materials Project database	data set	IAO	IAO:0000100	semiconducting inorganic compound			Methodology and definitions	Numerical precision estimation	mp-9514	mp-9514
Materials Project database	data set	IAO	IAO:0000100	semiconducting inorganic compound			Methodology and definitions	Numerical precision estimation	mp-9517	mp-9517
Materials Project database	data set	IAO	IAO:0000100	semiconducting inorganic compound			Methodology and definitions	Numerical precision estimation	mp-9562	mp-9562
Materials Project database	data set	IAO	IAO:0000100	semiconducting inorganic compound			Methodology and definitions	Numerical precision estimation	mp-9564	mp-9564
Materials Project database	data set	IAO	IAO:0000100	semiconducting inorganic compound			Methodology and definitions	Numerical precision estimation	mp-9565	mp-9565
Materials Project database	data set	IAO	IAO:0000100	semiconducting inorganic compound			Methodology and definitions	Numerical precision estimation	mp-9566	mp-9566
Materials Project database	data set	IAO	IAO:0000100	semiconducting inorganic compound			Methodology and definitions	Numerical precision estimation	mp-9567	mp-9567
Materials Project database	data set	IAO	IAO:0000100	semiconducting inorganic compound			Methodology and definitions	Numerical precision estimation	mp-9569	mp-9569
Materials Project database	data set	IAO	IAO:0000100	semiconducting inorganic compound			Methodology and definitions	Numerical precision estimation	mp-9570	mp-9570
Materials Project database	data set	IAO	IAO:0000100	semiconducting inorganic compound			Methodology and definitions	Numerical precision estimation	mp-9571	mp-9571
Materials Project database	data set	IAO	IAO:0000100	semiconducting inorganic compound			Methodology and definitions	Numerical precision estimation	mp-9573	mp-9573
Materials Project database	data set	IAO	IAO:0000100	semiconducting inorganic compound			Methodology and definitions	Numerical precision estimation	mp-9575	mp-9575
Materials Project database	data set	IAO	IAO:0000100	semiconducting inorganic compound			Methodology and definitions	Numerical precision estimation	mp-9583	mp-9583
Materials Project database	data set	IAO	IAO:0000100	semiconducting inorganic compound			Methodology and definitions	Numerical precision estimation	mp-9595	mp-9595
Materials Project database	data set	IAO	IAO:0000100	semiconducting inorganic compound			Methodology and definitions	Numerical precision estimation	mp-9610	mp-9610
Materials Project database	data set	IAO	IAO:0000100	semiconducting inorganic compound			Methodology and definitions	Numerical precision estimation	mp-961646	mp-961646
Materials Project database	data set	IAO	IAO:0000100	semiconducting inorganic compound			Methodology and definitions	Numerical precision estimation	mp-961648	mp-961648
Materials Project database	data set	IAO	IAO:0000100	semiconducting inorganic compound			Methodology and definitions	Numerical precision estimation	mp-961649	mp-961649
Materials Project database	data set	IAO	IAO:0000100	semiconducting inorganic compound			Methodology and definitions	Numerical precision estimation	mp-961657	mp-961657
Materials Project database	data set	IAO	IAO:0000100	semiconducting inorganic compound			Methodology and definitions	Numerical precision estimation	mp-961659	mp-961659
Materials Project database	data set	IAO	IAO:0000100	semiconducting inorganic compound			Methodology and definitions	Numerical precision estimation	mp-961660	mp-961660
Materials Project database	data set	IAO	IAO:0000100	semiconducting inorganic compound			Methodology and definitions	Numerical precision estimation	mp-961661	mp-961661
Materials Project database	data set	IAO	IAO:0000100	semiconducting inorganic compound			Methodology and definitions	Numerical precision estimation	mp-961673	mp-961673
Materials Project database	data set	IAO	IAO:0000100	semiconducting inorganic compound			Methodology and definitions	Numerical precision estimation	mp-961675	mp-961675
Materials Project database	data set	IAO	IAO:0000100	semiconducting inorganic compound			Methodology and definitions	Numerical precision estimation	mp-961678	mp-961678
Materials Project database	data set	IAO	IAO:0000100	semiconducting inorganic compound			Methodology and definitions	Numerical precision estimation	mp-961682	mp-961682
Materials Project database	data set	IAO	IAO:0000100	semiconducting inorganic compound			Methodology and definitions	Numerical precision estimation	mp-961683	mp-961683
Materials Project database	data set	IAO	IAO:0000100	semiconducting inorganic compound			Methodology and definitions	Numerical precision estimation	mp-961684	mp-961684
Materials Project database	data set	IAO	IAO:0000100	semiconducting inorganic compound			Methodology and definitions	Numerical precision estimation	mp-961685	mp-961685
Materials Project database	data set	IAO	IAO:0000100	semiconducting inorganic compound			Methodology and definitions	Numerical precision estimation	mp-961687	mp-961687
Materials Project database	data set	IAO	IAO:0000100	semiconducting inorganic compound			Methodology and definitions	Numerical precision estimation	mp-961693	mp-961693
Materials Project database	data set	IAO	IAO:0000100	semiconducting inorganic compound			Methodology and definitions	Numerical precision estimation	mp-961698	mp-961698
Materials Project database	data set	IAO	IAO:0000100	semiconducting inorganic compound			Methodology and definitions	Numerical precision estimation	mp-961706	mp-961706
Materials Project database	data set	IAO	IAO:0000100	semiconducting inorganic compound			Methodology and definitions	Numerical precision estimation	mp-961711	mp-961711
Materials Project database	data set	IAO	IAO:0000100	semiconducting inorganic compound			Methodology and definitions	Numerical precision estimation	mp-961713	mp-961713
Materials Project database	data set	IAO	IAO:0000100	semiconducting inorganic compound			Methodology and definitions	Numerical precision estimation	mp-961774	mp-961774
Materials Project database	data set	IAO	IAO:0000100	semiconducting inorganic compound			Methodology and definitions	Numerical precision estimation	mp-9631	mp-9631
Materials Project database	data set	IAO	IAO:0000100	semiconducting inorganic compound			Methodology and definitions	Numerical precision estimation	mp-9636	mp-9636
Materials Project database	data set	IAO	IAO:0000100	semiconducting inorganic compound			Methodology and definitions	Numerical precision estimation	mp-9657	mp-9657
Materials Project database	data set	IAO	IAO:0000100	semiconducting inorganic compound			Methodology and definitions	Numerical precision estimation	mp-9664	mp-9664
Materials Project database	data set	IAO	IAO:0000100	semiconducting inorganic compound			Methodology and definitions	Numerical precision estimation	mp-966800	mp-966800
Materials Project database	data set	IAO	IAO:0000100	semiconducting inorganic compound			Methodology and definitions	Numerical precision estimation	mp-9672	mp-9672
Materials Project database	data set	IAO	IAO:0000100	semiconducting inorganic compound			Methodology and definitions	Numerical precision estimation	mp-9675	mp-9675
Materials Project database	data set	IAO	IAO:0000100	semiconducting inorganic compound			Methodology and definitions	Numerical precision estimation	mp-9687	mp-9687
Materials Project database	data set	IAO	IAO:0000100	semiconducting inorganic compound			Methodology and definitions	Numerical precision estimation	mp-9692	mp-9692
Materials Project database	data set	IAO	IAO:0000100	semiconducting inorganic compound			Methodology and definitions	Numerical precision estimation	mp-9718	mp-9718
Materials Project database	data set	IAO	IAO:0000100	semiconducting inorganic compound			Methodology and definitions	Numerical precision estimation	mp-971	mp-971
Materials Project database	data set	IAO	IAO:0000100	semiconducting inorganic compound			Methodology and definitions	Numerical precision estimation	mp-9720	mp-9720
Materials Project database	data set	IAO	IAO:0000100	semiconducting inorganic compound			Methodology and definitions	Numerical precision estimation	mp-972937	mp-972937
Materials Project database	data set	IAO	IAO:0000100	semiconducting inorganic compound			Methodology and definitions	Numerical precision estimation	mp-973185	mp-973185
Materials Project database	data set	IAO	IAO:0000100	semiconducting inorganic compound			Methodology and definitions	Numerical precision estimation	mp-9731	mp-9731
Materials Project database	data set	IAO	IAO:0000100	semiconducting inorganic compound			Methodology and definitions	Numerical precision estimation	mp-9732	mp-9732
Materials Project database	data set	IAO	IAO:0000100	semiconducting inorganic compound			Methodology and definitions	Numerical precision estimation	mp-974381	mp-974381
Materials Project database	data set	IAO	IAO:0000100	semiconducting inorganic compound			Methodology and definitions	Numerical precision estimation	mp-974603	mp-974603
Materials Project database	data set	IAO	IAO:0000100	semiconducting inorganic compound			Methodology and definitions	Numerical precision estimation	mp-975115	mp-975115
Materials Project database	data set	IAO	IAO:0000100	semiconducting inorganic compound			Methodology and definitions	Numerical precision estimation	mp-975140	mp-975140
Materials Project database	data set	IAO	IAO:0000100	semiconducting inorganic compound			Methodology and definitions	Numerical precision estimation	mp-9755	mp-9755
Materials Project database	data set	IAO	IAO:0000100	semiconducting inorganic compound			Methodology and definitions	Numerical precision estimation	mp-976280	mp-976280
Materials Project database	data set	IAO	IAO:0000100	semiconducting inorganic compound			Methodology and definitions	Numerical precision estimation	mp-976876	mp-976876
Materials Project database	data set	IAO	IAO:0000100	semiconducting inorganic compound			Methodology and definitions	Numerical precision estimation	mp-9774	mp-9774
Materials Project database	data set	IAO	IAO:0000100	semiconducting inorganic compound			Methodology and definitions	Numerical precision estimation	mp-9775	mp-9775
Materials Project database	data set	IAO	IAO:0000100	semiconducting inorganic compound			Methodology and definitions	Numerical precision estimation	mp-9778	mp-9778
Materials Project database	data set	IAO	IAO:0000100	semiconducting inorganic compound			Methodology and definitions	Numerical precision estimation	mp-9780	mp-9780
Materials Project database	data set	IAO	IAO:0000100	semiconducting inorganic compound			Methodology and definitions	Numerical precision estimation	mp-978846	mp-978846
Materials Project database	data set	IAO	IAO:0000100	semiconducting inorganic compound			Methodology and definitions	Numerical precision estimation	mp-978847	mp-978847
Materials Project database	data set	IAO	IAO:0000100	semiconducting inorganic compound			Methodology and definitions	Numerical precision estimation	mp-978852	mp-978852
Materials Project database	data set	IAO	IAO:0000100	semiconducting inorganic compound			Methodology and definitions	Numerical precision estimation	mp-979137	mp-979137
Materials Project database	data set	IAO	IAO:0000100	semiconducting inorganic compound			Methodology and definitions	Numerical precision estimation	mp-9794	mp-9794
Materials Project database	data set	IAO	IAO:0000100	semiconducting inorganic compound			Methodology and definitions	Numerical precision estimation	mp-980057	mp-980057
Materials Project database	data set	IAO	IAO:0000100	semiconducting inorganic compound			Methodology and definitions	Numerical precision estimation	mp-9812	mp-9812
Materials Project database	data set	IAO	IAO:0000100	semiconducting inorganic compound			Methodology and definitions	Numerical precision estimation	mp-981	mp-981
Materials Project database	data set	IAO	IAO:0000100	semiconducting inorganic compound			Methodology and definitions	Numerical precision estimation	mp-9821	mp-9821
Materials Project database	data set	IAO	IAO:0000100	semiconducting inorganic compound			Methodology and definitions	Numerical precision estimation	mp-983565	mp-983565
Materials Project database	data set	IAO	IAO:0000100	semiconducting inorganic compound			Methodology and definitions	Numerical precision estimation	mp-9839	mp-9839
Materials Project database	data set	IAO	IAO:0000100	semiconducting inorganic compound			Methodology and definitions	Numerical precision estimation	mp-9844	mp-9844
Materials Project database	data set	IAO	IAO:0000100	semiconducting inorganic compound			Methodology and definitions	Numerical precision estimation	mp-9845	mp-9845
Materials Project database	data set	IAO	IAO:0000100	semiconducting inorganic compound			Methodology and definitions	Numerical precision estimation	mp-9846	mp-9846
Materials Project database	data set	IAO	IAO:0000100	semiconducting inorganic compound			Methodology and definitions	Numerical precision estimation	mp-984761	mp-984761
Materials Project database	data set	IAO	IAO:0000100	semiconducting inorganic compound			Methodology and definitions	Numerical precision estimation	mp-985586	mp-985586
Materials Project database	data set	IAO	IAO:0000100	semiconducting inorganic compound			Methodology and definitions	Numerical precision estimation	mp-9855	mp-9855
Materials Project database	data set	IAO	IAO:0000100	semiconducting inorganic compound			Methodology and definitions	Numerical precision estimation	mp-9856	mp-9856
Materials Project database	data set	IAO	IAO:0000100	semiconducting inorganic compound			Methodology and definitions	Numerical precision estimation	mp-9872	mp-9872
Materials Project database	data set	IAO	IAO:0000100	semiconducting inorganic compound			Methodology and definitions	Numerical precision estimation	mp-9881	mp-9881
Materials Project database	data set	IAO	IAO:0000100	semiconducting inorganic compound			Methodology and definitions	Numerical precision estimation	mp-989400	mp-989400
Materials Project database	data set	IAO	IAO:0000100	semiconducting inorganic compound			Methodology and definitions	Numerical precision estimation	mp-989405	mp-989405
Materials Project database	data set	IAO	IAO:0000100	semiconducting inorganic compound			Methodology and definitions	Numerical precision estimation	mp-989407	mp-989407
Materials Project database	data set	IAO	IAO:0000100	semiconducting inorganic compound			Methodology and definitions	Numerical precision estimation	mp-989513	mp-989513
Materials Project database	data set	IAO	IAO:0000100	semiconducting inorganic compound			Methodology and definitions	Numerical precision estimation	mp-989514	mp-989514
Materials Project database	data set	IAO	IAO:0000100	semiconducting inorganic compound			Methodology and definitions	Numerical precision estimation	mp-989520	mp-989520
Materials Project database	data set	IAO	IAO:0000100	semiconducting inorganic compound			Methodology and definitions	Numerical precision estimation	mp-989522	mp-989522
Materials Project database	data set	IAO	IAO:0000100	semiconducting inorganic compound			Methodology and definitions	Numerical precision estimation	mp-989523	mp-989523
Materials Project database	data set	IAO	IAO:0000100	semiconducting inorganic compound			Methodology and definitions	Numerical precision estimation	mp-989526	mp-989526
Materials Project database	data set	IAO	IAO:0000100	semiconducting inorganic compound			Methodology and definitions	Numerical precision estimation	mp-989527	mp-989527
Materials Project database	data set	IAO	IAO:0000100	semiconducting inorganic compound			Methodology and definitions	Numerical precision estimation	mp-989529	mp-989529
Materials Project database	data set	IAO	IAO:0000100	semiconducting inorganic compound			Methodology and definitions	Numerical precision estimation	mp-989531	mp-989531
Materials Project database	data set	IAO	IAO:0000100	semiconducting inorganic compound			Methodology and definitions	Numerical precision estimation	mp-989532	mp-989532
Materials Project database	data set	IAO	IAO:0000100	semiconducting inorganic compound			Methodology and definitions	Numerical precision estimation	mp-989535	mp-989535
Materials Project database	data set	IAO	IAO:0000100	semiconducting inorganic compound			Methodology and definitions	Numerical precision estimation	mp-989536	mp-989536
Materials Project database	data set	IAO	IAO:0000100	semiconducting inorganic compound			Methodology and definitions	Numerical precision estimation	mp-989537	mp-989537
Materials Project database	data set	IAO	IAO:0000100	semiconducting inorganic compound			Methodology and definitions	Numerical precision estimation	mp-989538	mp-989538
Materials Project database	data set	IAO	IAO:0000100	semiconducting inorganic compound			Methodology and definitions	Numerical precision estimation	mp-989539	mp-989539
Materials Project database	data set	IAO	IAO:0000100	semiconducting inorganic compound			Methodology and definitions	Numerical precision estimation	mp-989541	mp-989541
Materials Project database	data set	IAO	IAO:0000100	semiconducting inorganic compound			Methodology and definitions	Numerical precision estimation	mp-989545	mp-989545
Materials Project database	data set	IAO	IAO:0000100	semiconducting inorganic compound			Methodology and definitions	Numerical precision estimation	mp-989547	mp-989547
Materials Project database	data set	IAO	IAO:0000100	semiconducting inorganic compound			Methodology and definitions	Numerical precision estimation	mp-989548	mp-989548
Materials Project database	data set	IAO	IAO:0000100	semiconducting inorganic compound			Methodology and definitions	Numerical precision estimation	mp-989558	mp-989558
Materials Project database	data set	IAO	IAO:0000100	semiconducting inorganic compound			Methodology and definitions	Numerical precision estimation	mp-989561	mp-989561
Materials Project database	data set	IAO	IAO:0000100	semiconducting inorganic compound			Methodology and definitions	Numerical precision estimation	mp-989562	mp-989562
Materials Project database	data set	IAO	IAO:0000100	semiconducting inorganic compound			Methodology and definitions	Numerical precision estimation	mp-989563	mp-989563
Materials Project database	data set	IAO	IAO:0000100	semiconducting inorganic compound			Methodology and definitions	Numerical precision estimation	mp-989565	mp-989565
Materials Project database	data set	IAO	IAO:0000100	semiconducting inorganic compound			Methodology and definitions	Numerical precision estimation	mp-989566	mp-989566
Materials Project database	data set	IAO	IAO:0000100	semiconducting inorganic compound			Methodology and definitions	Numerical precision estimation	mp-989567	mp-989567
Materials Project database	data set	IAO	IAO:0000100	semiconducting inorganic compound			Methodology and definitions	Numerical precision estimation	mp-989570	mp-989570
Materials Project database	data set	IAO	IAO:0000100	semiconducting inorganic compound			Methodology and definitions	Numerical precision estimation	mp-989571	mp-989571
Materials Project database	data set	IAO	IAO:0000100	semiconducting inorganic compound			Methodology and definitions	Numerical precision estimation	mp-989575	mp-989575
Materials Project database	data set	IAO	IAO:0000100	semiconducting inorganic compound			Methodology and definitions	Numerical precision estimation	mp-989579	mp-989579
Materials Project database	data set	IAO	IAO:0000100	semiconducting inorganic compound			Methodology and definitions	Numerical precision estimation	mp-989583	mp-989583
Materials Project database	data set	IAO	IAO:0000100	semiconducting inorganic compound			Methodology and definitions	Numerical precision estimation	mp-989605	mp-989605
Materials Project database	data set	IAO	IAO:0000100	semiconducting inorganic compound			Methodology and definitions	Numerical precision estimation	mp-989608	mp-989608
Materials Project database	data set	IAO	IAO:0000100	semiconducting inorganic compound			Methodology and definitions	Numerical precision estimation	mp-989610	mp-989610
Materials Project database	data set	IAO	IAO:0000100	semiconducting inorganic compound			Methodology and definitions	Numerical precision estimation	mp-989616	mp-989616
Materials Project database	data set	IAO	IAO:0000100	semiconducting inorganic compound			Methodology and definitions	Numerical precision estimation	mp-989618	mp-989618
Materials Project database	data set	IAO	IAO:0000100	semiconducting inorganic compound			Methodology and definitions	Numerical precision estimation	mp-989625	mp-989625
Materials Project database	data set	IAO	IAO:0000100	semiconducting inorganic compound			Methodology and definitions	Numerical precision estimation	mp-989629	mp-989629
Materials Project database	data set	IAO	IAO:0000100	semiconducting inorganic compound			Methodology and definitions	Numerical precision estimation	mp-989635	mp-989635
Materials Project database	data set	IAO	IAO:0000100	semiconducting inorganic compound			Methodology and definitions	Numerical precision estimation	mp-989638	mp-989638
Materials Project database	data set	IAO	IAO:0000100	semiconducting inorganic compound			Methodology and definitions	Numerical precision estimation	mp-989639	mp-989639
Materials Project database	data set	IAO	IAO:0000100	semiconducting inorganic compound			Methodology and definitions	Numerical precision estimation	mp-989642	mp-989642
Materials Project database	data set	IAO	IAO:0000100	semiconducting inorganic compound			Methodology and definitions	Numerical precision estimation	mp-989643	mp-989643
Materials Project database	data set	IAO	IAO:0000100	semiconducting inorganic compound			Methodology and definitions	Numerical precision estimation	mp-9900	mp-9900
Materials Project database	data set	IAO	IAO:0000100	semiconducting inorganic compound			Methodology and definitions	Numerical precision estimation	mp-9915	mp-9915
Materials Project database	data set	IAO	IAO:0000100	semiconducting inorganic compound			Methodology and definitions	Numerical precision estimation	mp-991652	mp-991652
Materials Project database	data set	IAO	IAO:0000100	semiconducting inorganic compound			Methodology and definitions	Numerical precision estimation	mp-991676	mp-991676
Materials Project database	data set	IAO	IAO:0000100	semiconducting inorganic compound			Methodology and definitions	Numerical precision estimation	mp-9919	mp-9919
Materials Project database	data set	IAO	IAO:0000100	semiconducting inorganic compound			Methodology and definitions	Numerical precision estimation	mp-996941	mp-996941
Materials Project database	data set	IAO	IAO:0000100	semiconducting inorganic compound			Methodology and definitions	Numerical precision estimation	mp-996943	mp-996943
Materials Project database	data set	IAO	IAO:0000100	semiconducting inorganic compound			Methodology and definitions	Numerical precision estimation	mp-996944	mp-996944
Materials Project database	data set	IAO	IAO:0000100	semiconducting inorganic compound			Methodology and definitions	Numerical precision estimation	mp-996959	mp-996959
Materials Project database	data set	IAO	IAO:0000100	semiconducting inorganic compound			Methodology and definitions	Numerical precision estimation	mp-996962	mp-996962
Materials Project database	data set	IAO	IAO:0000100	semiconducting inorganic compound			Methodology and definitions	Numerical precision estimation	mp-996983	mp-996983
Materials Project database	data set	IAO	IAO:0000100	semiconducting inorganic compound			Methodology and definitions	Numerical precision estimation	mp-996997	mp-996997
Materials Project database	data set	IAO	IAO:0000100	semiconducting inorganic compound			Methodology and definitions	Numerical precision estimation	mp-997002	mp-997002
Materials Project database	data set	IAO	IAO:0000100	semiconducting inorganic compound			Methodology and definitions	Numerical precision estimation	mp-997036	mp-997036
Materials Project database	data set	IAO	IAO:0000100	semiconducting inorganic compound			Methodology and definitions	Numerical precision estimation	mp-997041	mp-997041
Materials Project database	data set	IAO	IAO:0000100	semiconducting inorganic compound			Methodology and definitions	Numerical precision estimation	mp-997086	mp-997086
Materials Project database	data set	IAO	IAO:0000100	semiconducting inorganic compound			Methodology and definitions	Numerical precision estimation	mp-997089	mp-997089
Materials Project database	data set	IAO	IAO:0000100	semiconducting inorganic compound			Methodology and definitions	Numerical precision estimation	mp-997618	mp-997618
Materials Project database	data set	IAO	IAO:0000100	semiconducting inorganic compound			Methodology and definitions	Numerical precision estimation	mp-998156	mp-998156
Materials Project database	data set	IAO	IAO:0000100	semiconducting inorganic compound			Methodology and definitions	Numerical precision estimation	mp-998198	mp-998198
Materials Project database	data set	IAO	IAO:0000100	semiconducting inorganic compound			Methodology and definitions	Numerical precision estimation	mp-998297	mp-998297
Materials Project database	data set	IAO	IAO:0000100	semiconducting inorganic compound			Methodology and definitions	Numerical precision estimation	mp-998413	mp-998413
Materials Project database	data set	IAO	IAO:0000100	semiconducting inorganic compound			Methodology and definitions	Numerical precision estimation	mp-998433	mp-998433
Materials Project database	data set	IAO	IAO:0000100	semiconducting inorganic compound			Methodology and definitions	Numerical precision estimation	mp-998552	mp-998552
Materials Project database	data set	IAO	IAO:0000100	semiconducting inorganic compound			Methodology and definitions	Numerical precision estimation	mp-998599	mp-998599
Materials Project database	data set	IAO	IAO:0000100	semiconducting inorganic compound			Methodology and definitions	Numerical precision estimation	mp-998603	mp-998603
Materials Project database	data set	IAO	IAO:0000100	semiconducting inorganic compound			Methodology and definitions	Numerical precision estimation	mp-998604	mp-998604
Materials Project database	data set	IAO	IAO:0000100	semiconducting inorganic compound			Methodology and definitions	Numerical precision estimation	mp-998612	mp-998612
Materials Project database	data set	IAO	IAO:0000100	semiconducting inorganic compound			Methodology and definitions	Numerical precision estimation	mp-9986	mp-9986
Materials Project database	data set	IAO	IAO:0000100	semiconducting inorganic compound			Methodology and definitions	Numerical precision estimation	mp-999498	mp-999498
Materials Project database	data set	IAO	IAO:0000100	semiconducting inorganic compound			Methodology and definitions	Numerical precision estimation	mp-999549	mp-999549
