# Supplementary material for: High-throughput density-functional perturbation theory phonons for inorganic materials
Source: Sci Data. 2018 May 1;5:180065. doi: 10.1038/sdata.2018.65 (PMC5928854; doi:10.1038/sdata.2018.65)
Supplement: Supplementary file 1 [file sdata201865-isa1.zip › a_assay_Petretto.txt]

Sample Name	Protocol REF	Assay Name	Raw Data File	Comment[Data Repository]	Comment[Data Record Accession]	Comment[Data Record URI]	Protocol REF	Derived Data File	Comment[Data Repository]	Comment[Data Record Accession]	Comment[Data Record URI]	Factor Value[Materials Project ID]
mp-1000	Workflow	mp-1000	mp-1000_DDB	figshare	doi:10.6084/m9.figshare.c.3938023	https://doi.org/10.6084/m9.figshare.c.3938023	Workflow	mp-1000.json	figshare	doi:10.6084/m9.figshare.c.3938023	https://doi.org/10.6084/m9.figshare.c.3938023	mp-1000
mp-1002124	Workflow	mp-1002124	mp-1002124_DDB	figshare	doi:10.6084/m9.figshare.c.3938023	https://doi.org/10.6084/m9.figshare.c.3938023	Workflow	mp-1002124.json	figshare	doi:10.6084/m9.figshare.c.3938023	https://doi.org/10.6084/m9.figshare.c.3938023	mp-1002124
mp-1002164	Workflow	mp-1002164	mp-1002164_DDB	figshare	doi:10.6084/m9.figshare.c.3938023	https://doi.org/10.6084/m9.figshare.c.3938023	Workflow	mp-1002164.json	figshare	doi:10.6084/m9.figshare.c.3938023	https://doi.org/10.6084/m9.figshare.c.3938023	mp-1002164
mp-10044	Workflow	mp-10044	mp-10044_DDB	figshare	doi:10.6084/m9.figshare.c.3938023	https://doi.org/10.6084/m9.figshare.c.3938023	Workflow	mp-10044.json	figshare	doi:10.6084/m9.figshare.c.3938023	https://doi.org/10.6084/m9.figshare.c.3938023	mp-10044
mp-1008223	Workflow	mp-1008223	mp-1008223_DDB	figshare	doi:10.6084/m9.figshare.c.3938023	https://doi.org/10.6084/m9.figshare.c.3938023	Workflow	mp-1008223.json	figshare	doi:10.6084/m9.figshare.c.3938023	https://doi.org/10.6084/m9.figshare.c.3938023	mp-1008223
mp-1008506	Workflow	mp-1008506	mp-1008506_DDB	figshare	doi:10.6084/m9.figshare.c.3938023	https://doi.org/10.6084/m9.figshare.c.3938023	Workflow	mp-1008506.json	figshare	doi:10.6084/m9.figshare.c.3938023	https://doi.org/10.6084/m9.figshare.c.3938023	mp-1008506
mp-1008556	Workflow	mp-1008556	mp-1008556_DDB	figshare	doi:10.6084/m9.figshare.c.3938023	https://doi.org/10.6084/m9.figshare.c.3938023	Workflow	mp-1008556.json	figshare	doi:10.6084/m9.figshare.c.3938023	https://doi.org/10.6084/m9.figshare.c.3938023	mp-1008556
mp-1008559	Workflow	mp-1008559	mp-1008559_DDB	figshare	doi:10.6084/m9.figshare.c.3938023	https://doi.org/10.6084/m9.figshare.c.3938023	Workflow	mp-1008559.json	figshare	doi:10.6084/m9.figshare.c.3938023	https://doi.org/10.6084/m9.figshare.c.3938023	mp-1008559
mp-1008680	Workflow	mp-1008680	mp-1008680_DDB	figshare	doi:10.6084/m9.figshare.c.3938023	https://doi.org/10.6084/m9.figshare.c.3938023	Workflow	mp-10086.json	figshare	doi:10.6084/m9.figshare.c.3938023	https://doi.org/10.6084/m9.figshare.c.3938023	mp-1008680
mp-10086	Workflow	mp-10086	mp-10086_DDB	figshare	doi:10.6084/m9.figshare.c.3938023	https://doi.org/10.6084/m9.figshare.c.3938023	Workflow	mp-1008680.json	figshare	doi:10.6084/m9.figshare.c.3938023	https://doi.org/10.6084/m9.figshare.c.3938023	mp-10086
mp-1008786	Workflow	mp-1008786	mp-1008786_DDB	figshare	doi:10.6084/m9.figshare.c.3938023	https://doi.org/10.6084/m9.figshare.c.3938023	Workflow	mp-1008786.json	figshare	doi:10.6084/m9.figshare.c.3938023	https://doi.org/10.6084/m9.figshare.c.3938023	mp-1008786
mp-1009009	Workflow	mp-1009009	mp-1009009_DDB	figshare	doi:10.6084/m9.figshare.c.3938023	https://doi.org/10.6084/m9.figshare.c.3938023	Workflow	mp-1009009.json	figshare	doi:10.6084/m9.figshare.c.3938023	https://doi.org/10.6084/m9.figshare.c.3938023	mp-1009009
mp-1009082	Workflow	mp-1009082	mp-1009082_DDB	figshare	doi:10.6084/m9.figshare.c.3938023	https://doi.org/10.6084/m9.figshare.c.3938023	Workflow	mp-1009082.json	figshare	doi:10.6084/m9.figshare.c.3938023	https://doi.org/10.6084/m9.figshare.c.3938023	mp-1009082
mp-1009084	Workflow	mp-1009084	mp-1009084_DDB	figshare	doi:10.6084/m9.figshare.c.3938023	https://doi.org/10.6084/m9.figshare.c.3938023	Workflow	mp-1009084.json	figshare	doi:10.6084/m9.figshare.c.3938023	https://doi.org/10.6084/m9.figshare.c.3938023	mp-1009084
mp-1009085	Workflow	mp-1009085	mp-1009085_DDB	figshare	doi:10.6084/m9.figshare.c.3938023	https://doi.org/10.6084/m9.figshare.c.3938023	Workflow	mp-1009085.json	figshare	doi:10.6084/m9.figshare.c.3938023	https://doi.org/10.6084/m9.figshare.c.3938023	mp-1009085
mp-1009087	Workflow	mp-1009087	mp-1009087_DDB	figshare	doi:10.6084/m9.figshare.c.3938023	https://doi.org/10.6084/m9.figshare.c.3938023	Workflow	mp-1009087.json	figshare	doi:10.6084/m9.figshare.c.3938023	https://doi.org/10.6084/m9.figshare.c.3938023	mp-1009087
mp-1009088	Workflow	mp-1009088	mp-1009088_DDB	figshare	doi:10.6084/m9.figshare.c.3938023	https://doi.org/10.6084/m9.figshare.c.3938023	Workflow	mp-1009088.json	figshare	doi:10.6084/m9.figshare.c.3938023	https://doi.org/10.6084/m9.figshare.c.3938023	mp-1009088
mp-1009127	Workflow	mp-1009127	mp-1009127_DDB	figshare	doi:10.6084/m9.figshare.c.3938023	https://doi.org/10.6084/m9.figshare.c.3938023	Workflow	mp-1009127.json	figshare	doi:10.6084/m9.figshare.c.3938023	https://doi.org/10.6084/m9.figshare.c.3938023	mp-1009127
mp-1009129	Workflow	mp-1009129	mp-1009129_DDB	figshare	doi:10.6084/m9.figshare.c.3938023	https://doi.org/10.6084/m9.figshare.c.3938023	Workflow	mp-1009129.json	figshare	doi:10.6084/m9.figshare.c.3938023	https://doi.org/10.6084/m9.figshare.c.3938023	mp-1009129
mp-1009220	Workflow	mp-1009220	mp-1009220_DDB	figshare	doi:10.6084/m9.figshare.c.3938023	https://doi.org/10.6084/m9.figshare.c.3938023	Workflow	mp-1009220.json	figshare	doi:10.6084/m9.figshare.c.3938023	https://doi.org/10.6084/m9.figshare.c.3938023	mp-1009220
mp-1009540	Workflow	mp-1009540	mp-1009540_DDB	figshare	doi:10.6084/m9.figshare.c.3938023	https://doi.org/10.6084/m9.figshare.c.3938023	Workflow	mp-1009540.json	figshare	doi:10.6084/m9.figshare.c.3938023	https://doi.org/10.6084/m9.figshare.c.3938023	mp-1009540
mp-1009733	Workflow	mp-1009733	mp-1009733_DDB	figshare	doi:10.6084/m9.figshare.c.3938023	https://doi.org/10.6084/m9.figshare.c.3938023	Workflow	mp-1009733.json	figshare	doi:10.6084/m9.figshare.c.3938023	https://doi.org/10.6084/m9.figshare.c.3938023	mp-1009733
mp-1009750	Workflow	mp-1009750	mp-1009750_DDB	figshare	doi:10.6084/m9.figshare.c.3938023	https://doi.org/10.6084/m9.figshare.c.3938023	Workflow	mp-1009750.json	figshare	doi:10.6084/m9.figshare.c.3938023	https://doi.org/10.6084/m9.figshare.c.3938023	mp-1009750
mp-1009792	Workflow	mp-1009792	mp-1009792_DDB	figshare	doi:10.6084/m9.figshare.c.3938023	https://doi.org/10.6084/m9.figshare.c.3938023	Workflow	mp-1009792.json	figshare	doi:10.6084/m9.figshare.c.3938023	https://doi.org/10.6084/m9.figshare.c.3938023	mp-1009792
mp-1009813	Workflow	mp-1009813	mp-1009813_DDB	figshare	doi:10.6084/m9.figshare.c.3938023	https://doi.org/10.6084/m9.figshare.c.3938023	Workflow	mp-1009813.json	figshare	doi:10.6084/m9.figshare.c.3938023	https://doi.org/10.6084/m9.figshare.c.3938023	mp-1009813
mp-1009819	Workflow	mp-1009819	mp-1009819_DDB	figshare	doi:10.6084/m9.figshare.c.3938023	https://doi.org/10.6084/m9.figshare.c.3938023	Workflow	mp-1009819.json	figshare	doi:10.6084/m9.figshare.c.3938023	https://doi.org/10.6084/m9.figshare.c.3938023	mp-1009819
mp-1009820	Workflow	mp-1009820	mp-1009820_DDB	figshare	doi:10.6084/m9.figshare.c.3938023	https://doi.org/10.6084/m9.figshare.c.3938023	Workflow	mp-1009820.json	figshare	doi:10.6084/m9.figshare.c.3938023	https://doi.org/10.6084/m9.figshare.c.3938023	mp-1009820
mp-1009894	Workflow	mp-1009894	mp-1009894_DDB	figshare	doi:10.6084/m9.figshare.c.3938023	https://doi.org/10.6084/m9.figshare.c.3938023	Workflow	mp-1009894.json	figshare	doi:10.6084/m9.figshare.c.3938023	https://doi.org/10.6084/m9.figshare.c.3938023	mp-1009894
mp-1011695	Workflow	mp-1011695	mp-1011695_DDB	figshare	doi:10.6084/m9.figshare.c.3938023	https://doi.org/10.6084/m9.figshare.c.3938023	Workflow	mp-1011695.json	figshare	doi:10.6084/m9.figshare.c.3938023	https://doi.org/10.6084/m9.figshare.c.3938023	mp-1011695
mp-1014244	Workflow	mp-1014244	mp-1014244_DDB	figshare	doi:10.6084/m9.figshare.c.3938023	https://doi.org/10.6084/m9.figshare.c.3938023	Workflow	mp-1014244.json	figshare	doi:10.6084/m9.figshare.c.3938023	https://doi.org/10.6084/m9.figshare.c.3938023	mp-1014244
mp-10155	Workflow	mp-10155	mp-10155_DDB	figshare	doi:10.6084/m9.figshare.c.3938023	https://doi.org/10.6084/m9.figshare.c.3938023	Workflow	mp-10155.json	figshare	doi:10.6084/m9.figshare.c.3938023	https://doi.org/10.6084/m9.figshare.c.3938023	mp-10155
mp-10159	Workflow	mp-10159	mp-10159_DDB	figshare	doi:10.6084/m9.figshare.c.3938023	https://doi.org/10.6084/m9.figshare.c.3938023	Workflow	mp-10159.json	figshare	doi:10.6084/m9.figshare.c.3938023	https://doi.org/10.6084/m9.figshare.c.3938023	mp-10159
mp-10163	Workflow	mp-10163	mp-10163_DDB	figshare	doi:10.6084/m9.figshare.c.3938023	https://doi.org/10.6084/m9.figshare.c.3938023	Workflow	mp-10163.json	figshare	doi:10.6084/m9.figshare.c.3938023	https://doi.org/10.6084/m9.figshare.c.3938023	mp-10163
mp-10167	Workflow	mp-10167	mp-10167_DDB	figshare	doi:10.6084/m9.figshare.c.3938023	https://doi.org/10.6084/m9.figshare.c.3938023	Workflow	mp-10167.json	figshare	doi:10.6084/m9.figshare.c.3938023	https://doi.org/10.6084/m9.figshare.c.3938023	mp-10167
mp-1018040	Workflow	mp-1018040	mp-1018040_DDB	figshare	doi:10.6084/m9.figshare.c.3938023	https://doi.org/10.6084/m9.figshare.c.3938023	Workflow	mp-1018040.json	figshare	doi:10.6084/m9.figshare.c.3938023	https://doi.org/10.6084/m9.figshare.c.3938023	mp-1018040
mp-1018096	Workflow	mp-1018096	mp-1018096_DDB	figshare	doi:10.6084/m9.figshare.c.3938023	https://doi.org/10.6084/m9.figshare.c.3938023	Workflow	mp-1018096.json	figshare	doi:10.6084/m9.figshare.c.3938023	https://doi.org/10.6084/m9.figshare.c.3938023	mp-1018096
mp-1018100	Workflow	mp-1018100	mp-1018100_DDB	figshare	doi:10.6084/m9.figshare.c.3938023	https://doi.org/10.6084/m9.figshare.c.3938023	Workflow	mp-1018100.json	figshare	doi:10.6084/m9.figshare.c.3938023	https://doi.org/10.6084/m9.figshare.c.3938023	mp-1018100
mp-10182	Workflow	mp-10182	mp-10182_DDB	figshare	doi:10.6084/m9.figshare.c.3938023	https://doi.org/10.6084/m9.figshare.c.3938023	Workflow	mp-10182.json	figshare	doi:10.6084/m9.figshare.c.3938023	https://doi.org/10.6084/m9.figshare.c.3938023	mp-10182
mp-1020019	Workflow	mp-1020019	mp-1020019_DDB	figshare	doi:10.6084/m9.figshare.c.3938023	https://doi.org/10.6084/m9.figshare.c.3938023	Workflow	mp-1020019.json	figshare	doi:10.6084/m9.figshare.c.3938023	https://doi.org/10.6084/m9.figshare.c.3938023	mp-1020019
mp-1020059	Workflow	mp-1020059	mp-1020059_DDB	figshare	doi:10.6084/m9.figshare.c.3938023	https://doi.org/10.6084/m9.figshare.c.3938023	Workflow	mp-1020059.json	figshare	doi:10.6084/m9.figshare.c.3938023	https://doi.org/10.6084/m9.figshare.c.3938023	mp-1020059
mp-10219	Workflow	mp-10219	mp-10219_DDB	figshare	doi:10.6084/m9.figshare.c.3938023	https://doi.org/10.6084/m9.figshare.c.3938023	Workflow	mp-10219.json	figshare	doi:10.6084/m9.figshare.c.3938023	https://doi.org/10.6084/m9.figshare.c.3938023	mp-10219
mp-10223	Workflow	mp-10223	mp-10223_DDB	figshare	doi:10.6084/m9.figshare.c.3938023	https://doi.org/10.6084/m9.figshare.c.3938023	Workflow	mp-1022.json	figshare	doi:10.6084/m9.figshare.c.3938023	https://doi.org/10.6084/m9.figshare.c.3938023	mp-10223
mp-10226	Workflow	mp-10226	mp-10226_DDB	figshare	doi:10.6084/m9.figshare.c.3938023	https://doi.org/10.6084/m9.figshare.c.3938023	Workflow	mp-10223.json	figshare	doi:10.6084/m9.figshare.c.3938023	https://doi.org/10.6084/m9.figshare.c.3938023	mp-10226
mp-1022	Workflow	mp-1022	mp-1022_DDB	figshare	doi:10.6084/m9.figshare.c.3938023	https://doi.org/10.6084/m9.figshare.c.3938023	Workflow	mp-10226.json	figshare	doi:10.6084/m9.figshare.c.3938023	https://doi.org/10.6084/m9.figshare.c.3938023	mp-1022
mp-10246	Workflow	mp-10246	mp-10246_DDB	figshare	doi:10.6084/m9.figshare.c.3938023	https://doi.org/10.6084/m9.figshare.c.3938023	Workflow	mp-10246.json	figshare	doi:10.6084/m9.figshare.c.3938023	https://doi.org/10.6084/m9.figshare.c.3938023	mp-10246
mp-10250	Workflow	mp-10250	mp-10250_DDB	figshare	doi:10.6084/m9.figshare.c.3938023	https://doi.org/10.6084/m9.figshare.c.3938023	Workflow	mp-10250.json	figshare	doi:10.6084/m9.figshare.c.3938023	https://doi.org/10.6084/m9.figshare.c.3938023	mp-10250
mp-10281	Workflow	mp-10281	mp-10281_DDB	figshare	doi:10.6084/m9.figshare.c.3938023	https://doi.org/10.6084/m9.figshare.c.3938023	Workflow	mp-10281.json	figshare	doi:10.6084/m9.figshare.c.3938023	https://doi.org/10.6084/m9.figshare.c.3938023	mp-10281
mp-10289	Workflow	mp-10289	mp-10289_DDB	figshare	doi:10.6084/m9.figshare.c.3938023	https://doi.org/10.6084/m9.figshare.c.3938023	Workflow	mp-10289.json	figshare	doi:10.6084/m9.figshare.c.3938023	https://doi.org/10.6084/m9.figshare.c.3938023	mp-10289
mp-1029	Workflow	mp-1029	mp-1029_DDB	figshare	doi:10.6084/m9.figshare.c.3938023	https://doi.org/10.6084/m9.figshare.c.3938023	Workflow	mp-1029.json	figshare	doi:10.6084/m9.figshare.c.3938023	https://doi.org/10.6084/m9.figshare.c.3938023	mp-1029
mp-10322	Workflow	mp-10322	mp-10322_DDB	figshare	doi:10.6084/m9.figshare.c.3938023	https://doi.org/10.6084/m9.figshare.c.3938023	Workflow	mp-10322.json	figshare	doi:10.6084/m9.figshare.c.3938023	https://doi.org/10.6084/m9.figshare.c.3938023	mp-10322
mp-10336	Workflow	mp-10336	mp-10336_DDB	figshare	doi:10.6084/m9.figshare.c.3938023	https://doi.org/10.6084/m9.figshare.c.3938023	Workflow	mp-10336.json	figshare	doi:10.6084/m9.figshare.c.3938023	https://doi.org/10.6084/m9.figshare.c.3938023	mp-10336
mp-10341	Workflow	mp-10341	mp-10341_DDB	figshare	doi:10.6084/m9.figshare.c.3938023	https://doi.org/10.6084/m9.figshare.c.3938023	Workflow	mp-10341.json	figshare	doi:10.6084/m9.figshare.c.3938023	https://doi.org/10.6084/m9.figshare.c.3938023	mp-10341
mp-10378	Workflow	mp-10378	mp-10378_DDB	figshare	doi:10.6084/m9.figshare.c.3938023	https://doi.org/10.6084/m9.figshare.c.3938023	Workflow	mp-10378.json	figshare	doi:10.6084/m9.figshare.c.3938023	https://doi.org/10.6084/m9.figshare.c.3938023	mp-10378
mp-10381	Workflow	mp-10381	mp-10381_DDB	figshare	doi:10.6084/m9.figshare.c.3938023	https://doi.org/10.6084/m9.figshare.c.3938023	Workflow	mp-10381.json	figshare	doi:10.6084/m9.figshare.c.3938023	https://doi.org/10.6084/m9.figshare.c.3938023	mp-10381
mp-1039	Workflow	mp-1039	mp-1039_DDB	figshare	doi:10.6084/m9.figshare.c.3938023	https://doi.org/10.6084/m9.figshare.c.3938023	Workflow	mp-1039.json	figshare	doi:10.6084/m9.figshare.c.3938023	https://doi.org/10.6084/m9.figshare.c.3938023	mp-1039
mp-10408	Workflow	mp-10408	mp-10408_DDB	figshare	doi:10.6084/m9.figshare.c.3938023	https://doi.org/10.6084/m9.figshare.c.3938023	Workflow	mp-10408.json	figshare	doi:10.6084/m9.figshare.c.3938023	https://doi.org/10.6084/m9.figshare.c.3938023	mp-10408
mp-10417	Workflow	mp-10417	mp-10417_DDB	figshare	doi:10.6084/m9.figshare.c.3938023	https://doi.org/10.6084/m9.figshare.c.3938023	Workflow	mp-10417.json	figshare	doi:10.6084/m9.figshare.c.3938023	https://doi.org/10.6084/m9.figshare.c.3938023	mp-10417
mp-10418	Workflow	mp-10418	mp-10418_DDB	figshare	doi:10.6084/m9.figshare.c.3938023	https://doi.org/10.6084/m9.figshare.c.3938023	Workflow	mp-10418.json	figshare	doi:10.6084/m9.figshare.c.3938023	https://doi.org/10.6084/m9.figshare.c.3938023	mp-10418
mp-10474	Workflow	mp-10474	mp-10474_DDB	figshare	doi:10.6084/m9.figshare.c.3938023	https://doi.org/10.6084/m9.figshare.c.3938023	Workflow	mp-10474.json	figshare	doi:10.6084/m9.figshare.c.3938023	https://doi.org/10.6084/m9.figshare.c.3938023	mp-10474
mp-10481	Workflow	mp-10481	mp-10481_DDB	figshare	doi:10.6084/m9.figshare.c.3938023	https://doi.org/10.6084/m9.figshare.c.3938023	Workflow	mp-10481.json	figshare	doi:10.6084/m9.figshare.c.3938023	https://doi.org/10.6084/m9.figshare.c.3938023	mp-10481
mp-10485	Workflow	mp-10485	mp-10485_DDB	figshare	doi:10.6084/m9.figshare.c.3938023	https://doi.org/10.6084/m9.figshare.c.3938023	Workflow	mp-10485.json	figshare	doi:10.6084/m9.figshare.c.3938023	https://doi.org/10.6084/m9.figshare.c.3938023	mp-10485
mp-10492	Workflow	mp-10492	mp-10492_DDB	figshare	doi:10.6084/m9.figshare.c.3938023	https://doi.org/10.6084/m9.figshare.c.3938023	Workflow	mp-10492.json	figshare	doi:10.6084/m9.figshare.c.3938023	https://doi.org/10.6084/m9.figshare.c.3938023	mp-10492
mp-10547	Workflow	mp-10547	mp-10547_DDB	figshare	doi:10.6084/m9.figshare.c.3938023	https://doi.org/10.6084/m9.figshare.c.3938023	Workflow	mp-10547.json	figshare	doi:10.6084/m9.figshare.c.3938023	https://doi.org/10.6084/m9.figshare.c.3938023	mp-10547
mp-10550	Workflow	mp-10550	mp-10550_DDB	figshare	doi:10.6084/m9.figshare.c.3938023	https://doi.org/10.6084/m9.figshare.c.3938023	Workflow	mp-10550.json	figshare	doi:10.6084/m9.figshare.c.3938023	https://doi.org/10.6084/m9.figshare.c.3938023	mp-10550
mp-10572	Workflow	mp-10572	mp-10572_DDB	figshare	doi:10.6084/m9.figshare.c.3938023	https://doi.org/10.6084/m9.figshare.c.3938023	Workflow	mp-10572.json	figshare	doi:10.6084/m9.figshare.c.3938023	https://doi.org/10.6084/m9.figshare.c.3938023	mp-10572
mp-10614	Workflow	mp-10614	mp-10614_DDB	figshare	doi:10.6084/m9.figshare.c.3938023	https://doi.org/10.6084/m9.figshare.c.3938023	Workflow	mp-10614.json	figshare	doi:10.6084/m9.figshare.c.3938023	https://doi.org/10.6084/m9.figshare.c.3938023	mp-10614
mp-10615	Workflow	mp-10615	mp-10615_DDB	figshare	doi:10.6084/m9.figshare.c.3938023	https://doi.org/10.6084/m9.figshare.c.3938023	Workflow	mp-10615.json	figshare	doi:10.6084/m9.figshare.c.3938023	https://doi.org/10.6084/m9.figshare.c.3938023	mp-10615
mp-10616	Workflow	mp-10616	mp-10616_DDB	figshare	doi:10.6084/m9.figshare.c.3938023	https://doi.org/10.6084/m9.figshare.c.3938023	Workflow	mp-10616.json	figshare	doi:10.6084/m9.figshare.c.3938023	https://doi.org/10.6084/m9.figshare.c.3938023	mp-10616
mp-10627	Workflow	mp-10627	mp-10627_DDB	figshare	doi:10.6084/m9.figshare.c.3938023	https://doi.org/10.6084/m9.figshare.c.3938023	Workflow	mp-10627.json	figshare	doi:10.6084/m9.figshare.c.3938023	https://doi.org/10.6084/m9.figshare.c.3938023	mp-10627
mp-10653	Workflow	mp-10653	mp-10653_DDB	figshare	doi:10.6084/m9.figshare.c.3938023	https://doi.org/10.6084/m9.figshare.c.3938023	Workflow	mp-10653.json	figshare	doi:10.6084/m9.figshare.c.3938023	https://doi.org/10.6084/m9.figshare.c.3938023	mp-10653
mp-10680	Workflow	mp-10680	mp-10680_DDB	figshare	doi:10.6084/m9.figshare.c.3938023	https://doi.org/10.6084/m9.figshare.c.3938023	Workflow	mp-10680.json	figshare	doi:10.6084/m9.figshare.c.3938023	https://doi.org/10.6084/m9.figshare.c.3938023	mp-10680
mp-10694	Workflow	mp-10694	mp-10694_DDB	figshare	doi:10.6084/m9.figshare.c.3938023	https://doi.org/10.6084/m9.figshare.c.3938023	Workflow	mp-10694.json	figshare	doi:10.6084/m9.figshare.c.3938023	https://doi.org/10.6084/m9.figshare.c.3938023	mp-10694
mp-10695	Workflow	mp-10695	mp-10695_DDB	figshare	doi:10.6084/m9.figshare.c.3938023	https://doi.org/10.6084/m9.figshare.c.3938023	Workflow	mp-10695.json	figshare	doi:10.6084/m9.figshare.c.3938023	https://doi.org/10.6084/m9.figshare.c.3938023	mp-10695
mp-1070	Workflow	mp-1070	mp-1070_DDB	figshare	doi:10.6084/m9.figshare.c.3938023	https://doi.org/10.6084/m9.figshare.c.3938023	Workflow	mp-1070.json	figshare	doi:10.6084/m9.figshare.c.3938023	https://doi.org/10.6084/m9.figshare.c.3938023	mp-1070
mp-10748	Workflow	mp-10748	mp-10748_DDB	figshare	doi:10.6084/m9.figshare.c.3938023	https://doi.org/10.6084/m9.figshare.c.3938023	Workflow	mp-10748.json	figshare	doi:10.6084/m9.figshare.c.3938023	https://doi.org/10.6084/m9.figshare.c.3938023	mp-10748
mp-10760	Workflow	mp-10760	mp-10760_DDB	figshare	doi:10.6084/m9.figshare.c.3938023	https://doi.org/10.6084/m9.figshare.c.3938023	Workflow	mp-10760.json	figshare	doi:10.6084/m9.figshare.c.3938023	https://doi.org/10.6084/m9.figshare.c.3938023	mp-10760
mp-10776	Workflow	mp-10776	mp-10776_DDB	figshare	doi:10.6084/m9.figshare.c.3938023	https://doi.org/10.6084/m9.figshare.c.3938023	Workflow	mp-10776.json	figshare	doi:10.6084/m9.figshare.c.3938023	https://doi.org/10.6084/m9.figshare.c.3938023	mp-10776
mp-1087	Workflow	mp-1087	mp-1087_DDB	figshare	doi:10.6084/m9.figshare.c.3938023	https://doi.org/10.6084/m9.figshare.c.3938023	Workflow	mp-1087.json	figshare	doi:10.6084/m9.figshare.c.3938023	https://doi.org/10.6084/m9.figshare.c.3938023	mp-1087
mp-10918	Workflow	mp-10918	mp-10918_DDB	figshare	doi:10.6084/m9.figshare.c.3938023	https://doi.org/10.6084/m9.figshare.c.3938023	Workflow	mp-10918.json	figshare	doi:10.6084/m9.figshare.c.3938023	https://doi.org/10.6084/m9.figshare.c.3938023	mp-10918
mp-10919	Workflow	mp-10919	mp-10919_DDB	figshare	doi:10.6084/m9.figshare.c.3938023	https://doi.org/10.6084/m9.figshare.c.3938023	Workflow	mp-10919.json	figshare	doi:10.6084/m9.figshare.c.3938023	https://doi.org/10.6084/m9.figshare.c.3938023	mp-10919
mp-10955	Workflow	mp-10955	mp-10955_DDB	figshare	doi:10.6084/m9.figshare.c.3938023	https://doi.org/10.6084/m9.figshare.c.3938023	Workflow	mp-10955.json	figshare	doi:10.6084/m9.figshare.c.3938023	https://doi.org/10.6084/m9.figshare.c.3938023	mp-10955
mp-10969	Workflow	mp-10969	mp-10969_DDB	figshare	doi:10.6084/m9.figshare.c.3938023	https://doi.org/10.6084/m9.figshare.c.3938023	Workflow	mp-10969.json	figshare	doi:10.6084/m9.figshare.c.3938023	https://doi.org/10.6084/m9.figshare.c.3938023	mp-10969
mp-10985	Workflow	mp-10985	mp-10985_DDB	figshare	doi:10.6084/m9.figshare.c.3938023	https://doi.org/10.6084/m9.figshare.c.3938023	Workflow	mp-10985.json	figshare	doi:10.6084/m9.figshare.c.3938023	https://doi.org/10.6084/m9.figshare.c.3938023	mp-10985
mp-11019	Workflow	mp-11019	mp-11019_DDB	figshare	doi:10.6084/m9.figshare.c.3938023	https://doi.org/10.6084/m9.figshare.c.3938023	Workflow	mp-11019.json	figshare	doi:10.6084/m9.figshare.c.3938023	https://doi.org/10.6084/m9.figshare.c.3938023	mp-11019
mp-11020	Workflow	mp-11020	mp-11020_DDB	figshare	doi:10.6084/m9.figshare.c.3938023	https://doi.org/10.6084/m9.figshare.c.3938023	Workflow	mp-11020.json	figshare	doi:10.6084/m9.figshare.c.3938023	https://doi.org/10.6084/m9.figshare.c.3938023	mp-11020
mp-11022	Workflow	mp-11022	mp-11022_DDB	figshare	doi:10.6084/m9.figshare.c.3938023	https://doi.org/10.6084/m9.figshare.c.3938023	Workflow	mp-11022.json	figshare	doi:10.6084/m9.figshare.c.3938023	https://doi.org/10.6084/m9.figshare.c.3938023	mp-11022
mp-1105	Workflow	mp-1105	mp-1105_DDB	figshare	doi:10.6084/m9.figshare.c.3938023	https://doi.org/10.6084/m9.figshare.c.3938023	Workflow	mp-1105.json	figshare	doi:10.6084/m9.figshare.c.3938023	https://doi.org/10.6084/m9.figshare.c.3938023	mp-1105
mp-1106	Workflow	mp-1106	mp-1106_DDB	figshare	doi:10.6084/m9.figshare.c.3938023	https://doi.org/10.6084/m9.figshare.c.3938023	Workflow	mp-1106.json	figshare	doi:10.6084/m9.figshare.c.3938023	https://doi.org/10.6084/m9.figshare.c.3938023	mp-1106
mp-11123	Workflow	mp-11123	mp-11123_DDB	figshare	doi:10.6084/m9.figshare.c.3938023	https://doi.org/10.6084/m9.figshare.c.3938023	Workflow	mp-11123.json	figshare	doi:10.6084/m9.figshare.c.3938023	https://doi.org/10.6084/m9.figshare.c.3938023	mp-11123
mp-11175	Workflow	mp-11175	mp-11175_DDB	figshare	doi:10.6084/m9.figshare.c.3938023	https://doi.org/10.6084/m9.figshare.c.3938023	Workflow	mp-11175.json	figshare	doi:10.6084/m9.figshare.c.3938023	https://doi.org/10.6084/m9.figshare.c.3938023	mp-11175
mp-11265	Workflow	mp-11265	mp-11265_DDB	figshare	doi:10.6084/m9.figshare.c.3938023	https://doi.org/10.6084/m9.figshare.c.3938023	Workflow	mp-11265.json	figshare	doi:10.6084/m9.figshare.c.3938023	https://doi.org/10.6084/m9.figshare.c.3938023	mp-11265
mp-11327	Workflow	mp-11327	mp-11327_DDB	figshare	doi:10.6084/m9.figshare.c.3938023	https://doi.org/10.6084/m9.figshare.c.3938023	Workflow	mp-11327.json	figshare	doi:10.6084/m9.figshare.c.3938023	https://doi.org/10.6084/m9.figshare.c.3938023	mp-11327
mp-1138	Workflow	mp-1138	mp-1138_DDB	figshare	doi:10.6084/m9.figshare.c.3938023	https://doi.org/10.6084/m9.figshare.c.3938023	Workflow	mp-1138.json	figshare	doi:10.6084/m9.figshare.c.3938023	https://doi.org/10.6084/m9.figshare.c.3938023	mp-1138
mp-1143	Workflow	mp-1143	mp-1143_DDB	figshare	doi:10.6084/m9.figshare.c.3938023	https://doi.org/10.6084/m9.figshare.c.3938023	Workflow	mp-1143.json	figshare	doi:10.6084/m9.figshare.c.3938023	https://doi.org/10.6084/m9.figshare.c.3938023	mp-1143
mp-11520	Workflow	mp-11520	mp-11520_DDB	figshare	doi:10.6084/m9.figshare.c.3938023	https://doi.org/10.6084/m9.figshare.c.3938023	Workflow	mp-11520.json	figshare	doi:10.6084/m9.figshare.c.3938023	https://doi.org/10.6084/m9.figshare.c.3938023	mp-11520
mp-1153	Workflow	mp-1153	mp-1153_DDB	figshare	doi:10.6084/m9.figshare.c.3938023	https://doi.org/10.6084/m9.figshare.c.3938023	Workflow	mp-1153.json	figshare	doi:10.6084/m9.figshare.c.3938023	https://doi.org/10.6084/m9.figshare.c.3938023	mp-1153
mp-11583	Workflow	mp-11583	mp-11583_DDB	figshare	doi:10.6084/m9.figshare.c.3938023	https://doi.org/10.6084/m9.figshare.c.3938023	Workflow	mp-11583.json	figshare	doi:10.6084/m9.figshare.c.3938023	https://doi.org/10.6084/m9.figshare.c.3938023	mp-11583
mp-11659	Workflow	mp-11659	mp-11659_DDB	figshare	doi:10.6084/m9.figshare.c.3938023	https://doi.org/10.6084/m9.figshare.c.3938023	Workflow	mp-11659.json	figshare	doi:10.6084/m9.figshare.c.3938023	https://doi.org/10.6084/m9.figshare.c.3938023	mp-11659
mp-11674	Workflow	mp-11674	mp-11674_DDB	figshare	doi:10.6084/m9.figshare.c.3938023	https://doi.org/10.6084/m9.figshare.c.3938023	Workflow	mp-11674.json	figshare	doi:10.6084/m9.figshare.c.3938023	https://doi.org/10.6084/m9.figshare.c.3938023	mp-11674
mp-11695	Workflow	mp-11695	mp-11695_DDB	figshare	doi:10.6084/m9.figshare.c.3938023	https://doi.org/10.6084/m9.figshare.c.3938023	Workflow	mp-11695.json	figshare	doi:10.6084/m9.figshare.c.3938023	https://doi.org/10.6084/m9.figshare.c.3938023	mp-11695
mp-11703	Workflow	mp-11703	mp-11703_DDB	figshare	doi:10.6084/m9.figshare.c.3938023	https://doi.org/10.6084/m9.figshare.c.3938023	Workflow	mp-11703.json	figshare	doi:10.6084/m9.figshare.c.3938023	https://doi.org/10.6084/m9.figshare.c.3938023	mp-11703
mp-11713	Workflow	mp-11713	mp-11713_DDB	figshare	doi:10.6084/m9.figshare.c.3938023	https://doi.org/10.6084/m9.figshare.c.3938023	Workflow	mp-11713.json	figshare	doi:10.6084/m9.figshare.c.3938023	https://doi.org/10.6084/m9.figshare.c.3938023	mp-11713
mp-11714	Workflow	mp-11714	mp-11714_DDB	figshare	doi:10.6084/m9.figshare.c.3938023	https://doi.org/10.6084/m9.figshare.c.3938023	Workflow	mp-11714.json	figshare	doi:10.6084/m9.figshare.c.3938023	https://doi.org/10.6084/m9.figshare.c.3938023	mp-11714
mp-11715	Workflow	mp-11715	mp-11715_DDB	figshare	doi:10.6084/m9.figshare.c.3938023	https://doi.org/10.6084/m9.figshare.c.3938023	Workflow	mp-11715.json	figshare	doi:10.6084/m9.figshare.c.3938023	https://doi.org/10.6084/m9.figshare.c.3938023	mp-11715
mp-11718	Workflow	mp-11718	mp-11718_DDB	figshare	doi:10.6084/m9.figshare.c.3938023	https://doi.org/10.6084/m9.figshare.c.3938023	Workflow	mp-11718.json	figshare	doi:10.6084/m9.figshare.c.3938023	https://doi.org/10.6084/m9.figshare.c.3938023	mp-11718
mp-11719	Workflow	mp-11719	mp-11719_DDB	figshare	doi:10.6084/m9.figshare.c.3938023	https://doi.org/10.6084/m9.figshare.c.3938023	Workflow	mp-11719.json	figshare	doi:10.6084/m9.figshare.c.3938023	https://doi.org/10.6084/m9.figshare.c.3938023	mp-11719
mp-11739	Workflow	mp-11739	mp-11739_DDB	figshare	doi:10.6084/m9.figshare.c.3938023	https://doi.org/10.6084/m9.figshare.c.3938023	Workflow	mp-11739.json	figshare	doi:10.6084/m9.figshare.c.3938023	https://doi.org/10.6084/m9.figshare.c.3938023	mp-11739
mp-11824	Workflow	mp-11824	mp-11824_DDB	figshare	doi:10.6084/m9.figshare.c.3938023	https://doi.org/10.6084/m9.figshare.c.3938023	Workflow	mp-11824.json	figshare	doi:10.6084/m9.figshare.c.3938023	https://doi.org/10.6084/m9.figshare.c.3938023	mp-11824
mp-11869	Workflow	mp-11869	mp-11869_DDB	figshare	doi:10.6084/m9.figshare.c.3938023	https://doi.org/10.6084/m9.figshare.c.3938023	Workflow	mp-11869.json	figshare	doi:10.6084/m9.figshare.c.3938023	https://doi.org/10.6084/m9.figshare.c.3938023	mp-11869
mp-1190	Workflow	mp-1190	mp-1190_DDB	figshare	doi:10.6084/m9.figshare.c.3938023	https://doi.org/10.6084/m9.figshare.c.3938023	Workflow	mp-1190.json	figshare	doi:10.6084/m9.figshare.c.3938023	https://doi.org/10.6084/m9.figshare.c.3938023	mp-1190
mp-11917	Workflow	mp-11917	mp-11917_DDB	figshare	doi:10.6084/m9.figshare.c.3938023	https://doi.org/10.6084/m9.figshare.c.3938023	Workflow	mp-11917.json	figshare	doi:10.6084/m9.figshare.c.3938023	https://doi.org/10.6084/m9.figshare.c.3938023	mp-11917
mp-11918	Workflow	mp-11918	mp-11918_DDB	figshare	doi:10.6084/m9.figshare.c.3938023	https://doi.org/10.6084/m9.figshare.c.3938023	Workflow	mp-11918.json	figshare	doi:10.6084/m9.figshare.c.3938023	https://doi.org/10.6084/m9.figshare.c.3938023	mp-11918
mp-11919	Workflow	mp-11919	mp-11919_DDB	figshare	doi:10.6084/m9.figshare.c.3938023	https://doi.org/10.6084/m9.figshare.c.3938023	Workflow	mp-11919.json	figshare	doi:10.6084/m9.figshare.c.3938023	https://doi.org/10.6084/m9.figshare.c.3938023	mp-11919
mp-12015	Workflow	mp-12015	mp-12015_DDB	figshare	doi:10.6084/m9.figshare.c.3938023	https://doi.org/10.6084/m9.figshare.c.3938023	Workflow	mp-12015.json	figshare	doi:10.6084/m9.figshare.c.3938023	https://doi.org/10.6084/m9.figshare.c.3938023	mp-12015
mp-12016	Workflow	mp-12016	mp-12016_DDB	figshare	doi:10.6084/m9.figshare.c.3938023	https://doi.org/10.6084/m9.figshare.c.3938023	Workflow	mp-12016.json	figshare	doi:10.6084/m9.figshare.c.3938023	https://doi.org/10.6084/m9.figshare.c.3938023	mp-12016
mp-12317	Workflow	mp-12317	mp-12317_DDB	figshare	doi:10.6084/m9.figshare.c.3938023	https://doi.org/10.6084/m9.figshare.c.3938023	Workflow	mp-12317.json	figshare	doi:10.6084/m9.figshare.c.3938023	https://doi.org/10.6084/m9.figshare.c.3938023	mp-12317
mp-12385	Workflow	mp-12385	mp-12385_DDB	figshare	doi:10.6084/m9.figshare.c.3938023	https://doi.org/10.6084/m9.figshare.c.3938023	Workflow	mp-12385.json	figshare	doi:10.6084/m9.figshare.c.3938023	https://doi.org/10.6084/m9.figshare.c.3938023	mp-12385
mp-12418	Workflow	mp-12418	mp-12418_DDB	figshare	doi:10.6084/m9.figshare.c.3938023	https://doi.org/10.6084/m9.figshare.c.3938023	Workflow	mp-12418.json	figshare	doi:10.6084/m9.figshare.c.3938023	https://doi.org/10.6084/m9.figshare.c.3938023	mp-12418
mp-12427	Workflow	mp-12427	mp-12427_DDB	figshare	doi:10.6084/m9.figshare.c.3938023	https://doi.org/10.6084/m9.figshare.c.3938023	Workflow	mp-12427.json	figshare	doi:10.6084/m9.figshare.c.3938023	https://doi.org/10.6084/m9.figshare.c.3938023	mp-12427
mp-1243	Workflow	mp-1243	mp-1243_DDB	figshare	doi:10.6084/m9.figshare.c.3938023	https://doi.org/10.6084/m9.figshare.c.3938023	Workflow	mp-1243.json	figshare	doi:10.6084/m9.figshare.c.3938023	https://doi.org/10.6084/m9.figshare.c.3938023	mp-1243
mp-12442	Workflow	mp-12442	mp-12442_DDB	figshare	doi:10.6084/m9.figshare.c.3938023	https://doi.org/10.6084/m9.figshare.c.3938023	Workflow	mp-12442.json	figshare	doi:10.6084/m9.figshare.c.3938023	https://doi.org/10.6084/m9.figshare.c.3938023	mp-12442
mp-12444	Workflow	mp-12444	mp-12444_DDB	figshare	doi:10.6084/m9.figshare.c.3938023	https://doi.org/10.6084/m9.figshare.c.3938023	Workflow	mp-12444.json	figshare	doi:10.6084/m9.figshare.c.3938023	https://doi.org/10.6084/m9.figshare.c.3938023	mp-12444
mp-1247	Workflow	mp-1247	mp-1247_DDB	figshare	doi:10.6084/m9.figshare.c.3938023	https://doi.org/10.6084/m9.figshare.c.3938023	Workflow	mp-1247.json	figshare	doi:10.6084/m9.figshare.c.3938023	https://doi.org/10.6084/m9.figshare.c.3938023	mp-1247
mp-12491	Workflow	mp-12491	mp-12491_DDB	figshare	doi:10.6084/m9.figshare.c.3938023	https://doi.org/10.6084/m9.figshare.c.3938023	Workflow	mp-1249.json	figshare	doi:10.6084/m9.figshare.c.3938023	https://doi.org/10.6084/m9.figshare.c.3938023	mp-12491
mp-1249	Workflow	mp-1249	mp-1249_DDB	figshare	doi:10.6084/m9.figshare.c.3938023	https://doi.org/10.6084/m9.figshare.c.3938023	Workflow	mp-12491.json	figshare	doi:10.6084/m9.figshare.c.3938023	https://doi.org/10.6084/m9.figshare.c.3938023	mp-1249
mp-12509	Workflow	mp-12509	mp-12509_DDB	figshare	doi:10.6084/m9.figshare.c.3938023	https://doi.org/10.6084/m9.figshare.c.3938023	Workflow	mp-12509.json	figshare	doi:10.6084/m9.figshare.c.3938023	https://doi.org/10.6084/m9.figshare.c.3938023	mp-12509
mp-12525	Workflow	mp-12525	mp-12525_DDB	figshare	doi:10.6084/m9.figshare.c.3938023	https://doi.org/10.6084/m9.figshare.c.3938023	Workflow	mp-12525.json	figshare	doi:10.6084/m9.figshare.c.3938023	https://doi.org/10.6084/m9.figshare.c.3938023	mp-12525
mp-12532	Workflow	mp-12532	mp-12532_DDB	figshare	doi:10.6084/m9.figshare.c.3938023	https://doi.org/10.6084/m9.figshare.c.3938023	Workflow	mp-1253.json	figshare	doi:10.6084/m9.figshare.c.3938023	https://doi.org/10.6084/m9.figshare.c.3938023	mp-12532
mp-12535	Workflow	mp-12535	mp-12535_DDB	figshare	doi:10.6084/m9.figshare.c.3938023	https://doi.org/10.6084/m9.figshare.c.3938023	Workflow	mp-12532.json	figshare	doi:10.6084/m9.figshare.c.3938023	https://doi.org/10.6084/m9.figshare.c.3938023	mp-12535
mp-1253	Workflow	mp-1253	mp-1253_DDB	figshare	doi:10.6084/m9.figshare.c.3938023	https://doi.org/10.6084/m9.figshare.c.3938023	Workflow	mp-12535.json	figshare	doi:10.6084/m9.figshare.c.3938023	https://doi.org/10.6084/m9.figshare.c.3938023	mp-1253
mp-12558	Workflow	mp-12558	mp-12558_DDB	figshare	doi:10.6084/m9.figshare.c.3938023	https://doi.org/10.6084/m9.figshare.c.3938023	Workflow	mp-12558.json	figshare	doi:10.6084/m9.figshare.c.3938023	https://doi.org/10.6084/m9.figshare.c.3938023	mp-12558
mp-12622	Workflow	mp-12622	mp-12622_DDB	figshare	doi:10.6084/m9.figshare.c.3938023	https://doi.org/10.6084/m9.figshare.c.3938023	Workflow	mp-12622.json	figshare	doi:10.6084/m9.figshare.c.3938023	https://doi.org/10.6084/m9.figshare.c.3938023	mp-12622
mp-12623	Workflow	mp-12623	mp-12623_DDB	figshare	doi:10.6084/m9.figshare.c.3938023	https://doi.org/10.6084/m9.figshare.c.3938023	Workflow	mp-12623.json	figshare	doi:10.6084/m9.figshare.c.3938023	https://doi.org/10.6084/m9.figshare.c.3938023	mp-12623
mp-1265	Workflow	mp-1265	mp-1265_DDB	figshare	doi:10.6084/m9.figshare.c.3938023	https://doi.org/10.6084/m9.figshare.c.3938023	Workflow	mp-1265.json	figshare	doi:10.6084/m9.figshare.c.3938023	https://doi.org/10.6084/m9.figshare.c.3938023	mp-1265
mp-1266	Workflow	mp-1266	mp-1266_DDB	figshare	doi:10.6084/m9.figshare.c.3938023	https://doi.org/10.6084/m9.figshare.c.3938023	Workflow	mp-1266.json	figshare	doi:10.6084/m9.figshare.c.3938023	https://doi.org/10.6084/m9.figshare.c.3938023	mp-1266
mp-12779	Workflow	mp-12779	mp-12779_DDB	figshare	doi:10.6084/m9.figshare.c.3938023	https://doi.org/10.6084/m9.figshare.c.3938023	Workflow	mp-12779.json	figshare	doi:10.6084/m9.figshare.c.3938023	https://doi.org/10.6084/m9.figshare.c.3938023	mp-12779
mp-12814	Workflow	mp-12814	mp-12814_DDB	figshare	doi:10.6084/m9.figshare.c.3938023	https://doi.org/10.6084/m9.figshare.c.3938023	Workflow	mp-12814.json	figshare	doi:10.6084/m9.figshare.c.3938023	https://doi.org/10.6084/m9.figshare.c.3938023	mp-12814
mp-1285	Workflow	mp-1285	mp-1285_DDB	figshare	doi:10.6084/m9.figshare.c.3938023	https://doi.org/10.6084/m9.figshare.c.3938023	Workflow	mp-1285.json	figshare	doi:10.6084/m9.figshare.c.3938023	https://doi.org/10.6084/m9.figshare.c.3938023	mp-1285
mp-1287	Workflow	mp-1287	mp-1287_DDB	figshare	doi:10.6084/m9.figshare.c.3938023	https://doi.org/10.6084/m9.figshare.c.3938023	Workflow	mp-1287.json	figshare	doi:10.6084/m9.figshare.c.3938023	https://doi.org/10.6084/m9.figshare.c.3938023	mp-1287
mp-12885	Workflow	mp-12885	mp-12885_DDB	figshare	doi:10.6084/m9.figshare.c.3938023	https://doi.org/10.6084/m9.figshare.c.3938023	Workflow	mp-12885.json	figshare	doi:10.6084/m9.figshare.c.3938023	https://doi.org/10.6084/m9.figshare.c.3938023	mp-12885
mp-12894	Workflow	mp-12894	mp-12894_DDB	figshare	doi:10.6084/m9.figshare.c.3938023	https://doi.org/10.6084/m9.figshare.c.3938023	Workflow	mp-12894.json	figshare	doi:10.6084/m9.figshare.c.3938023	https://doi.org/10.6084/m9.figshare.c.3938023	mp-12894
mp-12903	Workflow	mp-12903	mp-12903_DDB	figshare	doi:10.6084/m9.figshare.c.3938023	https://doi.org/10.6084/m9.figshare.c.3938023	Workflow	mp-12903.json	figshare	doi:10.6084/m9.figshare.c.3938023	https://doi.org/10.6084/m9.figshare.c.3938023	mp-12903
mp-12908	Workflow	mp-12908	mp-12908_DDB	figshare	doi:10.6084/m9.figshare.c.3938023	https://doi.org/10.6084/m9.figshare.c.3938023	Workflow	mp-12908.json	figshare	doi:10.6084/m9.figshare.c.3938023	https://doi.org/10.6084/m9.figshare.c.3938023	mp-12908
mp-12927	Workflow	mp-12927	mp-12927_DDB	figshare	doi:10.6084/m9.figshare.c.3938023	https://doi.org/10.6084/m9.figshare.c.3938023	Workflow	mp-12927.json	figshare	doi:10.6084/m9.figshare.c.3938023	https://doi.org/10.6084/m9.figshare.c.3938023	mp-12927
mp-12954	Workflow	mp-12954	mp-12954_DDB	figshare	doi:10.6084/m9.figshare.c.3938023	https://doi.org/10.6084/m9.figshare.c.3938023	Workflow	mp-12954.json	figshare	doi:10.6084/m9.figshare.c.3938023	https://doi.org/10.6084/m9.figshare.c.3938023	mp-12954
mp-12992	Workflow	mp-12992	mp-12992_DDB	figshare	doi:10.6084/m9.figshare.c.3938023	https://doi.org/10.6084/m9.figshare.c.3938023	Workflow	mp-12992.json	figshare	doi:10.6084/m9.figshare.c.3938023	https://doi.org/10.6084/m9.figshare.c.3938023	mp-12992
mp-13031	Workflow	mp-13031	mp-13031_DDB	figshare	doi:10.6084/m9.figshare.c.3938023	https://doi.org/10.6084/m9.figshare.c.3938023	Workflow	mp-13031.json	figshare	doi:10.6084/m9.figshare.c.3938023	https://doi.org/10.6084/m9.figshare.c.3938023	mp-13031
mp-13032	Workflow	mp-13032	mp-13032_DDB	figshare	doi:10.6084/m9.figshare.c.3938023	https://doi.org/10.6084/m9.figshare.c.3938023	Workflow	mp-13032.json	figshare	doi:10.6084/m9.figshare.c.3938023	https://doi.org/10.6084/m9.figshare.c.3938023	mp-13032
mp-13033	Workflow	mp-13033	mp-13033_DDB	figshare	doi:10.6084/m9.figshare.c.3938023	https://doi.org/10.6084/m9.figshare.c.3938023	Workflow	mp-13033.json	figshare	doi:10.6084/m9.figshare.c.3938023	https://doi.org/10.6084/m9.figshare.c.3938023	mp-13033
mp-13055	Workflow	mp-13055	mp-13055_DDB	figshare	doi:10.6084/m9.figshare.c.3938023	https://doi.org/10.6084/m9.figshare.c.3938023	Workflow	mp-13055.json	figshare	doi:10.6084/m9.figshare.c.3938023	https://doi.org/10.6084/m9.figshare.c.3938023	mp-13055
mp-13056	Workflow	mp-13056	mp-13056_DDB	figshare	doi:10.6084/m9.figshare.c.3938023	https://doi.org/10.6084/m9.figshare.c.3938023	Workflow	mp-13056.json	figshare	doi:10.6084/m9.figshare.c.3938023	https://doi.org/10.6084/m9.figshare.c.3938023	mp-13056
mp-13097	Workflow	mp-13097	mp-13097_DDB	figshare	doi:10.6084/m9.figshare.c.3938023	https://doi.org/10.6084/m9.figshare.c.3938023	Workflow	mp-13097.json	figshare	doi:10.6084/m9.figshare.c.3938023	https://doi.org/10.6084/m9.figshare.c.3938023	mp-13097
mp-13099	Workflow	mp-13099	mp-13099_DDB	figshare	doi:10.6084/m9.figshare.c.3938023	https://doi.org/10.6084/m9.figshare.c.3938023	Workflow	mp-13099.json	figshare	doi:10.6084/m9.figshare.c.3938023	https://doi.org/10.6084/m9.figshare.c.3938023	mp-13099
mp-13109	Workflow	mp-13109	mp-13109_DDB	figshare	doi:10.6084/m9.figshare.c.3938023	https://doi.org/10.6084/m9.figshare.c.3938023	Workflow	mp-13109.json	figshare	doi:10.6084/m9.figshare.c.3938023	https://doi.org/10.6084/m9.figshare.c.3938023	mp-13109
mp-13133	Workflow	mp-13133	mp-13133_DDB	figshare	doi:10.6084/m9.figshare.c.3938023	https://doi.org/10.6084/m9.figshare.c.3938023	Workflow	mp-13133.json	figshare	doi:10.6084/m9.figshare.c.3938023	https://doi.org/10.6084/m9.figshare.c.3938023	mp-13133
mp-1315	Workflow	mp-1315	mp-1315_DDB	figshare	doi:10.6084/m9.figshare.c.3938023	https://doi.org/10.6084/m9.figshare.c.3938023	Workflow	mp-1315.json	figshare	doi:10.6084/m9.figshare.c.3938023	https://doi.org/10.6084/m9.figshare.c.3938023	mp-1315
mp-13190	Workflow	mp-13190	mp-13190_DDB	figshare	doi:10.6084/m9.figshare.c.3938023	https://doi.org/10.6084/m9.figshare.c.3938023	Workflow	mp-13190.json	figshare	doi:10.6084/m9.figshare.c.3938023	https://doi.org/10.6084/m9.figshare.c.3938023	mp-13190
mp-13275	Workflow	mp-13275	mp-13275_DDB	figshare	doi:10.6084/m9.figshare.c.3938023	https://doi.org/10.6084/m9.figshare.c.3938023	Workflow	mp-13275.json	figshare	doi:10.6084/m9.figshare.c.3938023	https://doi.org/10.6084/m9.figshare.c.3938023	mp-13275
mp-13276	Workflow	mp-13276	mp-13276_DDB	figshare	doi:10.6084/m9.figshare.c.3938023	https://doi.org/10.6084/m9.figshare.c.3938023	Workflow	mp-13276.json	figshare	doi:10.6084/m9.figshare.c.3938023	https://doi.org/10.6084/m9.figshare.c.3938023	mp-13276
mp-13277	Workflow	mp-13277	mp-13277_DDB	figshare	doi:10.6084/m9.figshare.c.3938023	https://doi.org/10.6084/m9.figshare.c.3938023	Workflow	mp-13277.json	figshare	doi:10.6084/m9.figshare.c.3938023	https://doi.org/10.6084/m9.figshare.c.3938023	mp-13277
mp-13287	Workflow	mp-13287	mp-13287_DDB	figshare	doi:10.6084/m9.figshare.c.3938023	https://doi.org/10.6084/m9.figshare.c.3938023	Workflow	mp-13287.json	figshare	doi:10.6084/m9.figshare.c.3938023	https://doi.org/10.6084/m9.figshare.c.3938023	mp-13287
mp-1330	Workflow	mp-1330	mp-1330_DDB	figshare	doi:10.6084/m9.figshare.c.3938023	https://doi.org/10.6084/m9.figshare.c.3938023	Workflow	mp-1330.json	figshare	doi:10.6084/m9.figshare.c.3938023	https://doi.org/10.6084/m9.figshare.c.3938023	mp-1330
mp-13356	Workflow	mp-13356	mp-13356_DDB	figshare	doi:10.6084/m9.figshare.c.3938023	https://doi.org/10.6084/m9.figshare.c.3938023	Workflow	mp-13356.json	figshare	doi:10.6084/m9.figshare.c.3938023	https://doi.org/10.6084/m9.figshare.c.3938023	mp-13356
mp-1340	Workflow	mp-1340	mp-1340_DDB	figshare	doi:10.6084/m9.figshare.c.3938023	https://doi.org/10.6084/m9.figshare.c.3938023	Workflow	mp-1340.json	figshare	doi:10.6084/m9.figshare.c.3938023	https://doi.org/10.6084/m9.figshare.c.3938023	mp-1340
mp-1342	Workflow	mp-1342	mp-1342_DDB	figshare	doi:10.6084/m9.figshare.c.3938023	https://doi.org/10.6084/m9.figshare.c.3938023	Workflow	mp-1342.json	figshare	doi:10.6084/m9.figshare.c.3938023	https://doi.org/10.6084/m9.figshare.c.3938023	mp-1342
mp-13445	Workflow	mp-13445	mp-13445_DDB	figshare	doi:10.6084/m9.figshare.c.3938023	https://doi.org/10.6084/m9.figshare.c.3938023	Workflow	mp-13445.json	figshare	doi:10.6084/m9.figshare.c.3938023	https://doi.org/10.6084/m9.figshare.c.3938023	mp-13445
mp-1345	Workflow	mp-1345	mp-1345_DDB	figshare	doi:10.6084/m9.figshare.c.3938023	https://doi.org/10.6084/m9.figshare.c.3938023	Workflow	mp-1345.json	figshare	doi:10.6084/m9.figshare.c.3938023	https://doi.org/10.6084/m9.figshare.c.3938023	mp-1345
mp-13541	Workflow	mp-13541	mp-13541_DDB	figshare	doi:10.6084/m9.figshare.c.3938023	https://doi.org/10.6084/m9.figshare.c.3938023	Workflow	mp-13541.json	figshare	doi:10.6084/m9.figshare.c.3938023	https://doi.org/10.6084/m9.figshare.c.3938023	mp-13541
mp-13548	Workflow	mp-13548	mp-13548_DDB	figshare	doi:10.6084/m9.figshare.c.3938023	https://doi.org/10.6084/m9.figshare.c.3938023	Workflow	mp-13548.json	figshare	doi:10.6084/m9.figshare.c.3938023	https://doi.org/10.6084/m9.figshare.c.3938023	mp-13548
mp-13610	Workflow	mp-13610	mp-13610_DDB	figshare	doi:10.6084/m9.figshare.c.3938023	https://doi.org/10.6084/m9.figshare.c.3938023	Workflow	mp-13610.json	figshare	doi:10.6084/m9.figshare.c.3938023	https://doi.org/10.6084/m9.figshare.c.3938023	mp-13610
mp-13641	Workflow	mp-13641	mp-13641_DDB	figshare	doi:10.6084/m9.figshare.c.3938023	https://doi.org/10.6084/m9.figshare.c.3938023	Workflow	mp-13641.json	figshare	doi:10.6084/m9.figshare.c.3938023	https://doi.org/10.6084/m9.figshare.c.3938023	mp-13641
mp-13658	Workflow	mp-13658	mp-13658_DDB	figshare	doi:10.6084/m9.figshare.c.3938023	https://doi.org/10.6084/m9.figshare.c.3938023	Workflow	mp-13658.json	figshare	doi:10.6084/m9.figshare.c.3938023	https://doi.org/10.6084/m9.figshare.c.3938023	mp-13658
mp-13660	Workflow	mp-13660	mp-13660_DDB	figshare	doi:10.6084/m9.figshare.c.3938023	https://doi.org/10.6084/m9.figshare.c.3938023	Workflow	mp-13660.json	figshare	doi:10.6084/m9.figshare.c.3938023	https://doi.org/10.6084/m9.figshare.c.3938023	mp-13660
mp-13676	Workflow	mp-13676	mp-13676_DDB	figshare	doi:10.6084/m9.figshare.c.3938023	https://doi.org/10.6084/m9.figshare.c.3938023	Workflow	mp-1367.json	figshare	doi:10.6084/m9.figshare.c.3938023	https://doi.org/10.6084/m9.figshare.c.3938023	mp-13676
mp-1367	Workflow	mp-1367	mp-1367_DDB	figshare	doi:10.6084/m9.figshare.c.3938023	https://doi.org/10.6084/m9.figshare.c.3938023	Workflow	mp-13676.json	figshare	doi:10.6084/m9.figshare.c.3938023	https://doi.org/10.6084/m9.figshare.c.3938023	mp-1367
mp-13798	Workflow	mp-13798	mp-13798_DDB	figshare	doi:10.6084/m9.figshare.c.3938023	https://doi.org/10.6084/m9.figshare.c.3938023	Workflow	mp-13798.json	figshare	doi:10.6084/m9.figshare.c.3938023	https://doi.org/10.6084/m9.figshare.c.3938023	mp-13798
mp-13800	Workflow	mp-13800	mp-13800_DDB	figshare	doi:10.6084/m9.figshare.c.3938023	https://doi.org/10.6084/m9.figshare.c.3938023	Workflow	mp-13800.json	figshare	doi:10.6084/m9.figshare.c.3938023	https://doi.org/10.6084/m9.figshare.c.3938023	mp-13800
mp-13868	Workflow	mp-13868	mp-13868_DDB	figshare	doi:10.6084/m9.figshare.c.3938023	https://doi.org/10.6084/m9.figshare.c.3938023	Workflow	mp-13868.json	figshare	doi:10.6084/m9.figshare.c.3938023	https://doi.org/10.6084/m9.figshare.c.3938023	mp-13868
mp-13898	Workflow	mp-13898	mp-13898_DDB	figshare	doi:10.6084/m9.figshare.c.3938023	https://doi.org/10.6084/m9.figshare.c.3938023	Workflow	mp-13898.json	figshare	doi:10.6084/m9.figshare.c.3938023	https://doi.org/10.6084/m9.figshare.c.3938023	mp-13898
mp-13900	Workflow	mp-13900	mp-13900_DDB	figshare	doi:10.6084/m9.figshare.c.3938023	https://doi.org/10.6084/m9.figshare.c.3938023	Workflow	mp-13900.json	figshare	doi:10.6084/m9.figshare.c.3938023	https://doi.org/10.6084/m9.figshare.c.3938023	mp-13900
mp-13903	Workflow	mp-13903	mp-13903_DDB	figshare	doi:10.6084/m9.figshare.c.3938023	https://doi.org/10.6084/m9.figshare.c.3938023	Workflow	mp-13903.json	figshare	doi:10.6084/m9.figshare.c.3938023	https://doi.org/10.6084/m9.figshare.c.3938023	mp-13903
mp-13907	Workflow	mp-13907	mp-13907_DDB	figshare	doi:10.6084/m9.figshare.c.3938023	https://doi.org/10.6084/m9.figshare.c.3938023	Workflow	mp-13907.json	figshare	doi:10.6084/m9.figshare.c.3938023	https://doi.org/10.6084/m9.figshare.c.3938023	mp-13907
mp-13925	Workflow	mp-13925	mp-13925_DDB	figshare	doi:10.6084/m9.figshare.c.3938023	https://doi.org/10.6084/m9.figshare.c.3938023	Workflow	mp-13925.json	figshare	doi:10.6084/m9.figshare.c.3938023	https://doi.org/10.6084/m9.figshare.c.3938023	mp-13925
mp-13926	Workflow	mp-13926	mp-13926_DDB	figshare	doi:10.6084/m9.figshare.c.3938023	https://doi.org/10.6084/m9.figshare.c.3938023	Workflow	mp-13926.json	figshare	doi:10.6084/m9.figshare.c.3938023	https://doi.org/10.6084/m9.figshare.c.3938023	mp-13926
mp-13946	Workflow	mp-13946	mp-13946_DDB	figshare	doi:10.6084/m9.figshare.c.3938023	https://doi.org/10.6084/m9.figshare.c.3938023	Workflow	mp-1394.json	figshare	doi:10.6084/m9.figshare.c.3938023	https://doi.org/10.6084/m9.figshare.c.3938023	mp-13946
mp-13947	Workflow	mp-13947	mp-13947_DDB	figshare	doi:10.6084/m9.figshare.c.3938023	https://doi.org/10.6084/m9.figshare.c.3938023	Workflow	mp-13946.json	figshare	doi:10.6084/m9.figshare.c.3938023	https://doi.org/10.6084/m9.figshare.c.3938023	mp-13947
mp-13948	Workflow	mp-13948	mp-13948_DDB	figshare	doi:10.6084/m9.figshare.c.3938023	https://doi.org/10.6084/m9.figshare.c.3938023	Workflow	mp-13947.json	figshare	doi:10.6084/m9.figshare.c.3938023	https://doi.org/10.6084/m9.figshare.c.3938023	mp-13948
mp-13949	Workflow	mp-13949	mp-13949_DDB	figshare	doi:10.6084/m9.figshare.c.3938023	https://doi.org/10.6084/m9.figshare.c.3938023	Workflow	mp-13948.json	figshare	doi:10.6084/m9.figshare.c.3938023	https://doi.org/10.6084/m9.figshare.c.3938023	mp-13949
mp-1394	Workflow	mp-1394	mp-1394_DDB	figshare	doi:10.6084/m9.figshare.c.3938023	https://doi.org/10.6084/m9.figshare.c.3938023	Workflow	mp-13949.json	figshare	doi:10.6084/m9.figshare.c.3938023	https://doi.org/10.6084/m9.figshare.c.3938023	mp-1394
mp-13983	Workflow	mp-13983	mp-13983_DDB	figshare	doi:10.6084/m9.figshare.c.3938023	https://doi.org/10.6084/m9.figshare.c.3938023	Workflow	mp-13983.json	figshare	doi:10.6084/m9.figshare.c.3938023	https://doi.org/10.6084/m9.figshare.c.3938023	mp-13983
mp-13984	Workflow	mp-13984	mp-13984_DDB	figshare	doi:10.6084/m9.figshare.c.3938023	https://doi.org/10.6084/m9.figshare.c.3938023	Workflow	mp-13984.json	figshare	doi:10.6084/m9.figshare.c.3938023	https://doi.org/10.6084/m9.figshare.c.3938023	mp-13984
mp-13992	Workflow	mp-13992	mp-13992_DDB	figshare	doi:10.6084/m9.figshare.c.3938023	https://doi.org/10.6084/m9.figshare.c.3938023	Workflow	mp-13992.json	figshare	doi:10.6084/m9.figshare.c.3938023	https://doi.org/10.6084/m9.figshare.c.3938023	mp-13992
mp-14006	Workflow	mp-14006	mp-14006_DDB	figshare	doi:10.6084/m9.figshare.c.3938023	https://doi.org/10.6084/m9.figshare.c.3938023	Workflow	mp-14006.json	figshare	doi:10.6084/m9.figshare.c.3938023	https://doi.org/10.6084/m9.figshare.c.3938023	mp-14006
mp-14017	Workflow	mp-14017	mp-14017_DDB	figshare	doi:10.6084/m9.figshare.c.3938023	https://doi.org/10.6084/m9.figshare.c.3938023	Workflow	mp-14017.json	figshare	doi:10.6084/m9.figshare.c.3938023	https://doi.org/10.6084/m9.figshare.c.3938023	mp-14017
mp-14036	Workflow	mp-14036	mp-14036_DDB	figshare	doi:10.6084/m9.figshare.c.3938023	https://doi.org/10.6084/m9.figshare.c.3938023	Workflow	mp-14036.json	figshare	doi:10.6084/m9.figshare.c.3938023	https://doi.org/10.6084/m9.figshare.c.3938023	mp-14036
mp-14037	Workflow	mp-14037	mp-14037_DDB	figshare	doi:10.6084/m9.figshare.c.3938023	https://doi.org/10.6084/m9.figshare.c.3938023	Workflow	mp-14037.json	figshare	doi:10.6084/m9.figshare.c.3938023	https://doi.org/10.6084/m9.figshare.c.3938023	mp-14037
mp-14038	Workflow	mp-14038	mp-14038_DDB	figshare	doi:10.6084/m9.figshare.c.3938023	https://doi.org/10.6084/m9.figshare.c.3938023	Workflow	mp-14038.json	figshare	doi:10.6084/m9.figshare.c.3938023	https://doi.org/10.6084/m9.figshare.c.3938023	mp-14038
mp-14039	Workflow	mp-14039	mp-14039_DDB	figshare	doi:10.6084/m9.figshare.c.3938023	https://doi.org/10.6084/m9.figshare.c.3938023	Workflow	mp-14039.json	figshare	doi:10.6084/m9.figshare.c.3938023	https://doi.org/10.6084/m9.figshare.c.3938023	mp-14039
mp-14069	Workflow	mp-14069	mp-14069_DDB	figshare	doi:10.6084/m9.figshare.c.3938023	https://doi.org/10.6084/m9.figshare.c.3938023	Workflow	mp-14069.json	figshare	doi:10.6084/m9.figshare.c.3938023	https://doi.org/10.6084/m9.figshare.c.3938023	mp-14069
mp-14070	Workflow	mp-14070	mp-14070_DDB	figshare	doi:10.6084/m9.figshare.c.3938023	https://doi.org/10.6084/m9.figshare.c.3938023	Workflow	mp-14070.json	figshare	doi:10.6084/m9.figshare.c.3938023	https://doi.org/10.6084/m9.figshare.c.3938023	mp-14070
mp-14088	Workflow	mp-14088	mp-14088_DDB	figshare	doi:10.6084/m9.figshare.c.3938023	https://doi.org/10.6084/m9.figshare.c.3938023	Workflow	mp-14088.json	figshare	doi:10.6084/m9.figshare.c.3938023	https://doi.org/10.6084/m9.figshare.c.3938023	mp-14088
mp-14091	Workflow	mp-14091	mp-14091_DDB	figshare	doi:10.6084/m9.figshare.c.3938023	https://doi.org/10.6084/m9.figshare.c.3938023	Workflow	mp-14091.json	figshare	doi:10.6084/m9.figshare.c.3938023	https://doi.org/10.6084/m9.figshare.c.3938023	mp-14091
mp-14092	Workflow	mp-14092	mp-14092_DDB	figshare	doi:10.6084/m9.figshare.c.3938023	https://doi.org/10.6084/m9.figshare.c.3938023	Workflow	mp-14092.json	figshare	doi:10.6084/m9.figshare.c.3938023	https://doi.org/10.6084/m9.figshare.c.3938023	mp-14092
mp-14115	Workflow	mp-14115	mp-14115_DDB	figshare	doi:10.6084/m9.figshare.c.3938023	https://doi.org/10.6084/m9.figshare.c.3938023	Workflow	mp-14115.json	figshare	doi:10.6084/m9.figshare.c.3938023	https://doi.org/10.6084/m9.figshare.c.3938023	mp-14115
mp-14116	Workflow	mp-14116	mp-14116_DDB	figshare	doi:10.6084/m9.figshare.c.3938023	https://doi.org/10.6084/m9.figshare.c.3938023	Workflow	mp-14116.json	figshare	doi:10.6084/m9.figshare.c.3938023	https://doi.org/10.6084/m9.figshare.c.3938023	mp-14116
mp-1413	Workflow	mp-1413	mp-1413_DDB	figshare	doi:10.6084/m9.figshare.c.3938023	https://doi.org/10.6084/m9.figshare.c.3938023	Workflow	mp-1413.json	figshare	doi:10.6084/m9.figshare.c.3938023	https://doi.org/10.6084/m9.figshare.c.3938023	mp-1413
mp-1415	Workflow	mp-1415	mp-1415_DDB	figshare	doi:10.6084/m9.figshare.c.3938023	https://doi.org/10.6084/m9.figshare.c.3938023	Workflow	mp-1415.json	figshare	doi:10.6084/m9.figshare.c.3938023	https://doi.org/10.6084/m9.figshare.c.3938023	mp-1415
mp-14175	Workflow	mp-14175	mp-14175_DDB	figshare	doi:10.6084/m9.figshare.c.3938023	https://doi.org/10.6084/m9.figshare.c.3938023	Workflow	mp-14175.json	figshare	doi:10.6084/m9.figshare.c.3938023	https://doi.org/10.6084/m9.figshare.c.3938023	mp-14175
mp-14205	Workflow	mp-14205	mp-14205_DDB	figshare	doi:10.6084/m9.figshare.c.3938023	https://doi.org/10.6084/m9.figshare.c.3938023	Workflow	mp-14205.json	figshare	doi:10.6084/m9.figshare.c.3938023	https://doi.org/10.6084/m9.figshare.c.3938023	mp-14205
mp-14206	Workflow	mp-14206	mp-14206_DDB	figshare	doi:10.6084/m9.figshare.c.3938023	https://doi.org/10.6084/m9.figshare.c.3938023	Workflow	mp-14206.json	figshare	doi:10.6084/m9.figshare.c.3938023	https://doi.org/10.6084/m9.figshare.c.3938023	mp-14206
mp-14285	Workflow	mp-14285	mp-14285_DDB	figshare	doi:10.6084/m9.figshare.c.3938023	https://doi.org/10.6084/m9.figshare.c.3938023	Workflow	mp-14285.json	figshare	doi:10.6084/m9.figshare.c.3938023	https://doi.org/10.6084/m9.figshare.c.3938023	mp-14285
mp-14333	Workflow	mp-14333	mp-14333_DDB	figshare	doi:10.6084/m9.figshare.c.3938023	https://doi.org/10.6084/m9.figshare.c.3938023	Workflow	mp-14333.json	figshare	doi:10.6084/m9.figshare.c.3938023	https://doi.org/10.6084/m9.figshare.c.3938023	mp-14333
mp-14398	Workflow	mp-14398	mp-14398_DDB	figshare	doi:10.6084/m9.figshare.c.3938023	https://doi.org/10.6084/m9.figshare.c.3938023	Workflow	mp-14398.json	figshare	doi:10.6084/m9.figshare.c.3938023	https://doi.org/10.6084/m9.figshare.c.3938023	mp-14398
mp-14437	Workflow	mp-14437	mp-14437_DDB	figshare	doi:10.6084/m9.figshare.c.3938023	https://doi.org/10.6084/m9.figshare.c.3938023	Workflow	mp-14437.json	figshare	doi:10.6084/m9.figshare.c.3938023	https://doi.org/10.6084/m9.figshare.c.3938023	mp-14437
mp-14588	Workflow	mp-14588	mp-14588_DDB	figshare	doi:10.6084/m9.figshare.c.3938023	https://doi.org/10.6084/m9.figshare.c.3938023	Workflow	mp-14588.json	figshare	doi:10.6084/m9.figshare.c.3938023	https://doi.org/10.6084/m9.figshare.c.3938023	mp-14588
mp-14652	Workflow	mp-14652	mp-14652_DDB	figshare	doi:10.6084/m9.figshare.c.3938023	https://doi.org/10.6084/m9.figshare.c.3938023	Workflow	mp-14652.json	figshare	doi:10.6084/m9.figshare.c.3938023	https://doi.org/10.6084/m9.figshare.c.3938023	mp-14652
mp-1479	Workflow	mp-1479	mp-1479_DDB	figshare	doi:10.6084/m9.figshare.c.3938023	https://doi.org/10.6084/m9.figshare.c.3938023	Workflow	mp-1479.json	figshare	doi:10.6084/m9.figshare.c.3938023	https://doi.org/10.6084/m9.figshare.c.3938023	mp-1479
mp-14983	Workflow	mp-14983	mp-14983_DDB	figshare	doi:10.6084/m9.figshare.c.3938023	https://doi.org/10.6084/m9.figshare.c.3938023	Workflow	mp-149.json	figshare	doi:10.6084/m9.figshare.c.3938023	https://doi.org/10.6084/m9.figshare.c.3938023	mp-14983
mp-149	Workflow	mp-149	mp-149_DDB	figshare	doi:10.6084/m9.figshare.c.3938023	https://doi.org/10.6084/m9.figshare.c.3938023	Workflow	mp-14983.json	figshare	doi:10.6084/m9.figshare.c.3938023	https://doi.org/10.6084/m9.figshare.c.3938023	mp-149
mp-1500	Workflow	mp-1500	mp-1500_DDB	figshare	doi:10.6084/m9.figshare.c.3938023	https://doi.org/10.6084/m9.figshare.c.3938023	Workflow	mp-1500.json	figshare	doi:10.6084/m9.figshare.c.3938023	https://doi.org/10.6084/m9.figshare.c.3938023	mp-1500
mp-15157	Workflow	mp-15157	mp-15157_DDB	figshare	doi:10.6084/m9.figshare.c.3938023	https://doi.org/10.6084/m9.figshare.c.3938023	Workflow	mp-15157.json	figshare	doi:10.6084/m9.figshare.c.3938023	https://doi.org/10.6084/m9.figshare.c.3938023	mp-15157
mp-1519	Workflow	mp-1519	mp-1519_DDB	figshare	doi:10.6084/m9.figshare.c.3938023	https://doi.org/10.6084/m9.figshare.c.3938023	Workflow	mp-1519.json	figshare	doi:10.6084/m9.figshare.c.3938023	https://doi.org/10.6084/m9.figshare.c.3938023	mp-1519
mp-1522	Workflow	mp-1522	mp-1522_DDB	figshare	doi:10.6084/m9.figshare.c.3938023	https://doi.org/10.6084/m9.figshare.c.3938023	Workflow	mp-1522.json	figshare	doi:10.6084/m9.figshare.c.3938023	https://doi.org/10.6084/m9.figshare.c.3938023	mp-1522
mp-15349	Workflow	mp-15349	mp-15349_DDB	figshare	doi:10.6084/m9.figshare.c.3938023	https://doi.org/10.6084/m9.figshare.c.3938023	Workflow	mp-15349.json	figshare	doi:10.6084/m9.figshare.c.3938023	https://doi.org/10.6084/m9.figshare.c.3938023	mp-15349
mp-1541	Workflow	mp-1541	mp-1541_DDB	figshare	doi:10.6084/m9.figshare.c.3938023	https://doi.org/10.6084/m9.figshare.c.3938023	Workflow	mp-1541.json	figshare	doi:10.6084/m9.figshare.c.3938023	https://doi.org/10.6084/m9.figshare.c.3938023	mp-1541
mp-1550	Workflow	mp-1550	mp-1550_DDB	figshare	doi:10.6084/m9.figshare.c.3938023	https://doi.org/10.6084/m9.figshare.c.3938023	Workflow	mp-1550.json	figshare	doi:10.6084/m9.figshare.c.3938023	https://doi.org/10.6084/m9.figshare.c.3938023	mp-1550
mp-15556	Workflow	mp-15556	mp-15556_DDB	figshare	doi:10.6084/m9.figshare.c.3938023	https://doi.org/10.6084/m9.figshare.c.3938023	Workflow	mp-15556.json	figshare	doi:10.6084/m9.figshare.c.3938023	https://doi.org/10.6084/m9.figshare.c.3938023	mp-15556
mp-15557	Workflow	mp-15557	mp-15557_DDB	figshare	doi:10.6084/m9.figshare.c.3938023	https://doi.org/10.6084/m9.figshare.c.3938023	Workflow	mp-15557.json	figshare	doi:10.6084/m9.figshare.c.3938023	https://doi.org/10.6084/m9.figshare.c.3938023	mp-15557
mp-15649	Workflow	mp-15649	mp-15649_DDB	figshare	doi:10.6084/m9.figshare.c.3938023	https://doi.org/10.6084/m9.figshare.c.3938023	Workflow	mp-15649.json	figshare	doi:10.6084/m9.figshare.c.3938023	https://doi.org/10.6084/m9.figshare.c.3938023	mp-15649
mp-1565	Workflow	mp-1565	mp-1565_DDB	figshare	doi:10.6084/m9.figshare.c.3938023	https://doi.org/10.6084/m9.figshare.c.3938023	Workflow	mp-1565.json	figshare	doi:10.6084/m9.figshare.c.3938023	https://doi.org/10.6084/m9.figshare.c.3938023	mp-1565
mp-15668	Workflow	mp-15668	mp-15668_DDB	figshare	doi:10.6084/m9.figshare.c.3938023	https://doi.org/10.6084/m9.figshare.c.3938023	Workflow	mp-15668.json	figshare	doi:10.6084/m9.figshare.c.3938023	https://doi.org/10.6084/m9.figshare.c.3938023	mp-15668
mp-15684	Workflow	mp-15684	mp-15684_DDB	figshare	doi:10.6084/m9.figshare.c.3938023	https://doi.org/10.6084/m9.figshare.c.3938023	Workflow	mp-15684.json	figshare	doi:10.6084/m9.figshare.c.3938023	https://doi.org/10.6084/m9.figshare.c.3938023	mp-15684
mp-15685	Workflow	mp-15685	mp-15685_DDB	figshare	doi:10.6084/m9.figshare.c.3938023	https://doi.org/10.6084/m9.figshare.c.3938023	Workflow	mp-15685.json	figshare	doi:10.6084/m9.figshare.c.3938023	https://doi.org/10.6084/m9.figshare.c.3938023	mp-15685
mp-1569	Workflow	mp-1569	mp-1569_DDB	figshare	doi:10.6084/m9.figshare.c.3938023	https://doi.org/10.6084/m9.figshare.c.3938023	Workflow	mp-1569.json	figshare	doi:10.6084/m9.figshare.c.3938023	https://doi.org/10.6084/m9.figshare.c.3938023	mp-1569
mp-15703	Workflow	mp-15703	mp-15703_DDB	figshare	doi:10.6084/m9.figshare.c.3938023	https://doi.org/10.6084/m9.figshare.c.3938023	Workflow	mp-15703.json	figshare	doi:10.6084/m9.figshare.c.3938023	https://doi.org/10.6084/m9.figshare.c.3938023	mp-15703
mp-15704	Workflow	mp-15704	mp-15704_DDB	figshare	doi:10.6084/m9.figshare.c.3938023	https://doi.org/10.6084/m9.figshare.c.3938023	Workflow	mp-15704.json	figshare	doi:10.6084/m9.figshare.c.3938023	https://doi.org/10.6084/m9.figshare.c.3938023	mp-15704
mp-15724	Workflow	mp-15724	mp-15724_DDB	figshare	doi:10.6084/m9.figshare.c.3938023	https://doi.org/10.6084/m9.figshare.c.3938023	Workflow	mp-15724.json	figshare	doi:10.6084/m9.figshare.c.3938023	https://doi.org/10.6084/m9.figshare.c.3938023	mp-15724
mp-15776	Workflow	mp-15776	mp-15776_DDB	figshare	doi:10.6084/m9.figshare.c.3938023	https://doi.org/10.6084/m9.figshare.c.3938023	Workflow	mp-15776.json	figshare	doi:10.6084/m9.figshare.c.3938023	https://doi.org/10.6084/m9.figshare.c.3938023	mp-15776
mp-15777	Workflow	mp-15777	mp-15777_DDB	figshare	doi:10.6084/m9.figshare.c.3938023	https://doi.org/10.6084/m9.figshare.c.3938023	Workflow	mp-15777.json	figshare	doi:10.6084/m9.figshare.c.3938023	https://doi.org/10.6084/m9.figshare.c.3938023	mp-15777
mp-15781	Workflow	mp-15781	mp-15781_DDB	figshare	doi:10.6084/m9.figshare.c.3938023	https://doi.org/10.6084/m9.figshare.c.3938023	Workflow	mp-15781.json	figshare	doi:10.6084/m9.figshare.c.3938023	https://doi.org/10.6084/m9.figshare.c.3938023	mp-15781
mp-15788	Workflow	mp-15788	mp-15788_DDB	figshare	doi:10.6084/m9.figshare.c.3938023	https://doi.org/10.6084/m9.figshare.c.3938023	Workflow	mp-15788.json	figshare	doi:10.6084/m9.figshare.c.3938023	https://doi.org/10.6084/m9.figshare.c.3938023	mp-15788
mp-15794	Workflow	mp-15794	mp-15794_DDB	figshare	doi:10.6084/m9.figshare.c.3938023	https://doi.org/10.6084/m9.figshare.c.3938023	Workflow	mp-15794.json	figshare	doi:10.6084/m9.figshare.c.3938023	https://doi.org/10.6084/m9.figshare.c.3938023	mp-15794
mp-15896	Workflow	mp-15896	mp-15896_DDB	figshare	doi:10.6084/m9.figshare.c.3938023	https://doi.org/10.6084/m9.figshare.c.3938023	Workflow	mp-15896.json	figshare	doi:10.6084/m9.figshare.c.3938023	https://doi.org/10.6084/m9.figshare.c.3938023	mp-15896
mp-1591	Workflow	mp-1591	mp-1591_DDB	figshare	doi:10.6084/m9.figshare.c.3938023	https://doi.org/10.6084/m9.figshare.c.3938023	Workflow	mp-1591.json	figshare	doi:10.6084/m9.figshare.c.3938023	https://doi.org/10.6084/m9.figshare.c.3938023	mp-1591
mp-15951	Workflow	mp-15951	mp-15951_DDB	figshare	doi:10.6084/m9.figshare.c.3938023	https://doi.org/10.6084/m9.figshare.c.3938023	Workflow	mp-15951.json	figshare	doi:10.6084/m9.figshare.c.3938023	https://doi.org/10.6084/m9.figshare.c.3938023	mp-15951
mp-15953	Workflow	mp-15953	mp-15953_DDB	figshare	doi:10.6084/m9.figshare.c.3938023	https://doi.org/10.6084/m9.figshare.c.3938023	Workflow	mp-15953.json	figshare	doi:10.6084/m9.figshare.c.3938023	https://doi.org/10.6084/m9.figshare.c.3938023	mp-15953
mp-15954	Workflow	mp-15954	mp-15954_DDB	figshare	doi:10.6084/m9.figshare.c.3938023	https://doi.org/10.6084/m9.figshare.c.3938023	Workflow	mp-15954.json	figshare	doi:10.6084/m9.figshare.c.3938023	https://doi.org/10.6084/m9.figshare.c.3938023	mp-15954
mp-15988	Workflow	mp-15988	mp-15988_DDB	figshare	doi:10.6084/m9.figshare.c.3938023	https://doi.org/10.6084/m9.figshare.c.3938023	Workflow	mp-1598.json	figshare	doi:10.6084/m9.figshare.c.3938023	https://doi.org/10.6084/m9.figshare.c.3938023	mp-15988
mp-1598	Workflow	mp-1598	mp-1598_DDB	figshare	doi:10.6084/m9.figshare.c.3938023	https://doi.org/10.6084/m9.figshare.c.3938023	Workflow	mp-15988.json	figshare	doi:10.6084/m9.figshare.c.3938023	https://doi.org/10.6084/m9.figshare.c.3938023	mp-1598
mp-15999	Workflow	mp-15999	mp-15999_DDB	figshare	doi:10.6084/m9.figshare.c.3938023	https://doi.org/10.6084/m9.figshare.c.3938023	Workflow	mp-15999.json	figshare	doi:10.6084/m9.figshare.c.3938023	https://doi.org/10.6084/m9.figshare.c.3938023	mp-15999
mp-160	Workflow	mp-160	mp-160_DDB	figshare	doi:10.6084/m9.figshare.c.3938023	https://doi.org/10.6084/m9.figshare.c.3938023	Workflow	mp-160.json	figshare	doi:10.6084/m9.figshare.c.3938023	https://doi.org/10.6084/m9.figshare.c.3938023	mp-160
mp-16236	Workflow	mp-16236	mp-16236_DDB	figshare	doi:10.6084/m9.figshare.c.3938023	https://doi.org/10.6084/m9.figshare.c.3938023	Workflow	mp-16236.json	figshare	doi:10.6084/m9.figshare.c.3938023	https://doi.org/10.6084/m9.figshare.c.3938023	mp-16236
mp-16264	Workflow	mp-16264	mp-16264_DDB	figshare	doi:10.6084/m9.figshare.c.3938023	https://doi.org/10.6084/m9.figshare.c.3938023	Workflow	mp-16264.json	figshare	doi:10.6084/m9.figshare.c.3938023	https://doi.org/10.6084/m9.figshare.c.3938023	mp-16264
mp-16337	Workflow	mp-16337	mp-16337_DDB	figshare	doi:10.6084/m9.figshare.c.3938023	https://doi.org/10.6084/m9.figshare.c.3938023	Workflow	mp-16337.json	figshare	doi:10.6084/m9.figshare.c.3938023	https://doi.org/10.6084/m9.figshare.c.3938023	mp-16337
mp-1634	Workflow	mp-1634	mp-1634_DDB	figshare	doi:10.6084/m9.figshare.c.3938023	https://doi.org/10.6084/m9.figshare.c.3938023	Workflow	mp-1634.json	figshare	doi:10.6084/m9.figshare.c.3938023	https://doi.org/10.6084/m9.figshare.c.3938023	mp-1634
mp-1639	Workflow	mp-1639	mp-1639_DDB	figshare	doi:10.6084/m9.figshare.c.3938023	https://doi.org/10.6084/m9.figshare.c.3938023	Workflow	mp-1639.json	figshare	doi:10.6084/m9.figshare.c.3938023	https://doi.org/10.6084/m9.figshare.c.3938023	mp-1639
mp-16577	Workflow	mp-16577	mp-16577_DDB	figshare	doi:10.6084/m9.figshare.c.3938023	https://doi.org/10.6084/m9.figshare.c.3938023	Workflow	mp-165.json	figshare	doi:10.6084/m9.figshare.c.3938023	https://doi.org/10.6084/m9.figshare.c.3938023	mp-16577
mp-165	Workflow	mp-165	mp-165_DDB	figshare	doi:10.6084/m9.figshare.c.3938023	https://doi.org/10.6084/m9.figshare.c.3938023	Workflow	mp-16577.json	figshare	doi:10.6084/m9.figshare.c.3938023	https://doi.org/10.6084/m9.figshare.c.3938023	mp-165
mp-1672	Workflow	mp-1672	mp-1672_DDB	figshare	doi:10.6084/m9.figshare.c.3938023	https://doi.org/10.6084/m9.figshare.c.3938023	Workflow	mp-1672.json	figshare	doi:10.6084/m9.figshare.c.3938023	https://doi.org/10.6084/m9.figshare.c.3938023	mp-1672
mp-16742	Workflow	mp-16742	mp-16742_DDB	figshare	doi:10.6084/m9.figshare.c.3938023	https://doi.org/10.6084/m9.figshare.c.3938023	Workflow	mp-16742.json	figshare	doi:10.6084/m9.figshare.c.3938023	https://doi.org/10.6084/m9.figshare.c.3938023	mp-16742
mp-16763	Workflow	mp-16763	mp-16763_DDB	figshare	doi:10.6084/m9.figshare.c.3938023	https://doi.org/10.6084/m9.figshare.c.3938023	Workflow	mp-16763.json	figshare	doi:10.6084/m9.figshare.c.3938023	https://doi.org/10.6084/m9.figshare.c.3938023	mp-16763
mp-16764	Workflow	mp-16764	mp-16764_DDB	figshare	doi:10.6084/m9.figshare.c.3938023	https://doi.org/10.6084/m9.figshare.c.3938023	Workflow	mp-16764.json	figshare	doi:10.6084/m9.figshare.c.3938023	https://doi.org/10.6084/m9.figshare.c.3938023	mp-16764
mp-1700	Workflow	mp-1700	mp-1700_DDB	figshare	doi:10.6084/m9.figshare.c.3938023	https://doi.org/10.6084/m9.figshare.c.3938023	Workflow	mp-1700.json	figshare	doi:10.6084/m9.figshare.c.3938023	https://doi.org/10.6084/m9.figshare.c.3938023	mp-1700
mp-1747	Workflow	mp-1747	mp-1747_DDB	figshare	doi:10.6084/m9.figshare.c.3938023	https://doi.org/10.6084/m9.figshare.c.3938023	Workflow	mp-1747.json	figshare	doi:10.6084/m9.figshare.c.3938023	https://doi.org/10.6084/m9.figshare.c.3938023	mp-1747
mp-1778	Workflow	mp-1778	mp-1778_DDB	figshare	doi:10.6084/m9.figshare.c.3938023	https://doi.org/10.6084/m9.figshare.c.3938023	Workflow	mp-1778.json	figshare	doi:10.6084/m9.figshare.c.3938023	https://doi.org/10.6084/m9.figshare.c.3938023	mp-1778
mp-1784	Workflow	mp-1784	mp-1784_DDB	figshare	doi:10.6084/m9.figshare.c.3938023	https://doi.org/10.6084/m9.figshare.c.3938023	Workflow	mp-1784.json	figshare	doi:10.6084/m9.figshare.c.3938023	https://doi.org/10.6084/m9.figshare.c.3938023	mp-1784
mp-1794	Workflow	mp-1794	mp-1794_DDB	figshare	doi:10.6084/m9.figshare.c.3938023	https://doi.org/10.6084/m9.figshare.c.3938023	Workflow	mp-1794.json	figshare	doi:10.6084/m9.figshare.c.3938023	https://doi.org/10.6084/m9.figshare.c.3938023	mp-1794
mp-181	Workflow	mp-181	mp-181_DDB	figshare	doi:10.6084/m9.figshare.c.3938023	https://doi.org/10.6084/m9.figshare.c.3938023	Workflow	mp-181.json	figshare	doi:10.6084/m9.figshare.c.3938023	https://doi.org/10.6084/m9.figshare.c.3938023	mp-181
mp-1873	Workflow	mp-1873	mp-1873_DDB	figshare	doi:10.6084/m9.figshare.c.3938023	https://doi.org/10.6084/m9.figshare.c.3938023	Workflow	mp-1873.json	figshare	doi:10.6084/m9.figshare.c.3938023	https://doi.org/10.6084/m9.figshare.c.3938023	mp-1873
mp-189	Workflow	mp-189	mp-189_DDB	figshare	doi:10.6084/m9.figshare.c.3938023	https://doi.org/10.6084/m9.figshare.c.3938023	Workflow	mp-189.json	figshare	doi:10.6084/m9.figshare.c.3938023	https://doi.org/10.6084/m9.figshare.c.3938023	mp-189
mp-1922	Workflow	mp-1922	mp-1922_DDB	figshare	doi:10.6084/m9.figshare.c.3938023	https://doi.org/10.6084/m9.figshare.c.3938023	Workflow	mp-1922.json	figshare	doi:10.6084/m9.figshare.c.3938023	https://doi.org/10.6084/m9.figshare.c.3938023	mp-1922
mp-1958	Workflow	mp-1958	mp-1958_DDB	figshare	doi:10.6084/m9.figshare.c.3938023	https://doi.org/10.6084/m9.figshare.c.3938023	Workflow	mp-1958.json	figshare	doi:10.6084/m9.figshare.c.3938023	https://doi.org/10.6084/m9.figshare.c.3938023	mp-1958
mp-1960	Workflow	mp-1960	mp-1960_DDB	figshare	doi:10.6084/m9.figshare.c.3938023	https://doi.org/10.6084/m9.figshare.c.3938023	Workflow	mp-1960.json	figshare	doi:10.6084/m9.figshare.c.3938023	https://doi.org/10.6084/m9.figshare.c.3938023	mp-1960
mp-1968	Workflow	mp-1968	mp-1968_DDB	figshare	doi:10.6084/m9.figshare.c.3938023	https://doi.org/10.6084/m9.figshare.c.3938023	Workflow	mp-1968.json	figshare	doi:10.6084/m9.figshare.c.3938023	https://doi.org/10.6084/m9.figshare.c.3938023	mp-1968
mp-19717	Workflow	mp-19717	mp-19717_DDB	figshare	doi:10.6084/m9.figshare.c.3938023	https://doi.org/10.6084/m9.figshare.c.3938023	Workflow	mp-19717.json	figshare	doi:10.6084/m9.figshare.c.3938023	https://doi.org/10.6084/m9.figshare.c.3938023	mp-19717
mp-19734	Workflow	mp-19734	mp-19734_DDB	figshare	doi:10.6084/m9.figshare.c.3938023	https://doi.org/10.6084/m9.figshare.c.3938023	Workflow	mp-19734.json	figshare	doi:10.6084/m9.figshare.c.3938023	https://doi.org/10.6084/m9.figshare.c.3938023	mp-19734
mp-19765	Workflow	mp-19765	mp-19765_DDB	figshare	doi:10.6084/m9.figshare.c.3938023	https://doi.org/10.6084/m9.figshare.c.3938023	Workflow	mp-19765.json	figshare	doi:10.6084/m9.figshare.c.3938023	https://doi.org/10.6084/m9.figshare.c.3938023	mp-19765
mp-19795	Workflow	mp-19795	mp-19795_DDB	figshare	doi:10.6084/m9.figshare.c.3938023	https://doi.org/10.6084/m9.figshare.c.3938023	Workflow	mp-19795.json	figshare	doi:10.6084/m9.figshare.c.3938023	https://doi.org/10.6084/m9.figshare.c.3938023	mp-19795
mp-19799	Workflow	mp-19799	mp-19799_DDB	figshare	doi:10.6084/m9.figshare.c.3938023	https://doi.org/10.6084/m9.figshare.c.3938023	Workflow	mp-19799.json	figshare	doi:10.6084/m9.figshare.c.3938023	https://doi.org/10.6084/m9.figshare.c.3938023	mp-19799
mp-19833	Workflow	mp-19833	mp-19833_DDB	figshare	doi:10.6084/m9.figshare.c.3938023	https://doi.org/10.6084/m9.figshare.c.3938023	Workflow	mp-19833.json	figshare	doi:10.6084/m9.figshare.c.3938023	https://doi.org/10.6084/m9.figshare.c.3938023	mp-19833
mp-19851	Workflow	mp-19851	mp-19851_DDB	figshare	doi:10.6084/m9.figshare.c.3938023	https://doi.org/10.6084/m9.figshare.c.3938023	Workflow	mp-19851.json	figshare	doi:10.6084/m9.figshare.c.3938023	https://doi.org/10.6084/m9.figshare.c.3938023	mp-19851
mp-1986	Workflow	mp-1986	mp-1986_DDB	figshare	doi:10.6084/m9.figshare.c.3938023	https://doi.org/10.6084/m9.figshare.c.3938023	Workflow	mp-1986.json	figshare	doi:10.6084/m9.figshare.c.3938023	https://doi.org/10.6084/m9.figshare.c.3938023	mp-1986
mp-20015	Workflow	mp-20015	mp-20015_DDB	figshare	doi:10.6084/m9.figshare.c.3938023	https://doi.org/10.6084/m9.figshare.c.3938023	Workflow	mp-20015.json	figshare	doi:10.6084/m9.figshare.c.3938023	https://doi.org/10.6084/m9.figshare.c.3938023	mp-20015
mp-20027	Workflow	mp-20027	mp-20027_DDB	figshare	doi:10.6084/m9.figshare.c.3938023	https://doi.org/10.6084/m9.figshare.c.3938023	Workflow	mp-20027.json	figshare	doi:10.6084/m9.figshare.c.3938023	https://doi.org/10.6084/m9.figshare.c.3938023	mp-20027
mp-20072	Workflow	mp-20072	mp-20072_DDB	figshare	doi:10.6084/m9.figshare.c.3938023	https://doi.org/10.6084/m9.figshare.c.3938023	Workflow	mp-20072.json	figshare	doi:10.6084/m9.figshare.c.3938023	https://doi.org/10.6084/m9.figshare.c.3938023	mp-20072
mp-2008	Workflow	mp-2008	mp-2008_DDB	figshare	doi:10.6084/m9.figshare.c.3938023	https://doi.org/10.6084/m9.figshare.c.3938023	Workflow	mp-2008.json	figshare	doi:10.6084/m9.figshare.c.3938023	https://doi.org/10.6084/m9.figshare.c.3938023	mp-2008
mp-20098	Workflow	mp-20098	mp-20098_DDB	figshare	doi:10.6084/m9.figshare.c.3938023	https://doi.org/10.6084/m9.figshare.c.3938023	Workflow	mp-20098.json	figshare	doi:10.6084/m9.figshare.c.3938023	https://doi.org/10.6084/m9.figshare.c.3938023	mp-20098
mp-20187	Workflow	mp-20187	mp-20187_DDB	figshare	doi:10.6084/m9.figshare.c.3938023	https://doi.org/10.6084/m9.figshare.c.3938023	Workflow	mp-20187.json	figshare	doi:10.6084/m9.figshare.c.3938023	https://doi.org/10.6084/m9.figshare.c.3938023	mp-20187
mp-20210	Workflow	mp-20210	mp-20210_DDB	figshare	doi:10.6084/m9.figshare.c.3938023	https://doi.org/10.6084/m9.figshare.c.3938023	Workflow	mp-20210.json	figshare	doi:10.6084/m9.figshare.c.3938023	https://doi.org/10.6084/m9.figshare.c.3938023	mp-20210
mp-20256	Workflow	mp-20256	mp-20256_DDB	figshare	doi:10.6084/m9.figshare.c.3938023	https://doi.org/10.6084/m9.figshare.c.3938023	Workflow	mp-20256.json	figshare	doi:10.6084/m9.figshare.c.3938023	https://doi.org/10.6084/m9.figshare.c.3938023	mp-20256
mp-20282	Workflow	mp-20282	mp-20282_DDB	figshare	doi:10.6084/m9.figshare.c.3938023	https://doi.org/10.6084/m9.figshare.c.3938023	Workflow	mp-20282.json	figshare	doi:10.6084/m9.figshare.c.3938023	https://doi.org/10.6084/m9.figshare.c.3938023	mp-20282
mp-20289	Workflow	mp-20289	mp-20289_DDB	figshare	doi:10.6084/m9.figshare.c.3938023	https://doi.org/10.6084/m9.figshare.c.3938023	Workflow	mp-20289.json	figshare	doi:10.6084/m9.figshare.c.3938023	https://doi.org/10.6084/m9.figshare.c.3938023	mp-20289
mp-2030	Workflow	mp-2030	mp-2030_DDB	figshare	doi:10.6084/m9.figshare.c.3938023	https://doi.org/10.6084/m9.figshare.c.3938023	Workflow	mp-2030.json	figshare	doi:10.6084/m9.figshare.c.3938023	https://doi.org/10.6084/m9.figshare.c.3938023	mp-2030
mp-20329	Workflow	mp-20329	mp-20329_DDB	figshare	doi:10.6084/m9.figshare.c.3938023	https://doi.org/10.6084/m9.figshare.c.3938023	Workflow	mp-20329.json	figshare	doi:10.6084/m9.figshare.c.3938023	https://doi.org/10.6084/m9.figshare.c.3938023	mp-20329
mp-20351	Workflow	mp-20351	mp-20351_DDB	figshare	doi:10.6084/m9.figshare.c.3938023	https://doi.org/10.6084/m9.figshare.c.3938023	Workflow	mp-20351.json	figshare	doi:10.6084/m9.figshare.c.3938023	https://doi.org/10.6084/m9.figshare.c.3938023	mp-20351
mp-20352	Workflow	mp-20352	mp-20352_DDB	figshare	doi:10.6084/m9.figshare.c.3938023	https://doi.org/10.6084/m9.figshare.c.3938023	Workflow	mp-20352.json	figshare	doi:10.6084/m9.figshare.c.3938023	https://doi.org/10.6084/m9.figshare.c.3938023	mp-20352
mp-20450	Workflow	mp-20450	mp-20450_DDB	figshare	doi:10.6084/m9.figshare.c.3938023	https://doi.org/10.6084/m9.figshare.c.3938023	Workflow	mp-20450.json	figshare	doi:10.6084/m9.figshare.c.3938023	https://doi.org/10.6084/m9.figshare.c.3938023	mp-20450
mp-20459	Workflow	mp-20459	mp-20459_DDB	figshare	doi:10.6084/m9.figshare.c.3938023	https://doi.org/10.6084/m9.figshare.c.3938023	Workflow	mp-20459.json	figshare	doi:10.6084/m9.figshare.c.3938023	https://doi.org/10.6084/m9.figshare.c.3938023	mp-20459
mp-20463	Workflow	mp-20463	mp-20463_DDB	figshare	doi:10.6084/m9.figshare.c.3938023	https://doi.org/10.6084/m9.figshare.c.3938023	Workflow	mp-20463.json	figshare	doi:10.6084/m9.figshare.c.3938023	https://doi.org/10.6084/m9.figshare.c.3938023	mp-20463
mp-20620	Workflow	mp-20620	mp-20620_DDB	figshare	doi:10.6084/m9.figshare.c.3938023	https://doi.org/10.6084/m9.figshare.c.3938023	Workflow	mp-20620.json	figshare	doi:10.6084/m9.figshare.c.3938023	https://doi.org/10.6084/m9.figshare.c.3938023	mp-20620
mp-2064	Workflow	mp-2064	mp-2064_DDB	figshare	doi:10.6084/m9.figshare.c.3938023	https://doi.org/10.6084/m9.figshare.c.3938023	Workflow	mp-2064.json	figshare	doi:10.6084/m9.figshare.c.3938023	https://doi.org/10.6084/m9.figshare.c.3938023	mp-2064
mp-2068	Workflow	mp-2068	mp-2068_DDB	figshare	doi:10.6084/m9.figshare.c.3938023	https://doi.org/10.6084/m9.figshare.c.3938023	Workflow	mp-2068.json	figshare	doi:10.6084/m9.figshare.c.3938023	https://doi.org/10.6084/m9.figshare.c.3938023	mp-2068
mp-2072	Workflow	mp-2072	mp-2072_DDB	figshare	doi:10.6084/m9.figshare.c.3938023	https://doi.org/10.6084/m9.figshare.c.3938023	Workflow	mp-2072.json	figshare	doi:10.6084/m9.figshare.c.3938023	https://doi.org/10.6084/m9.figshare.c.3938023	mp-2072
mp-20731	Workflow	mp-20731	mp-20731_DDB	figshare	doi:10.6084/m9.figshare.c.3938023	https://doi.org/10.6084/m9.figshare.c.3938023	Workflow	mp-20731.json	figshare	doi:10.6084/m9.figshare.c.3938023	https://doi.org/10.6084/m9.figshare.c.3938023	mp-20731
mp-2074	Workflow	mp-2074	mp-2074_DDB	figshare	doi:10.6084/m9.figshare.c.3938023	https://doi.org/10.6084/m9.figshare.c.3938023	Workflow	mp-2074.json	figshare	doi:10.6084/m9.figshare.c.3938023	https://doi.org/10.6084/m9.figshare.c.3938023	mp-2074
mp-20782	Workflow	mp-20782	mp-20782_DDB	figshare	doi:10.6084/m9.figshare.c.3938023	https://doi.org/10.6084/m9.figshare.c.3938023	Workflow	mp-20782.json	figshare	doi:10.6084/m9.figshare.c.3938023	https://doi.org/10.6084/m9.figshare.c.3938023	mp-20782
mp-20790	Workflow	mp-20790	mp-20790_DDB	figshare	doi:10.6084/m9.figshare.c.3938023	https://doi.org/10.6084/m9.figshare.c.3938023	Workflow	mp-2079.json	figshare	doi:10.6084/m9.figshare.c.3938023	https://doi.org/10.6084/m9.figshare.c.3938023	mp-20790
mp-2079	Workflow	mp-2079	mp-2079_DDB	figshare	doi:10.6084/m9.figshare.c.3938023	https://doi.org/10.6084/m9.figshare.c.3938023	Workflow	mp-20790.json	figshare	doi:10.6084/m9.figshare.c.3938023	https://doi.org/10.6084/m9.figshare.c.3938023	mp-2079
mp-20817	Workflow	mp-20817	mp-20817_DDB	figshare	doi:10.6084/m9.figshare.c.3938023	https://doi.org/10.6084/m9.figshare.c.3938023	Workflow	mp-20817.json	figshare	doi:10.6084/m9.figshare.c.3938023	https://doi.org/10.6084/m9.figshare.c.3938023	mp-20817
mp-20832	Workflow	mp-20832	mp-20832_DDB	figshare	doi:10.6084/m9.figshare.c.3938023	https://doi.org/10.6084/m9.figshare.c.3938023	Workflow	mp-20832.json	figshare	doi:10.6084/m9.figshare.c.3938023	https://doi.org/10.6084/m9.figshare.c.3938023	mp-20832
mp-21166	Workflow	mp-21166	mp-21166_DDB	figshare	doi:10.6084/m9.figshare.c.3938023	https://doi.org/10.6084/m9.figshare.c.3938023	Workflow	mp-21166.json	figshare	doi:10.6084/m9.figshare.c.3938023	https://doi.org/10.6084/m9.figshare.c.3938023	mp-21166
mp-21228	Workflow	mp-21228	mp-21228_DDB	figshare	doi:10.6084/m9.figshare.c.3938023	https://doi.org/10.6084/m9.figshare.c.3938023	Workflow	mp-21228.json	figshare	doi:10.6084/m9.figshare.c.3938023	https://doi.org/10.6084/m9.figshare.c.3938023	mp-21228
mp-21276	Workflow	mp-21276	mp-21276_DDB	figshare	doi:10.6084/m9.figshare.c.3938023	https://doi.org/10.6084/m9.figshare.c.3938023	Workflow	mp-21276.json	figshare	doi:10.6084/m9.figshare.c.3938023	https://doi.org/10.6084/m9.figshare.c.3938023	mp-21276
mp-2133	Workflow	mp-2133	mp-2133_DDB	figshare	doi:10.6084/m9.figshare.c.3938023	https://doi.org/10.6084/m9.figshare.c.3938023	Workflow	mp-2133.json	figshare	doi:10.6084/m9.figshare.c.3938023	https://doi.org/10.6084/m9.figshare.c.3938023	mp-2133
mp-21374	Workflow	mp-21374	mp-21374_DDB	figshare	doi:10.6084/m9.figshare.c.3938023	https://doi.org/10.6084/m9.figshare.c.3938023	Workflow	mp-21374.json	figshare	doi:10.6084/m9.figshare.c.3938023	https://doi.org/10.6084/m9.figshare.c.3938023	mp-21374
mp-2150	Workflow	mp-2150	mp-2150_DDB	figshare	doi:10.6084/m9.figshare.c.3938023	https://doi.org/10.6084/m9.figshare.c.3938023	Workflow	mp-2150.json	figshare	doi:10.6084/m9.figshare.c.3938023	https://doi.org/10.6084/m9.figshare.c.3938023	mp-2150
mp-21510	Workflow	mp-21510	mp-21510_DDB	figshare	doi:10.6084/m9.figshare.c.3938023	https://doi.org/10.6084/m9.figshare.c.3938023	Workflow	mp-21510.json	figshare	doi:10.6084/m9.figshare.c.3938023	https://doi.org/10.6084/m9.figshare.c.3938023	mp-21510
mp-21511	Workflow	mp-21511	mp-21511_DDB	figshare	doi:10.6084/m9.figshare.c.3938023	https://doi.org/10.6084/m9.figshare.c.3938023	Workflow	mp-21511.json	figshare	doi:10.6084/m9.figshare.c.3938023	https://doi.org/10.6084/m9.figshare.c.3938023	mp-21511
mp-2172	Workflow	mp-2172	mp-2172_DDB	figshare	doi:10.6084/m9.figshare.c.3938023	https://doi.org/10.6084/m9.figshare.c.3938023	Workflow	mp-2172.json	figshare	doi:10.6084/m9.figshare.c.3938023	https://doi.org/10.6084/m9.figshare.c.3938023	mp-2172
mp-2175	Workflow	mp-2175	mp-2175_DDB	figshare	doi:10.6084/m9.figshare.c.3938023	https://doi.org/10.6084/m9.figshare.c.3938023	Workflow	mp-2175.json	figshare	doi:10.6084/m9.figshare.c.3938023	https://doi.org/10.6084/m9.figshare.c.3938023	mp-2175
mp-2176	Workflow	mp-2176	mp-2176_DDB	figshare	doi:10.6084/m9.figshare.c.3938023	https://doi.org/10.6084/m9.figshare.c.3938023	Workflow	mp-2176.json	figshare	doi:10.6084/m9.figshare.c.3938023	https://doi.org/10.6084/m9.figshare.c.3938023	mp-2176
mp-21855	Workflow	mp-21855	mp-21855_DDB	figshare	doi:10.6084/m9.figshare.c.3938023	https://doi.org/10.6084/m9.figshare.c.3938023	Workflow	mp-21855.json	figshare	doi:10.6084/m9.figshare.c.3938023	https://doi.org/10.6084/m9.figshare.c.3938023	mp-21855
mp-22003	Workflow	mp-22003	mp-22003_DDB	figshare	doi:10.6084/m9.figshare.c.3938023	https://doi.org/10.6084/m9.figshare.c.3938023	Workflow	mp-22003.json	figshare	doi:10.6084/m9.figshare.c.3938023	https://doi.org/10.6084/m9.figshare.c.3938023	mp-22003
mp-2201	Workflow	mp-2201	mp-2201_DDB	figshare	doi:10.6084/m9.figshare.c.3938023	https://doi.org/10.6084/m9.figshare.c.3938023	Workflow	mp-2201.json	figshare	doi:10.6084/m9.figshare.c.3938023	https://doi.org/10.6084/m9.figshare.c.3938023	mp-2201
mp-22255	Workflow	mp-22255	mp-22255_DDB	figshare	doi:10.6084/m9.figshare.c.3938023	https://doi.org/10.6084/m9.figshare.c.3938023	Workflow	mp-22255.json	figshare	doi:10.6084/m9.figshare.c.3938023	https://doi.org/10.6084/m9.figshare.c.3938023	mp-22255
mp-22261	Workflow	mp-22261	mp-22261_DDB	figshare	doi:10.6084/m9.figshare.c.3938023	https://doi.org/10.6084/m9.figshare.c.3938023	Workflow	mp-22261.json	figshare	doi:10.6084/m9.figshare.c.3938023	https://doi.org/10.6084/m9.figshare.c.3938023	mp-22261
mp-2229	Workflow	mp-2229	mp-2229_DDB	figshare	doi:10.6084/m9.figshare.c.3938023	https://doi.org/10.6084/m9.figshare.c.3938023	Workflow	mp-2229.json	figshare	doi:10.6084/m9.figshare.c.3938023	https://doi.org/10.6084/m9.figshare.c.3938023	mp-2229
mp-22304	Workflow	mp-22304	mp-22304_DDB	figshare	doi:10.6084/m9.figshare.c.3938023	https://doi.org/10.6084/m9.figshare.c.3938023	Workflow	mp-223.json	figshare	doi:10.6084/m9.figshare.c.3938023	https://doi.org/10.6084/m9.figshare.c.3938023	mp-22304
mp-22313	Workflow	mp-22313	mp-22313_DDB	figshare	doi:10.6084/m9.figshare.c.3938023	https://doi.org/10.6084/m9.figshare.c.3938023	Workflow	mp-22304.json	figshare	doi:10.6084/m9.figshare.c.3938023	https://doi.org/10.6084/m9.figshare.c.3938023	mp-22313
mp-22323	Workflow	mp-22323	mp-22323_DDB	figshare	doi:10.6084/m9.figshare.c.3938023	https://doi.org/10.6084/m9.figshare.c.3938023	Workflow	mp-22313.json	figshare	doi:10.6084/m9.figshare.c.3938023	https://doi.org/10.6084/m9.figshare.c.3938023	mp-22323
mp-223	Workflow	mp-223	mp-223_DDB	figshare	doi:10.6084/m9.figshare.c.3938023	https://doi.org/10.6084/m9.figshare.c.3938023	Workflow	mp-22323.json	figshare	doi:10.6084/m9.figshare.c.3938023	https://doi.org/10.6084/m9.figshare.c.3938023	mp-223
mp-22450	Workflow	mp-22450	mp-22450_DDB	figshare	doi:10.6084/m9.figshare.c.3938023	https://doi.org/10.6084/m9.figshare.c.3938023	Workflow	mp-22450.json	figshare	doi:10.6084/m9.figshare.c.3938023	https://doi.org/10.6084/m9.figshare.c.3938023	mp-22450
mp-22473	Workflow	mp-22473	mp-22473_DDB	figshare	doi:10.6084/m9.figshare.c.3938023	https://doi.org/10.6084/m9.figshare.c.3938023	Workflow	mp-22473.json	figshare	doi:10.6084/m9.figshare.c.3938023	https://doi.org/10.6084/m9.figshare.c.3938023	mp-22473
mp-22483	Workflow	mp-22483	mp-22483_DDB	figshare	doi:10.6084/m9.figshare.c.3938023	https://doi.org/10.6084/m9.figshare.c.3938023	Workflow	mp-22483.json	figshare	doi:10.6084/m9.figshare.c.3938023	https://doi.org/10.6084/m9.figshare.c.3938023	mp-22483
mp-2251	Workflow	mp-2251	mp-2251_DDB	figshare	doi:10.6084/m9.figshare.c.3938023	https://doi.org/10.6084/m9.figshare.c.3938023	Workflow	mp-2251.json	figshare	doi:10.6084/m9.figshare.c.3938023	https://doi.org/10.6084/m9.figshare.c.3938023	mp-2251
mp-22583	Workflow	mp-22583	mp-22583_DDB	figshare	doi:10.6084/m9.figshare.c.3938023	https://doi.org/10.6084/m9.figshare.c.3938023	Workflow	mp-22583.json	figshare	doi:10.6084/m9.figshare.c.3938023	https://doi.org/10.6084/m9.figshare.c.3938023	mp-22583
mp-22607	Workflow	mp-22607	mp-22607_DDB	figshare	doi:10.6084/m9.figshare.c.3938023	https://doi.org/10.6084/m9.figshare.c.3938023	Workflow	mp-22607.json	figshare	doi:10.6084/m9.figshare.c.3938023	https://doi.org/10.6084/m9.figshare.c.3938023	mp-22607
mp-22660	Workflow	mp-22660	mp-22660_DDB	figshare	doi:10.6084/m9.figshare.c.3938023	https://doi.org/10.6084/m9.figshare.c.3938023	Workflow	mp-22660.json	figshare	doi:10.6084/m9.figshare.c.3938023	https://doi.org/10.6084/m9.figshare.c.3938023	mp-22660
mp-22851	Workflow	mp-22851	mp-22851_DDB	figshare	doi:10.6084/m9.figshare.c.3938023	https://doi.org/10.6084/m9.figshare.c.3938023	Workflow	mp-22851.json	figshare	doi:10.6084/m9.figshare.c.3938023	https://doi.org/10.6084/m9.figshare.c.3938023	mp-22851
mp-22862	Workflow	mp-22862	mp-22862_DDB	figshare	doi:10.6084/m9.figshare.c.3938023	https://doi.org/10.6084/m9.figshare.c.3938023	Workflow	mp-2286.json	figshare	doi:10.6084/m9.figshare.c.3938023	https://doi.org/10.6084/m9.figshare.c.3938023	mp-22862
mp-22865	Workflow	mp-22865	mp-22865_DDB	figshare	doi:10.6084/m9.figshare.c.3938023	https://doi.org/10.6084/m9.figshare.c.3938023	Workflow	mp-22862.json	figshare	doi:10.6084/m9.figshare.c.3938023	https://doi.org/10.6084/m9.figshare.c.3938023	mp-22865
mp-22867	Workflow	mp-22867	mp-22867_DDB	figshare	doi:10.6084/m9.figshare.c.3938023	https://doi.org/10.6084/m9.figshare.c.3938023	Workflow	mp-22865.json	figshare	doi:10.6084/m9.figshare.c.3938023	https://doi.org/10.6084/m9.figshare.c.3938023	mp-22867
mp-2286	Workflow	mp-2286	mp-2286_DDB	figshare	doi:10.6084/m9.figshare.c.3938023	https://doi.org/10.6084/m9.figshare.c.3938023	Workflow	mp-22867.json	figshare	doi:10.6084/m9.figshare.c.3938023	https://doi.org/10.6084/m9.figshare.c.3938023	mp-2286
mp-22875	Workflow	mp-22875	mp-22875_DDB	figshare	doi:10.6084/m9.figshare.c.3938023	https://doi.org/10.6084/m9.figshare.c.3938023	Workflow	mp-22875.json	figshare	doi:10.6084/m9.figshare.c.3938023	https://doi.org/10.6084/m9.figshare.c.3938023	mp-22875
mp-22888	Workflow	mp-22888	mp-22888_DDB	figshare	doi:10.6084/m9.figshare.c.3938023	https://doi.org/10.6084/m9.figshare.c.3938023	Workflow	mp-22888.json	figshare	doi:10.6084/m9.figshare.c.3938023	https://doi.org/10.6084/m9.figshare.c.3938023	mp-22888
mp-22894	Workflow	mp-22894	mp-22894_DDB	figshare	doi:10.6084/m9.figshare.c.3938023	https://doi.org/10.6084/m9.figshare.c.3938023	Workflow	mp-22894.json	figshare	doi:10.6084/m9.figshare.c.3938023	https://doi.org/10.6084/m9.figshare.c.3938023	mp-22894
mp-22895	Workflow	mp-22895	mp-22895_DDB	figshare	doi:10.6084/m9.figshare.c.3938023	https://doi.org/10.6084/m9.figshare.c.3938023	Workflow	mp-22895.json	figshare	doi:10.6084/m9.figshare.c.3938023	https://doi.org/10.6084/m9.figshare.c.3938023	mp-22895
mp-22896	Workflow	mp-22896	mp-22896_DDB	figshare	doi:10.6084/m9.figshare.c.3938023	https://doi.org/10.6084/m9.figshare.c.3938023	Workflow	mp-22896.json	figshare	doi:10.6084/m9.figshare.c.3938023	https://doi.org/10.6084/m9.figshare.c.3938023	mp-22896
mp-22898	Workflow	mp-22898	mp-22898_DDB	figshare	doi:10.6084/m9.figshare.c.3938023	https://doi.org/10.6084/m9.figshare.c.3938023	Workflow	mp-22898.json	figshare	doi:10.6084/m9.figshare.c.3938023	https://doi.org/10.6084/m9.figshare.c.3938023	mp-22898
mp-22899	Workflow	mp-22899	mp-22899_DDB	figshare	doi:10.6084/m9.figshare.c.3938023	https://doi.org/10.6084/m9.figshare.c.3938023	Workflow	mp-22899.json	figshare	doi:10.6084/m9.figshare.c.3938023	https://doi.org/10.6084/m9.figshare.c.3938023	mp-22899
mp-22901	Workflow	mp-22901	mp-22901_DDB	figshare	doi:10.6084/m9.figshare.c.3938023	https://doi.org/10.6084/m9.figshare.c.3938023	Workflow	mp-22901.json	figshare	doi:10.6084/m9.figshare.c.3938023	https://doi.org/10.6084/m9.figshare.c.3938023	mp-22901
mp-22903	Workflow	mp-22903	mp-22903_DDB	figshare	doi:10.6084/m9.figshare.c.3938023	https://doi.org/10.6084/m9.figshare.c.3938023	Workflow	mp-22903.json	figshare	doi:10.6084/m9.figshare.c.3938023	https://doi.org/10.6084/m9.figshare.c.3938023	mp-22903
mp-22904	Workflow	mp-22904	mp-22904_DDB	figshare	doi:10.6084/m9.figshare.c.3938023	https://doi.org/10.6084/m9.figshare.c.3938023	Workflow	mp-22904.json	figshare	doi:10.6084/m9.figshare.c.3938023	https://doi.org/10.6084/m9.figshare.c.3938023	mp-22904
mp-22905	Workflow	mp-22905	mp-22905_DDB	figshare	doi:10.6084/m9.figshare.c.3938023	https://doi.org/10.6084/m9.figshare.c.3938023	Workflow	mp-22905.json	figshare	doi:10.6084/m9.figshare.c.3938023	https://doi.org/10.6084/m9.figshare.c.3938023	mp-22905
mp-22906	Workflow	mp-22906	mp-22906_DDB	figshare	doi:10.6084/m9.figshare.c.3938023	https://doi.org/10.6084/m9.figshare.c.3938023	Workflow	mp-22906.json	figshare	doi:10.6084/m9.figshare.c.3938023	https://doi.org/10.6084/m9.figshare.c.3938023	mp-22906
mp-22909	Workflow	mp-22909	mp-22909_DDB	figshare	doi:10.6084/m9.figshare.c.3938023	https://doi.org/10.6084/m9.figshare.c.3938023	Workflow	mp-22909.json	figshare	doi:10.6084/m9.figshare.c.3938023	https://doi.org/10.6084/m9.figshare.c.3938023	mp-22909
mp-22913	Workflow	mp-22913	mp-22913_DDB	figshare	doi:10.6084/m9.figshare.c.3938023	https://doi.org/10.6084/m9.figshare.c.3938023	Workflow	mp-22913.json	figshare	doi:10.6084/m9.figshare.c.3938023	https://doi.org/10.6084/m9.figshare.c.3938023	mp-22913
mp-22914	Workflow	mp-22914	mp-22914_DDB	figshare	doi:10.6084/m9.figshare.c.3938023	https://doi.org/10.6084/m9.figshare.c.3938023	Workflow	mp-22914.json	figshare	doi:10.6084/m9.figshare.c.3938023	https://doi.org/10.6084/m9.figshare.c.3938023	mp-22914
mp-22916	Workflow	mp-22916	mp-22916_DDB	figshare	doi:10.6084/m9.figshare.c.3938023	https://doi.org/10.6084/m9.figshare.c.3938023	Workflow	mp-22916.json	figshare	doi:10.6084/m9.figshare.c.3938023	https://doi.org/10.6084/m9.figshare.c.3938023	mp-22916
mp-22919	Workflow	mp-22919	mp-22919_DDB	figshare	doi:10.6084/m9.figshare.c.3938023	https://doi.org/10.6084/m9.figshare.c.3938023	Workflow	mp-22919.json	figshare	doi:10.6084/m9.figshare.c.3938023	https://doi.org/10.6084/m9.figshare.c.3938023	mp-22919
mp-22922	Workflow	mp-22922	mp-22922_DDB	figshare	doi:10.6084/m9.figshare.c.3938023	https://doi.org/10.6084/m9.figshare.c.3938023	Workflow	mp-22922.json	figshare	doi:10.6084/m9.figshare.c.3938023	https://doi.org/10.6084/m9.figshare.c.3938023	mp-22922
mp-22925	Workflow	mp-22925	mp-22925_DDB	figshare	doi:10.6084/m9.figshare.c.3938023	https://doi.org/10.6084/m9.figshare.c.3938023	Workflow	mp-22925.json	figshare	doi:10.6084/m9.figshare.c.3938023	https://doi.org/10.6084/m9.figshare.c.3938023	mp-22925
mp-22934	Workflow	mp-22934	mp-22934_DDB	figshare	doi:10.6084/m9.figshare.c.3938023	https://doi.org/10.6084/m9.figshare.c.3938023	Workflow	mp-22934.json	figshare	doi:10.6084/m9.figshare.c.3938023	https://doi.org/10.6084/m9.figshare.c.3938023	mp-22934
mp-22935	Workflow	mp-22935	mp-22935_DDB	figshare	doi:10.6084/m9.figshare.c.3938023	https://doi.org/10.6084/m9.figshare.c.3938023	Workflow	mp-22935.json	figshare	doi:10.6084/m9.figshare.c.3938023	https://doi.org/10.6084/m9.figshare.c.3938023	mp-22935
mp-22936	Workflow	mp-22936	mp-22936_DDB	figshare	doi:10.6084/m9.figshare.c.3938023	https://doi.org/10.6084/m9.figshare.c.3938023	Workflow	mp-22936.json	figshare	doi:10.6084/m9.figshare.c.3938023	https://doi.org/10.6084/m9.figshare.c.3938023	mp-22936
mp-22937	Workflow	mp-22937	mp-22937_DDB	figshare	doi:10.6084/m9.figshare.c.3938023	https://doi.org/10.6084/m9.figshare.c.3938023	Workflow	mp-22937.json	figshare	doi:10.6084/m9.figshare.c.3938023	https://doi.org/10.6084/m9.figshare.c.3938023	mp-22937
mp-22951	Workflow	mp-22951	mp-22951_DDB	figshare	doi:10.6084/m9.figshare.c.3938023	https://doi.org/10.6084/m9.figshare.c.3938023	Workflow	mp-22951.json	figshare	doi:10.6084/m9.figshare.c.3938023	https://doi.org/10.6084/m9.figshare.c.3938023	mp-22951
mp-22956	Workflow	mp-22956	mp-22956_DDB	figshare	doi:10.6084/m9.figshare.c.3938023	https://doi.org/10.6084/m9.figshare.c.3938023	Workflow	mp-22956.json	figshare	doi:10.6084/m9.figshare.c.3938023	https://doi.org/10.6084/m9.figshare.c.3938023	mp-22956
mp-22957	Workflow	mp-22957	mp-22957_DDB	figshare	doi:10.6084/m9.figshare.c.3938023	https://doi.org/10.6084/m9.figshare.c.3938023	Workflow	mp-22957.json	figshare	doi:10.6084/m9.figshare.c.3938023	https://doi.org/10.6084/m9.figshare.c.3938023	mp-22957
mp-22975	Workflow	mp-22975	mp-22975_DDB	figshare	doi:10.6084/m9.figshare.c.3938023	https://doi.org/10.6084/m9.figshare.c.3938023	Workflow	mp-22975.json	figshare	doi:10.6084/m9.figshare.c.3938023	https://doi.org/10.6084/m9.figshare.c.3938023	mp-22975
mp-22984	Workflow	mp-22984	mp-22984_DDB	figshare	doi:10.6084/m9.figshare.c.3938023	https://doi.org/10.6084/m9.figshare.c.3938023	Workflow	mp-22984.json	figshare	doi:10.6084/m9.figshare.c.3938023	https://doi.org/10.6084/m9.figshare.c.3938023	mp-22984
mp-22988	Workflow	mp-22988	mp-22988_DDB	figshare	doi:10.6084/m9.figshare.c.3938023	https://doi.org/10.6084/m9.figshare.c.3938023	Workflow	mp-22988.json	figshare	doi:10.6084/m9.figshare.c.3938023	https://doi.org/10.6084/m9.figshare.c.3938023	mp-22988
mp-22990	Workflow	mp-22990	mp-22990_DDB	figshare	doi:10.6084/m9.figshare.c.3938023	https://doi.org/10.6084/m9.figshare.c.3938023	Workflow	mp-22990.json	figshare	doi:10.6084/m9.figshare.c.3938023	https://doi.org/10.6084/m9.figshare.c.3938023	mp-22990
mp-23004	Workflow	mp-23004	mp-23004_DDB	figshare	doi:10.6084/m9.figshare.c.3938023	https://doi.org/10.6084/m9.figshare.c.3938023	Workflow	mp-23004.json	figshare	doi:10.6084/m9.figshare.c.3938023	https://doi.org/10.6084/m9.figshare.c.3938023	mp-23004
mp-23009	Workflow	mp-23009	mp-23009_DDB	figshare	doi:10.6084/m9.figshare.c.3938023	https://doi.org/10.6084/m9.figshare.c.3938023	Workflow	mp-23009.json	figshare	doi:10.6084/m9.figshare.c.3938023	https://doi.org/10.6084/m9.figshare.c.3938023	mp-23009
mp-23017	Workflow	mp-23017	mp-23017_DDB	figshare	doi:10.6084/m9.figshare.c.3938023	https://doi.org/10.6084/m9.figshare.c.3938023	Workflow	mp-23017.json	figshare	doi:10.6084/m9.figshare.c.3938023	https://doi.org/10.6084/m9.figshare.c.3938023	mp-23017
mp-23018	Workflow	mp-23018	mp-23018_DDB	figshare	doi:10.6084/m9.figshare.c.3938023	https://doi.org/10.6084/m9.figshare.c.3938023	Workflow	mp-23018.json	figshare	doi:10.6084/m9.figshare.c.3938023	https://doi.org/10.6084/m9.figshare.c.3938023	mp-23018
mp-23023	Workflow	mp-23023	mp-23023_DDB	figshare	doi:10.6084/m9.figshare.c.3938023	https://doi.org/10.6084/m9.figshare.c.3938023	Workflow	mp-23023.json	figshare	doi:10.6084/m9.figshare.c.3938023	https://doi.org/10.6084/m9.figshare.c.3938023	mp-23023
mp-23024	Workflow	mp-23024	mp-23024_DDB	figshare	doi:10.6084/m9.figshare.c.3938023	https://doi.org/10.6084/m9.figshare.c.3938023	Workflow	mp-23024.json	figshare	doi:10.6084/m9.figshare.c.3938023	https://doi.org/10.6084/m9.figshare.c.3938023	mp-23024
mp-23025	Workflow	mp-23025	mp-23025_DDB	figshare	doi:10.6084/m9.figshare.c.3938023	https://doi.org/10.6084/m9.figshare.c.3938023	Workflow	mp-23025.json	figshare	doi:10.6084/m9.figshare.c.3938023	https://doi.org/10.6084/m9.figshare.c.3938023	mp-23025
mp-23033	Workflow	mp-23033	mp-23033_DDB	figshare	doi:10.6084/m9.figshare.c.3938023	https://doi.org/10.6084/m9.figshare.c.3938023	Workflow	mp-23033.json	figshare	doi:10.6084/m9.figshare.c.3938023	https://doi.org/10.6084/m9.figshare.c.3938023	mp-23033
mp-23036	Workflow	mp-23036	mp-23036_DDB	figshare	doi:10.6084/m9.figshare.c.3938023	https://doi.org/10.6084/m9.figshare.c.3938023	Workflow	mp-23036.json	figshare	doi:10.6084/m9.figshare.c.3938023	https://doi.org/10.6084/m9.figshare.c.3938023	mp-23036
mp-23040	Workflow	mp-23040	mp-23040_DDB	figshare	doi:10.6084/m9.figshare.c.3938023	https://doi.org/10.6084/m9.figshare.c.3938023	Workflow	mp-23040.json	figshare	doi:10.6084/m9.figshare.c.3938023	https://doi.org/10.6084/m9.figshare.c.3938023	mp-23040
mp-23054	Workflow	mp-23054	mp-23054_DDB	figshare	doi:10.6084/m9.figshare.c.3938023	https://doi.org/10.6084/m9.figshare.c.3938023	Workflow	mp-23054.json	figshare	doi:10.6084/m9.figshare.c.3938023	https://doi.org/10.6084/m9.figshare.c.3938023	mp-23054
mp-23056	Workflow	mp-23056	mp-23056_DDB	figshare	doi:10.6084/m9.figshare.c.3938023	https://doi.org/10.6084/m9.figshare.c.3938023	Workflow	mp-23056.json	figshare	doi:10.6084/m9.figshare.c.3938023	https://doi.org/10.6084/m9.figshare.c.3938023	mp-23056
mp-23059	Workflow	mp-23059	mp-23059_DDB	figshare	doi:10.6084/m9.figshare.c.3938023	https://doi.org/10.6084/m9.figshare.c.3938023	Workflow	mp-23059.json	figshare	doi:10.6084/m9.figshare.c.3938023	https://doi.org/10.6084/m9.figshare.c.3938023	mp-23059
mp-23060	Workflow	mp-23060	mp-23060_DDB	figshare	doi:10.6084/m9.figshare.c.3938023	https://doi.org/10.6084/m9.figshare.c.3938023	Workflow	mp-23060.json	figshare	doi:10.6084/m9.figshare.c.3938023	https://doi.org/10.6084/m9.figshare.c.3938023	mp-23060
mp-23067	Workflow	mp-23067	mp-23067_DDB	figshare	doi:10.6084/m9.figshare.c.3938023	https://doi.org/10.6084/m9.figshare.c.3938023	Workflow	mp-23067.json	figshare	doi:10.6084/m9.figshare.c.3938023	https://doi.org/10.6084/m9.figshare.c.3938023	mp-23067
mp-23070	Workflow	mp-23070	mp-23070_DDB	figshare	doi:10.6084/m9.figshare.c.3938023	https://doi.org/10.6084/m9.figshare.c.3938023	Workflow	mp-23070.json	figshare	doi:10.6084/m9.figshare.c.3938023	https://doi.org/10.6084/m9.figshare.c.3938023	mp-23070
mp-23091	Workflow	mp-23091	mp-23091_DDB	figshare	doi:10.6084/m9.figshare.c.3938023	https://doi.org/10.6084/m9.figshare.c.3938023	Workflow	mp-23091.json	figshare	doi:10.6084/m9.figshare.c.3938023	https://doi.org/10.6084/m9.figshare.c.3938023	mp-23091
mp-23092	Workflow	mp-23092	mp-23092_DDB	figshare	doi:10.6084/m9.figshare.c.3938023	https://doi.org/10.6084/m9.figshare.c.3938023	Workflow	mp-23092.json	figshare	doi:10.6084/m9.figshare.c.3938023	https://doi.org/10.6084/m9.figshare.c.3938023	mp-23092
mp-23097	Workflow	mp-23097	mp-23097_DDB	figshare	doi:10.6084/m9.figshare.c.3938023	https://doi.org/10.6084/m9.figshare.c.3938023	Workflow	mp-23097.json	figshare	doi:10.6084/m9.figshare.c.3938023	https://doi.org/10.6084/m9.figshare.c.3938023	mp-23097
mp-23116	Workflow	mp-23116	mp-23116_DDB	figshare	doi:10.6084/m9.figshare.c.3938023	https://doi.org/10.6084/m9.figshare.c.3938023	Workflow	mp-23116.json	figshare	doi:10.6084/m9.figshare.c.3938023	https://doi.org/10.6084/m9.figshare.c.3938023	mp-23116
mp-23120	Workflow	mp-23120	mp-23120_DDB	figshare	doi:10.6084/m9.figshare.c.3938023	https://doi.org/10.6084/m9.figshare.c.3938023	Workflow	mp-23120.json	figshare	doi:10.6084/m9.figshare.c.3938023	https://doi.org/10.6084/m9.figshare.c.3938023	mp-23120
mp-23127	Workflow	mp-23127	mp-23127_DDB	figshare	doi:10.6084/m9.figshare.c.3938023	https://doi.org/10.6084/m9.figshare.c.3938023	Workflow	mp-23127.json	figshare	doi:10.6084/m9.figshare.c.3938023	https://doi.org/10.6084/m9.figshare.c.3938023	mp-23127
mp-23137	Workflow	mp-23137	mp-23137_DDB	figshare	doi:10.6084/m9.figshare.c.3938023	https://doi.org/10.6084/m9.figshare.c.3938023	Workflow	mp-23137.json	figshare	doi:10.6084/m9.figshare.c.3938023	https://doi.org/10.6084/m9.figshare.c.3938023	mp-23137
mp-23167	Workflow	mp-23167	mp-23167_DDB	figshare	doi:10.6084/m9.figshare.c.3938023	https://doi.org/10.6084/m9.figshare.c.3938023	Workflow	mp-23167.json	figshare	doi:10.6084/m9.figshare.c.3938023	https://doi.org/10.6084/m9.figshare.c.3938023	mp-23167
mp-23193	Workflow	mp-23193	mp-23193_DDB	figshare	doi:10.6084/m9.figshare.c.3938023	https://doi.org/10.6084/m9.figshare.c.3938023	Workflow	mp-2319.json	figshare	doi:10.6084/m9.figshare.c.3938023	https://doi.org/10.6084/m9.figshare.c.3938023	mp-23193
mp-23197	Workflow	mp-23197	mp-23197_DDB	figshare	doi:10.6084/m9.figshare.c.3938023	https://doi.org/10.6084/m9.figshare.c.3938023	Workflow	mp-23193.json	figshare	doi:10.6084/m9.figshare.c.3938023	https://doi.org/10.6084/m9.figshare.c.3938023	mp-23197
mp-2319	Workflow	mp-2319	mp-2319_DDB	figshare	doi:10.6084/m9.figshare.c.3938023	https://doi.org/10.6084/m9.figshare.c.3938023	Workflow	mp-23197.json	figshare	doi:10.6084/m9.figshare.c.3938023	https://doi.org/10.6084/m9.figshare.c.3938023	mp-2319
mp-23209	Workflow	mp-23209	mp-23209_DDB	figshare	doi:10.6084/m9.figshare.c.3938023	https://doi.org/10.6084/m9.figshare.c.3938023	Workflow	mp-23209.json	figshare	doi:10.6084/m9.figshare.c.3938023	https://doi.org/10.6084/m9.figshare.c.3938023	mp-23209
mp-23214	Workflow	mp-23214	mp-23214_DDB	figshare	doi:10.6084/m9.figshare.c.3938023	https://doi.org/10.6084/m9.figshare.c.3938023	Workflow	mp-23214.json	figshare	doi:10.6084/m9.figshare.c.3938023	https://doi.org/10.6084/m9.figshare.c.3938023	mp-23214
mp-23222	Workflow	mp-23222	mp-23222_DDB	figshare	doi:10.6084/m9.figshare.c.3938023	https://doi.org/10.6084/m9.figshare.c.3938023	Workflow	mp-23222.json	figshare	doi:10.6084/m9.figshare.c.3938023	https://doi.org/10.6084/m9.figshare.c.3938023	mp-23222
mp-23231	Workflow	mp-23231	mp-23231_DDB	figshare	doi:10.6084/m9.figshare.c.3938023	https://doi.org/10.6084/m9.figshare.c.3938023	Workflow	mp-23231.json	figshare	doi:10.6084/m9.figshare.c.3938023	https://doi.org/10.6084/m9.figshare.c.3938023	mp-23231
mp-23251	Workflow	mp-23251	mp-23251_DDB	figshare	doi:10.6084/m9.figshare.c.3938023	https://doi.org/10.6084/m9.figshare.c.3938023	Workflow	mp-23251.json	figshare	doi:10.6084/m9.figshare.c.3938023	https://doi.org/10.6084/m9.figshare.c.3938023	mp-23251
mp-23259	Workflow	mp-23259	mp-23259_DDB	figshare	doi:10.6084/m9.figshare.c.3938023	https://doi.org/10.6084/m9.figshare.c.3938023	Workflow	mp-23259.json	figshare	doi:10.6084/m9.figshare.c.3938023	https://doi.org/10.6084/m9.figshare.c.3938023	mp-23259
mp-23260	Workflow	mp-23260	mp-23260_DDB	figshare	doi:10.6084/m9.figshare.c.3938023	https://doi.org/10.6084/m9.figshare.c.3938023	Workflow	mp-23260.json	figshare	doi:10.6084/m9.figshare.c.3938023	https://doi.org/10.6084/m9.figshare.c.3938023	mp-23260
mp-23263	Workflow	mp-23263	mp-23263_DDB	figshare	doi:10.6084/m9.figshare.c.3938023	https://doi.org/10.6084/m9.figshare.c.3938023	Workflow	mp-23263.json	figshare	doi:10.6084/m9.figshare.c.3938023	https://doi.org/10.6084/m9.figshare.c.3938023	mp-23263
mp-23268	Workflow	mp-23268	mp-23268_DDB	figshare	doi:10.6084/m9.figshare.c.3938023	https://doi.org/10.6084/m9.figshare.c.3938023	Workflow	mp-23268.json	figshare	doi:10.6084/m9.figshare.c.3938023	https://doi.org/10.6084/m9.figshare.c.3938023	mp-23268
mp-23289	Workflow	mp-23289	mp-23289_DDB	figshare	doi:10.6084/m9.figshare.c.3938023	https://doi.org/10.6084/m9.figshare.c.3938023	Workflow	mp-23289.json	figshare	doi:10.6084/m9.figshare.c.3938023	https://doi.org/10.6084/m9.figshare.c.3938023	mp-23289
mp-23295	Workflow	mp-23295	mp-23295_DDB	figshare	doi:10.6084/m9.figshare.c.3938023	https://doi.org/10.6084/m9.figshare.c.3938023	Workflow	mp-23295.json	figshare	doi:10.6084/m9.figshare.c.3938023	https://doi.org/10.6084/m9.figshare.c.3938023	mp-23295
mp-23299	Workflow	mp-23299	mp-23299_DDB	figshare	doi:10.6084/m9.figshare.c.3938023	https://doi.org/10.6084/m9.figshare.c.3938023	Workflow	mp-23299.json	figshare	doi:10.6084/m9.figshare.c.3938023	https://doi.org/10.6084/m9.figshare.c.3938023	mp-23299
mp-23302	Workflow	mp-23302	mp-23302_DDB	figshare	doi:10.6084/m9.figshare.c.3938023	https://doi.org/10.6084/m9.figshare.c.3938023	Workflow	mp-23302.json	figshare	doi:10.6084/m9.figshare.c.3938023	https://doi.org/10.6084/m9.figshare.c.3938023	mp-23302
mp-23303	Workflow	mp-23303	mp-23303_DDB	figshare	doi:10.6084/m9.figshare.c.3938023	https://doi.org/10.6084/m9.figshare.c.3938023	Workflow	mp-23303.json	figshare	doi:10.6084/m9.figshare.c.3938023	https://doi.org/10.6084/m9.figshare.c.3938023	mp-23303
mp-23349	Workflow	mp-23349	mp-23349_DDB	figshare	doi:10.6084/m9.figshare.c.3938023	https://doi.org/10.6084/m9.figshare.c.3938023	Workflow	mp-23349.json	figshare	doi:10.6084/m9.figshare.c.3938023	https://doi.org/10.6084/m9.figshare.c.3938023	mp-23349
mp-23350	Workflow	mp-23350	mp-23350_DDB	figshare	doi:10.6084/m9.figshare.c.3938023	https://doi.org/10.6084/m9.figshare.c.3938023	Workflow	mp-23350.json	figshare	doi:10.6084/m9.figshare.c.3938023	https://doi.org/10.6084/m9.figshare.c.3938023	mp-23350
mp-23353	Workflow	mp-23353	mp-23353_DDB	figshare	doi:10.6084/m9.figshare.c.3938023	https://doi.org/10.6084/m9.figshare.c.3938023	Workflow	mp-23353.json	figshare	doi:10.6084/m9.figshare.c.3938023	https://doi.org/10.6084/m9.figshare.c.3938023	mp-23353
mp-23364	Workflow	mp-23364	mp-23364_DDB	figshare	doi:10.6084/m9.figshare.c.3938023	https://doi.org/10.6084/m9.figshare.c.3938023	Workflow	mp-23364.json	figshare	doi:10.6084/m9.figshare.c.3938023	https://doi.org/10.6084/m9.figshare.c.3938023	mp-23364
mp-23405	Workflow	mp-23405	mp-23405_DDB	figshare	doi:10.6084/m9.figshare.c.3938023	https://doi.org/10.6084/m9.figshare.c.3938023	Workflow	mp-2340.json	figshare	doi:10.6084/m9.figshare.c.3938023	https://doi.org/10.6084/m9.figshare.c.3938023	mp-23405
mp-23406	Workflow	mp-23406	mp-23406_DDB	figshare	doi:10.6084/m9.figshare.c.3938023	https://doi.org/10.6084/m9.figshare.c.3938023	Workflow	mp-23405.json	figshare	doi:10.6084/m9.figshare.c.3938023	https://doi.org/10.6084/m9.figshare.c.3938023	mp-23406
mp-2340	Workflow	mp-2340	mp-2340_DDB	figshare	doi:10.6084/m9.figshare.c.3938023	https://doi.org/10.6084/m9.figshare.c.3938023	Workflow	mp-23406.json	figshare	doi:10.6084/m9.figshare.c.3938023	https://doi.org/10.6084/m9.figshare.c.3938023	mp-2340
mp-23425	Workflow	mp-23425	mp-23425_DDB	figshare	doi:10.6084/m9.figshare.c.3938023	https://doi.org/10.6084/m9.figshare.c.3938023	Workflow	mp-23425.json	figshare	doi:10.6084/m9.figshare.c.3938023	https://doi.org/10.6084/m9.figshare.c.3938023	mp-23425
mp-23432	Workflow	mp-23432	mp-23432_DDB	figshare	doi:10.6084/m9.figshare.c.3938023	https://doi.org/10.6084/m9.figshare.c.3938023	Workflow	mp-23432.json	figshare	doi:10.6084/m9.figshare.c.3938023	https://doi.org/10.6084/m9.figshare.c.3938023	mp-23432
mp-23465	Workflow	mp-23465	mp-23465_DDB	figshare	doi:10.6084/m9.figshare.c.3938023	https://doi.org/10.6084/m9.figshare.c.3938023	Workflow	mp-23465.json	figshare	doi:10.6084/m9.figshare.c.3938023	https://doi.org/10.6084/m9.figshare.c.3938023	mp-23465
mp-23475	Workflow	mp-23475	mp-23475_DDB	figshare	doi:10.6084/m9.figshare.c.3938023	https://doi.org/10.6084/m9.figshare.c.3938023	Workflow	mp-23475.json	figshare	doi:10.6084/m9.figshare.c.3938023	https://doi.org/10.6084/m9.figshare.c.3938023	mp-23475
mp-23484	Workflow	mp-23484	mp-23484_DDB	figshare	doi:10.6084/m9.figshare.c.3938023	https://doi.org/10.6084/m9.figshare.c.3938023	Workflow	mp-23484.json	figshare	doi:10.6084/m9.figshare.c.3938023	https://doi.org/10.6084/m9.figshare.c.3938023	mp-23484
mp-23485	Workflow	mp-23485	mp-23485_DDB	figshare	doi:10.6084/m9.figshare.c.3938023	https://doi.org/10.6084/m9.figshare.c.3938023	Workflow	mp-23485.json	figshare	doi:10.6084/m9.figshare.c.3938023	https://doi.org/10.6084/m9.figshare.c.3938023	mp-23485
mp-23513	Workflow	mp-23513	mp-23513_DDB	figshare	doi:10.6084/m9.figshare.c.3938023	https://doi.org/10.6084/m9.figshare.c.3938023	Workflow	mp-23513.json	figshare	doi:10.6084/m9.figshare.c.3938023	https://doi.org/10.6084/m9.figshare.c.3938023	mp-23513
mp-2352	Workflow	mp-2352	mp-2352_DDB	figshare	doi:10.6084/m9.figshare.c.3938023	https://doi.org/10.6084/m9.figshare.c.3938023	Workflow	mp-2352.json	figshare	doi:10.6084/m9.figshare.c.3938023	https://doi.org/10.6084/m9.figshare.c.3938023	mp-2352
mp-23550	Workflow	mp-23550	mp-23550_DDB	figshare	doi:10.6084/m9.figshare.c.3938023	https://doi.org/10.6084/m9.figshare.c.3938023	Workflow	mp-23550.json	figshare	doi:10.6084/m9.figshare.c.3938023	https://doi.org/10.6084/m9.figshare.c.3938023	mp-23550
mp-23703	Workflow	mp-23703	mp-23703_DDB	figshare	doi:10.6084/m9.figshare.c.3938023	https://doi.org/10.6084/m9.figshare.c.3938023	Workflow	mp-23703.json	figshare	doi:10.6084/m9.figshare.c.3938023	https://doi.org/10.6084/m9.figshare.c.3938023	mp-23703
mp-23710	Workflow	mp-23710	mp-23710_DDB	figshare	doi:10.6084/m9.figshare.c.3938023	https://doi.org/10.6084/m9.figshare.c.3938023	Workflow	mp-2371.json	figshare	doi:10.6084/m9.figshare.c.3938023	https://doi.org/10.6084/m9.figshare.c.3938023	mp-23710
mp-2371	Workflow	mp-2371	mp-2371_DDB	figshare	doi:10.6084/m9.figshare.c.3938023	https://doi.org/10.6084/m9.figshare.c.3938023	Workflow	mp-23710.json	figshare	doi:10.6084/m9.figshare.c.3938023	https://doi.org/10.6084/m9.figshare.c.3938023	mp-2371
mp-23737	Workflow	mp-23737	mp-23737_DDB	figshare	doi:10.6084/m9.figshare.c.3938023	https://doi.org/10.6084/m9.figshare.c.3938023	Workflow	mp-23737.json	figshare	doi:10.6084/m9.figshare.c.3938023	https://doi.org/10.6084/m9.figshare.c.3938023	mp-23737
mp-23804	Workflow	mp-23804	mp-23804_DDB	figshare	doi:10.6084/m9.figshare.c.3938023	https://doi.org/10.6084/m9.figshare.c.3938023	Workflow	mp-23804.json	figshare	doi:10.6084/m9.figshare.c.3938023	https://doi.org/10.6084/m9.figshare.c.3938023	mp-23804
mp-23818	Workflow	mp-23818	mp-23818_DDB	figshare	doi:10.6084/m9.figshare.c.3938023	https://doi.org/10.6084/m9.figshare.c.3938023	Workflow	mp-23818.json	figshare	doi:10.6084/m9.figshare.c.3938023	https://doi.org/10.6084/m9.figshare.c.3938023	mp-23818
mp-23859	Workflow	mp-23859	mp-23859_DDB	figshare	doi:10.6084/m9.figshare.c.3938023	https://doi.org/10.6084/m9.figshare.c.3938023	Workflow	mp-23859.json	figshare	doi:10.6084/m9.figshare.c.3938023	https://doi.org/10.6084/m9.figshare.c.3938023	mp-23859
mp-23860	Workflow	mp-23860	mp-23860_DDB	figshare	doi:10.6084/m9.figshare.c.3938023	https://doi.org/10.6084/m9.figshare.c.3938023	Workflow	mp-23860.json	figshare	doi:10.6084/m9.figshare.c.3938023	https://doi.org/10.6084/m9.figshare.c.3938023	mp-23860
mp-23861	Workflow	mp-23861	mp-23861_DDB	figshare	doi:10.6084/m9.figshare.c.3938023	https://doi.org/10.6084/m9.figshare.c.3938023	Workflow	mp-23861.json	figshare	doi:10.6084/m9.figshare.c.3938023	https://doi.org/10.6084/m9.figshare.c.3938023	mp-23861
mp-23862	Workflow	mp-23862	mp-23862_DDB	figshare	doi:10.6084/m9.figshare.c.3938023	https://doi.org/10.6084/m9.figshare.c.3938023	Workflow	mp-23862.json	figshare	doi:10.6084/m9.figshare.c.3938023	https://doi.org/10.6084/m9.figshare.c.3938023	mp-23862
mp-23870	Workflow	mp-23870	mp-23870_DDB	figshare	doi:10.6084/m9.figshare.c.3938023	https://doi.org/10.6084/m9.figshare.c.3938023	Workflow	mp-23870.json	figshare	doi:10.6084/m9.figshare.c.3938023	https://doi.org/10.6084/m9.figshare.c.3938023	mp-23870
mp-23933	Workflow	mp-23933	mp-23933_DDB	figshare	doi:10.6084/m9.figshare.c.3938023	https://doi.org/10.6084/m9.figshare.c.3938023	Workflow	mp-239.json	figshare	doi:10.6084/m9.figshare.c.3938023	https://doi.org/10.6084/m9.figshare.c.3938023	mp-23933
mp-23949	Workflow	mp-23949	mp-23949_DDB	figshare	doi:10.6084/m9.figshare.c.3938023	https://doi.org/10.6084/m9.figshare.c.3938023	Workflow	mp-23933.json	figshare	doi:10.6084/m9.figshare.c.3938023	https://doi.org/10.6084/m9.figshare.c.3938023	mp-23949
mp-23956	Workflow	mp-23956	mp-23956_DDB	figshare	doi:10.6084/m9.figshare.c.3938023	https://doi.org/10.6084/m9.figshare.c.3938023	Workflow	mp-23949.json	figshare	doi:10.6084/m9.figshare.c.3938023	https://doi.org/10.6084/m9.figshare.c.3938023	mp-23956
mp-239	Workflow	mp-239	mp-239_DDB	figshare	doi:10.6084/m9.figshare.c.3938023	https://doi.org/10.6084/m9.figshare.c.3938023	Workflow	mp-23956.json	figshare	doi:10.6084/m9.figshare.c.3938023	https://doi.org/10.6084/m9.figshare.c.3938023	mp-239
mp-24007	Workflow	mp-24007	mp-24007_DDB	figshare	doi:10.6084/m9.figshare.c.3938023	https://doi.org/10.6084/m9.figshare.c.3938023	Workflow	mp-2400.json	figshare	doi:10.6084/m9.figshare.c.3938023	https://doi.org/10.6084/m9.figshare.c.3938023	mp-24007
mp-2400	Workflow	mp-2400	mp-2400_DDB	figshare	doi:10.6084/m9.figshare.c.3938023	https://doi.org/10.6084/m9.figshare.c.3938023	Workflow	mp-24007.json	figshare	doi:10.6084/m9.figshare.c.3938023	https://doi.org/10.6084/m9.figshare.c.3938023	mp-2400
mp-24066	Workflow	mp-24066	mp-24066_DDB	figshare	doi:10.6084/m9.figshare.c.3938023	https://doi.org/10.6084/m9.figshare.c.3938023	Workflow	mp-24066.json	figshare	doi:10.6084/m9.figshare.c.3938023	https://doi.org/10.6084/m9.figshare.c.3938023	mp-24066
mp-24084	Workflow	mp-24084	mp-24084_DDB	figshare	doi:10.6084/m9.figshare.c.3938023	https://doi.org/10.6084/m9.figshare.c.3938023	Workflow	mp-24084.json	figshare	doi:10.6084/m9.figshare.c.3938023	https://doi.org/10.6084/m9.figshare.c.3938023	mp-24084
mp-241	Workflow	mp-241	mp-241_DDB	figshare	doi:10.6084/m9.figshare.c.3938023	https://doi.org/10.6084/m9.figshare.c.3938023	Workflow	mp-241.json	figshare	doi:10.6084/m9.figshare.c.3938023	https://doi.org/10.6084/m9.figshare.c.3938023	mp-241
mp-24292	Workflow	mp-24292	mp-24292_DDB	figshare	doi:10.6084/m9.figshare.c.3938023	https://doi.org/10.6084/m9.figshare.c.3938023	Workflow	mp-24292.json	figshare	doi:10.6084/m9.figshare.c.3938023	https://doi.org/10.6084/m9.figshare.c.3938023	mp-24292
mp-24341	Workflow	mp-24341	mp-24341_DDB	figshare	doi:10.6084/m9.figshare.c.3938023	https://doi.org/10.6084/m9.figshare.c.3938023	Workflow	mp-24341.json	figshare	doi:10.6084/m9.figshare.c.3938023	https://doi.org/10.6084/m9.figshare.c.3938023	mp-24341
mp-24423	Workflow	mp-24423	mp-24423_DDB	figshare	doi:10.6084/m9.figshare.c.3938023	https://doi.org/10.6084/m9.figshare.c.3938023	Workflow	mp-24423.json	figshare	doi:10.6084/m9.figshare.c.3938023	https://doi.org/10.6084/m9.figshare.c.3938023	mp-24423
mp-24424	Workflow	mp-24424	mp-24424_DDB	figshare	doi:10.6084/m9.figshare.c.3938023	https://doi.org/10.6084/m9.figshare.c.3938023	Workflow	mp-24424.json	figshare	doi:10.6084/m9.figshare.c.3938023	https://doi.org/10.6084/m9.figshare.c.3938023	mp-24424
mp-24428	Workflow	mp-24428	mp-24428_DDB	figshare	doi:10.6084/m9.figshare.c.3938023	https://doi.org/10.6084/m9.figshare.c.3938023	Workflow	mp-24428.json	figshare	doi:10.6084/m9.figshare.c.3938023	https://doi.org/10.6084/m9.figshare.c.3938023	mp-24428
mp-2455	Workflow	mp-2455	mp-2455_DDB	figshare	doi:10.6084/m9.figshare.c.3938023	https://doi.org/10.6084/m9.figshare.c.3938023	Workflow	mp-2455.json	figshare	doi:10.6084/m9.figshare.c.3938023	https://doi.org/10.6084/m9.figshare.c.3938023	mp-2455
mp-24589	Workflow	mp-24589	mp-24589_DDB	figshare	doi:10.6084/m9.figshare.c.3938023	https://doi.org/10.6084/m9.figshare.c.3938023	Workflow	mp-24589.json	figshare	doi:10.6084/m9.figshare.c.3938023	https://doi.org/10.6084/m9.figshare.c.3938023	mp-24589
mp-2469	Workflow	mp-2469	mp-2469_DDB	figshare	doi:10.6084/m9.figshare.c.3938023	https://doi.org/10.6084/m9.figshare.c.3938023	Workflow	mp-2469.json	figshare	doi:10.6084/m9.figshare.c.3938023	https://doi.org/10.6084/m9.figshare.c.3938023	mp-2469
mp-24721	Workflow	mp-24721	mp-24721_DDB	figshare	doi:10.6084/m9.figshare.c.3938023	https://doi.org/10.6084/m9.figshare.c.3938023	Workflow	mp-2472.json	figshare	doi:10.6084/m9.figshare.c.3938023	https://doi.org/10.6084/m9.figshare.c.3938023	mp-24721
mp-2472	Workflow	mp-2472	mp-2472_DDB	figshare	doi:10.6084/m9.figshare.c.3938023	https://doi.org/10.6084/m9.figshare.c.3938023	Workflow	mp-24721.json	figshare	doi:10.6084/m9.figshare.c.3938023	https://doi.org/10.6084/m9.figshare.c.3938023	mp-2472
mp-2488	Workflow	mp-2488	mp-2488_DDB	figshare	doi:10.6084/m9.figshare.c.3938023	https://doi.org/10.6084/m9.figshare.c.3938023	Workflow	mp-2488.json	figshare	doi:10.6084/m9.figshare.c.3938023	https://doi.org/10.6084/m9.figshare.c.3938023	mp-2488
mp-2490	Workflow	mp-2490	mp-2490_DDB	figshare	doi:10.6084/m9.figshare.c.3938023	https://doi.org/10.6084/m9.figshare.c.3938023	Workflow	mp-2490.json	figshare	doi:10.6084/m9.figshare.c.3938023	https://doi.org/10.6084/m9.figshare.c.3938023	mp-2490
mp-2517	Workflow	mp-2517	mp-2517_DDB	figshare	doi:10.6084/m9.figshare.c.3938023	https://doi.org/10.6084/m9.figshare.c.3938023	Workflow	mp-2517.json	figshare	doi:10.6084/m9.figshare.c.3938023	https://doi.org/10.6084/m9.figshare.c.3938023	mp-2517
mp-252	Workflow	mp-252	mp-252_DDB	figshare	doi:10.6084/m9.figshare.c.3938023	https://doi.org/10.6084/m9.figshare.c.3938023	Workflow	mp-252.json	figshare	doi:10.6084/m9.figshare.c.3938023	https://doi.org/10.6084/m9.figshare.c.3938023	mp-252
mp-25305	Workflow	mp-25305	mp-25305_DDB	figshare	doi:10.6084/m9.figshare.c.3938023	https://doi.org/10.6084/m9.figshare.c.3938023	Workflow	mp-2530.json	figshare	doi:10.6084/m9.figshare.c.3938023	https://doi.org/10.6084/m9.figshare.c.3938023	mp-25305
mp-2530	Workflow	mp-2530	mp-2530_DDB	figshare	doi:10.6084/m9.figshare.c.3938023	https://doi.org/10.6084/m9.figshare.c.3938023	Workflow	mp-25305.json	figshare	doi:10.6084/m9.figshare.c.3938023	https://doi.org/10.6084/m9.figshare.c.3938023	mp-2530
mp-2534	Workflow	mp-2534	mp-2534_DDB	figshare	doi:10.6084/m9.figshare.c.3938023	https://doi.org/10.6084/m9.figshare.c.3938023	Workflow	mp-2534.json	figshare	doi:10.6084/m9.figshare.c.3938023	https://doi.org/10.6084/m9.figshare.c.3938023	mp-2534
mp-2542	Workflow	mp-2542	mp-2542_DDB	figshare	doi:10.6084/m9.figshare.c.3938023	https://doi.org/10.6084/m9.figshare.c.3938023	Workflow	mp-2542.json	figshare	doi:10.6084/m9.figshare.c.3938023	https://doi.org/10.6084/m9.figshare.c.3938023	mp-2542
mp-2552	Workflow	mp-2552	mp-2552_DDB	figshare	doi:10.6084/m9.figshare.c.3938023	https://doi.org/10.6084/m9.figshare.c.3938023	Workflow	mp-2552.json	figshare	doi:10.6084/m9.figshare.c.3938023	https://doi.org/10.6084/m9.figshare.c.3938023	mp-2552
mp-2574	Workflow	mp-2574	mp-2574_DDB	figshare	doi:10.6084/m9.figshare.c.3938023	https://doi.org/10.6084/m9.figshare.c.3938023	Workflow	mp-2574.json	figshare	doi:10.6084/m9.figshare.c.3938023	https://doi.org/10.6084/m9.figshare.c.3938023	mp-2574
mp-2576	Workflow	mp-2576	mp-2576_DDB	figshare	doi:10.6084/m9.figshare.c.3938023	https://doi.org/10.6084/m9.figshare.c.3938023	Workflow	mp-2576.json	figshare	doi:10.6084/m9.figshare.c.3938023	https://doi.org/10.6084/m9.figshare.c.3938023	mp-2576
mp-2600	Workflow	mp-2600	mp-2600_DDB	figshare	doi:10.6084/m9.figshare.c.3938023	https://doi.org/10.6084/m9.figshare.c.3938023	Workflow	mp-2600.json	figshare	doi:10.6084/m9.figshare.c.3938023	https://doi.org/10.6084/m9.figshare.c.3938023	mp-2600
mp-2605	Workflow	mp-2605	mp-2605_DDB	figshare	doi:10.6084/m9.figshare.c.3938023	https://doi.org/10.6084/m9.figshare.c.3938023	Workflow	mp-2605.json	figshare	doi:10.6084/m9.figshare.c.3938023	https://doi.org/10.6084/m9.figshare.c.3938023	mp-2605
mp-2624	Workflow	mp-2624	mp-2624_DDB	figshare	doi:10.6084/m9.figshare.c.3938023	https://doi.org/10.6084/m9.figshare.c.3938023	Workflow	mp-2624.json	figshare	doi:10.6084/m9.figshare.c.3938023	https://doi.org/10.6084/m9.figshare.c.3938023	mp-2624
mp-2646	Workflow	mp-2646	mp-2646_DDB	figshare	doi:10.6084/m9.figshare.c.3938023	https://doi.org/10.6084/m9.figshare.c.3938023	Workflow	mp-2646.json	figshare	doi:10.6084/m9.figshare.c.3938023	https://doi.org/10.6084/m9.figshare.c.3938023	mp-2646
mp-2657	Workflow	mp-2657	mp-2657_DDB	figshare	doi:10.6084/m9.figshare.c.3938023	https://doi.org/10.6084/m9.figshare.c.3938023	Workflow	mp-2657.json	figshare	doi:10.6084/m9.figshare.c.3938023	https://doi.org/10.6084/m9.figshare.c.3938023	mp-2657
mp-2659	Workflow	mp-2659	mp-2659_DDB	figshare	doi:10.6084/m9.figshare.c.3938023	https://doi.org/10.6084/m9.figshare.c.3938023	Workflow	mp-2659.json	figshare	doi:10.6084/m9.figshare.c.3938023	https://doi.org/10.6084/m9.figshare.c.3938023	mp-2659
mp-2667	Workflow	mp-2667	mp-2667_DDB	figshare	doi:10.6084/m9.figshare.c.3938023	https://doi.org/10.6084/m9.figshare.c.3938023	Workflow	mp-2667.json	figshare	doi:10.6084/m9.figshare.c.3938023	https://doi.org/10.6084/m9.figshare.c.3938023	mp-2667
mp-2672	Workflow	mp-2672	mp-2672_DDB	figshare	doi:10.6084/m9.figshare.c.3938023	https://doi.org/10.6084/m9.figshare.c.3938023	Workflow	mp-267.json	figshare	doi:10.6084/m9.figshare.c.3938023	https://doi.org/10.6084/m9.figshare.c.3938023	mp-2672
mp-267	Workflow	mp-267	mp-267_DDB	figshare	doi:10.6084/m9.figshare.c.3938023	https://doi.org/10.6084/m9.figshare.c.3938023	Workflow	mp-2672.json	figshare	doi:10.6084/m9.figshare.c.3938023	https://doi.org/10.6084/m9.figshare.c.3938023	mp-267
mp-2691	Workflow	mp-2691	mp-2691_DDB	figshare	doi:10.6084/m9.figshare.c.3938023	https://doi.org/10.6084/m9.figshare.c.3938023	Workflow	mp-2691.json	figshare	doi:10.6084/m9.figshare.c.3938023	https://doi.org/10.6084/m9.figshare.c.3938023	mp-2691
mp-2693	Workflow	mp-2693	mp-2693_DDB	figshare	doi:10.6084/m9.figshare.c.3938023	https://doi.org/10.6084/m9.figshare.c.3938023	Workflow	mp-2693.json	figshare	doi:10.6084/m9.figshare.c.3938023	https://doi.org/10.6084/m9.figshare.c.3938023	mp-2693
mp-2695	Workflow	mp-2695	mp-2695_DDB	figshare	doi:10.6084/m9.figshare.c.3938023	https://doi.org/10.6084/m9.figshare.c.3938023	Workflow	mp-2695.json	figshare	doi:10.6084/m9.figshare.c.3938023	https://doi.org/10.6084/m9.figshare.c.3938023	mp-2695
mp-2697	Workflow	mp-2697	mp-2697_DDB	figshare	doi:10.6084/m9.figshare.c.3938023	https://doi.org/10.6084/m9.figshare.c.3938023	Workflow	mp-2697.json	figshare	doi:10.6084/m9.figshare.c.3938023	https://doi.org/10.6084/m9.figshare.c.3938023	mp-2697
mp-27138	Workflow	mp-27138	mp-27138_DDB	figshare	doi:10.6084/m9.figshare.c.3938023	https://doi.org/10.6084/m9.figshare.c.3938023	Workflow	mp-27138.json	figshare	doi:10.6084/m9.figshare.c.3938023	https://doi.org/10.6084/m9.figshare.c.3938023	mp-27138
mp-27193	Workflow	mp-27193	mp-27193_DDB	figshare	doi:10.6084/m9.figshare.c.3938023	https://doi.org/10.6084/m9.figshare.c.3938023	Workflow	mp-27193.json	figshare	doi:10.6084/m9.figshare.c.3938023	https://doi.org/10.6084/m9.figshare.c.3938023	mp-27193
mp-27207	Workflow	mp-27207	mp-27207_DDB	figshare	doi:10.6084/m9.figshare.c.3938023	https://doi.org/10.6084/m9.figshare.c.3938023	Workflow	mp-27207.json	figshare	doi:10.6084/m9.figshare.c.3938023	https://doi.org/10.6084/m9.figshare.c.3938023	mp-27207
mp-27227	Workflow	mp-27227	mp-27227_DDB	figshare	doi:10.6084/m9.figshare.c.3938023	https://doi.org/10.6084/m9.figshare.c.3938023	Workflow	mp-27227.json	figshare	doi:10.6084/m9.figshare.c.3938023	https://doi.org/10.6084/m9.figshare.c.3938023	mp-27227
mp-27243	Workflow	mp-27243	mp-27243_DDB	figshare	doi:10.6084/m9.figshare.c.3938023	https://doi.org/10.6084/m9.figshare.c.3938023	Workflow	mp-27243.json	figshare	doi:10.6084/m9.figshare.c.3938023	https://doi.org/10.6084/m9.figshare.c.3938023	mp-27243
mp-27253	Workflow	mp-27253	mp-27253_DDB	figshare	doi:10.6084/m9.figshare.c.3938023	https://doi.org/10.6084/m9.figshare.c.3938023	Workflow	mp-27253.json	figshare	doi:10.6084/m9.figshare.c.3938023	https://doi.org/10.6084/m9.figshare.c.3938023	mp-27253
mp-27255	Workflow	mp-27255	mp-27255_DDB	figshare	doi:10.6084/m9.figshare.c.3938023	https://doi.org/10.6084/m9.figshare.c.3938023	Workflow	mp-27255.json	figshare	doi:10.6084/m9.figshare.c.3938023	https://doi.org/10.6084/m9.figshare.c.3938023	mp-27255
mp-27294	Workflow	mp-27294	mp-27294_DDB	figshare	doi:10.6084/m9.figshare.c.3938023	https://doi.org/10.6084/m9.figshare.c.3938023	Workflow	mp-27294.json	figshare	doi:10.6084/m9.figshare.c.3938023	https://doi.org/10.6084/m9.figshare.c.3938023	mp-27294
mp-27300	Workflow	mp-27300	mp-27300_DDB	figshare	doi:10.6084/m9.figshare.c.3938023	https://doi.org/10.6084/m9.figshare.c.3938023	Workflow	mp-27300.json	figshare	doi:10.6084/m9.figshare.c.3938023	https://doi.org/10.6084/m9.figshare.c.3938023	mp-27300
mp-27303	Workflow	mp-27303	mp-27303_DDB	figshare	doi:10.6084/m9.figshare.c.3938023	https://doi.org/10.6084/m9.figshare.c.3938023	Workflow	mp-27303.json	figshare	doi:10.6084/m9.figshare.c.3938023	https://doi.org/10.6084/m9.figshare.c.3938023	mp-27303
mp-27315	Workflow	mp-27315	mp-27315_DDB	figshare	doi:10.6084/m9.figshare.c.3938023	https://doi.org/10.6084/m9.figshare.c.3938023	Workflow	mp-27315.json	figshare	doi:10.6084/m9.figshare.c.3938023	https://doi.org/10.6084/m9.figshare.c.3938023	mp-27315
mp-27369	Workflow	mp-27369	mp-27369_DDB	figshare	doi:10.6084/m9.figshare.c.3938023	https://doi.org/10.6084/m9.figshare.c.3938023	Workflow	mp-27369.json	figshare	doi:10.6084/m9.figshare.c.3938023	https://doi.org/10.6084/m9.figshare.c.3938023	mp-27369
mp-27385	Workflow	mp-27385	mp-27385_DDB	figshare	doi:10.6084/m9.figshare.c.3938023	https://doi.org/10.6084/m9.figshare.c.3938023	Workflow	mp-27385.json	figshare	doi:10.6084/m9.figshare.c.3938023	https://doi.org/10.6084/m9.figshare.c.3938023	mp-27385
mp-27419	Workflow	mp-27419	mp-27419_DDB	figshare	doi:10.6084/m9.figshare.c.3938023	https://doi.org/10.6084/m9.figshare.c.3938023	Workflow	mp-2741.json	figshare	doi:10.6084/m9.figshare.c.3938023	https://doi.org/10.6084/m9.figshare.c.3938023	mp-27419
mp-2741	Workflow	mp-2741	mp-2741_DDB	figshare	doi:10.6084/m9.figshare.c.3938023	https://doi.org/10.6084/m9.figshare.c.3938023	Workflow	mp-27419.json	figshare	doi:10.6084/m9.figshare.c.3938023	https://doi.org/10.6084/m9.figshare.c.3938023	mp-2741
mp-27420	Workflow	mp-27420	mp-27420_DDB	figshare	doi:10.6084/m9.figshare.c.3938023	https://doi.org/10.6084/m9.figshare.c.3938023	Workflow	mp-27420.json	figshare	doi:10.6084/m9.figshare.c.3938023	https://doi.org/10.6084/m9.figshare.c.3938023	mp-27420
mp-27421	Workflow	mp-27421	mp-27421_DDB	figshare	doi:10.6084/m9.figshare.c.3938023	https://doi.org/10.6084/m9.figshare.c.3938023	Workflow	mp-27421.json	figshare	doi:10.6084/m9.figshare.c.3938023	https://doi.org/10.6084/m9.figshare.c.3938023	mp-27421
mp-27422	Workflow	mp-27422	mp-27422_DDB	figshare	doi:10.6084/m9.figshare.c.3938023	https://doi.org/10.6084/m9.figshare.c.3938023	Workflow	mp-27422.json	figshare	doi:10.6084/m9.figshare.c.3938023	https://doi.org/10.6084/m9.figshare.c.3938023	mp-27422
mp-27456	Workflow	mp-27456	mp-27456_DDB	figshare	doi:10.6084/m9.figshare.c.3938023	https://doi.org/10.6084/m9.figshare.c.3938023	Workflow	mp-27456.json	figshare	doi:10.6084/m9.figshare.c.3938023	https://doi.org/10.6084/m9.figshare.c.3938023	mp-27456
mp-27546	Workflow	mp-27546	mp-27546_DDB	figshare	doi:10.6084/m9.figshare.c.3938023	https://doi.org/10.6084/m9.figshare.c.3938023	Workflow	mp-27546.json	figshare	doi:10.6084/m9.figshare.c.3938023	https://doi.org/10.6084/m9.figshare.c.3938023	mp-27546
mp-27549	Workflow	mp-27549	mp-27549_DDB	figshare	doi:10.6084/m9.figshare.c.3938023	https://doi.org/10.6084/m9.figshare.c.3938023	Workflow	mp-27549.json	figshare	doi:10.6084/m9.figshare.c.3938023	https://doi.org/10.6084/m9.figshare.c.3938023	mp-27549
mp-27562	Workflow	mp-27562	mp-27562_DDB	figshare	doi:10.6084/m9.figshare.c.3938023	https://doi.org/10.6084/m9.figshare.c.3938023	Workflow	mp-27562.json	figshare	doi:10.6084/m9.figshare.c.3938023	https://doi.org/10.6084/m9.figshare.c.3938023	mp-27562
mp-2758	Workflow	mp-2758	mp-2758_DDB	figshare	doi:10.6084/m9.figshare.c.3938023	https://doi.org/10.6084/m9.figshare.c.3938023	Workflow	mp-2758.json	figshare	doi:10.6084/m9.figshare.c.3938023	https://doi.org/10.6084/m9.figshare.c.3938023	mp-2758
mp-27608	Workflow	mp-27608	mp-27608_DDB	figshare	doi:10.6084/m9.figshare.c.3938023	https://doi.org/10.6084/m9.figshare.c.3938023	Workflow	mp-27608.json	figshare	doi:10.6084/m9.figshare.c.3938023	https://doi.org/10.6084/m9.figshare.c.3938023	mp-27608
mp-27678	Workflow	mp-27678	mp-27678_DDB	figshare	doi:10.6084/m9.figshare.c.3938023	https://doi.org/10.6084/m9.figshare.c.3938023	Workflow	mp-27678.json	figshare	doi:10.6084/m9.figshare.c.3938023	https://doi.org/10.6084/m9.figshare.c.3938023	mp-27678
mp-27691	Workflow	mp-27691	mp-27691_DDB	figshare	doi:10.6084/m9.figshare.c.3938023	https://doi.org/10.6084/m9.figshare.c.3938023	Workflow	mp-27691.json	figshare	doi:10.6084/m9.figshare.c.3938023	https://doi.org/10.6084/m9.figshare.c.3938023	mp-27691
mp-27716	Workflow	mp-27716	mp-27716_DDB	figshare	doi:10.6084/m9.figshare.c.3938023	https://doi.org/10.6084/m9.figshare.c.3938023	Workflow	mp-27716.json	figshare	doi:10.6084/m9.figshare.c.3938023	https://doi.org/10.6084/m9.figshare.c.3938023	mp-27716
mp-27791	Workflow	mp-27791	mp-27791_DDB	figshare	doi:10.6084/m9.figshare.c.3938023	https://doi.org/10.6084/m9.figshare.c.3938023	Workflow	mp-27791.json	figshare	doi:10.6084/m9.figshare.c.3938023	https://doi.org/10.6084/m9.figshare.c.3938023	mp-27791
mp-27827	Workflow	mp-27827	mp-27827_DDB	figshare	doi:10.6084/m9.figshare.c.3938023	https://doi.org/10.6084/m9.figshare.c.3938023	Workflow	mp-27827.json	figshare	doi:10.6084/m9.figshare.c.3938023	https://doi.org/10.6084/m9.figshare.c.3938023	mp-27827
mp-27828	Workflow	mp-27828	mp-27828_DDB	figshare	doi:10.6084/m9.figshare.c.3938023	https://doi.org/10.6084/m9.figshare.c.3938023	Workflow	mp-27828.json	figshare	doi:10.6084/m9.figshare.c.3938023	https://doi.org/10.6084/m9.figshare.c.3938023	mp-27828
mp-27829	Workflow	mp-27829	mp-27829_DDB	figshare	doi:10.6084/m9.figshare.c.3938023	https://doi.org/10.6084/m9.figshare.c.3938023	Workflow	mp-27829.json	figshare	doi:10.6084/m9.figshare.c.3938023	https://doi.org/10.6084/m9.figshare.c.3938023	mp-27829
mp-27830	Workflow	mp-27830	mp-27830_DDB	figshare	doi:10.6084/m9.figshare.c.3938023	https://doi.org/10.6084/m9.figshare.c.3938023	Workflow	mp-27830.json	figshare	doi:10.6084/m9.figshare.c.3938023	https://doi.org/10.6084/m9.figshare.c.3938023	mp-27830
mp-27831	Workflow	mp-27831	mp-27831_DDB	figshare	doi:10.6084/m9.figshare.c.3938023	https://doi.org/10.6084/m9.figshare.c.3938023	Workflow	mp-27831.json	figshare	doi:10.6084/m9.figshare.c.3938023	https://doi.org/10.6084/m9.figshare.c.3938023	mp-27831
mp-27839	Workflow	mp-27839	mp-27839_DDB	figshare	doi:10.6084/m9.figshare.c.3938023	https://doi.org/10.6084/m9.figshare.c.3938023	Workflow	mp-27839.json	figshare	doi:10.6084/m9.figshare.c.3938023	https://doi.org/10.6084/m9.figshare.c.3938023	mp-27839
mp-2784	Workflow	mp-2784	mp-2784_DDB	figshare	doi:10.6084/m9.figshare.c.3938023	https://doi.org/10.6084/m9.figshare.c.3938023	Workflow	mp-2784.json	figshare	doi:10.6084/m9.figshare.c.3938023	https://doi.org/10.6084/m9.figshare.c.3938023	mp-2784
mp-27869	Workflow	mp-27869	mp-27869_DDB	figshare	doi:10.6084/m9.figshare.c.3938023	https://doi.org/10.6084/m9.figshare.c.3938023	Workflow	mp-27869.json	figshare	doi:10.6084/m9.figshare.c.3938023	https://doi.org/10.6084/m9.figshare.c.3938023	mp-27869
mp-27882	Workflow	mp-27882	mp-27882_DDB	figshare	doi:10.6084/m9.figshare.c.3938023	https://doi.org/10.6084/m9.figshare.c.3938023	Workflow	mp-27882.json	figshare	doi:10.6084/m9.figshare.c.3938023	https://doi.org/10.6084/m9.figshare.c.3938023	mp-27882
mp-27904	Workflow	mp-27904	mp-27904_DDB	figshare	doi:10.6084/m9.figshare.c.3938023	https://doi.org/10.6084/m9.figshare.c.3938023	Workflow	mp-27904.json	figshare	doi:10.6084/m9.figshare.c.3938023	https://doi.org/10.6084/m9.figshare.c.3938023	mp-27904
mp-27985	Workflow	mp-27985	mp-27985_DDB	figshare	doi:10.6084/m9.figshare.c.3938023	https://doi.org/10.6084/m9.figshare.c.3938023	Workflow	mp-27985.json	figshare	doi:10.6084/m9.figshare.c.3938023	https://doi.org/10.6084/m9.figshare.c.3938023	mp-27985
mp-27999	Workflow	mp-27999	mp-27999_DDB	figshare	doi:10.6084/m9.figshare.c.3938023	https://doi.org/10.6084/m9.figshare.c.3938023	Workflow	mp-27999.json	figshare	doi:10.6084/m9.figshare.c.3938023	https://doi.org/10.6084/m9.figshare.c.3938023	mp-27999
mp-28020	Workflow	mp-28020	mp-28020_DDB	figshare	doi:10.6084/m9.figshare.c.3938023	https://doi.org/10.6084/m9.figshare.c.3938023	Workflow	mp-28020.json	figshare	doi:10.6084/m9.figshare.c.3938023	https://doi.org/10.6084/m9.figshare.c.3938023	mp-28020
mp-28069	Workflow	mp-28069	mp-28069_DDB	figshare	doi:10.6084/m9.figshare.c.3938023	https://doi.org/10.6084/m9.figshare.c.3938023	Workflow	mp-28069.json	figshare	doi:10.6084/m9.figshare.c.3938023	https://doi.org/10.6084/m9.figshare.c.3938023	mp-28069
mp-28075	Workflow	mp-28075	mp-28075_DDB	figshare	doi:10.6084/m9.figshare.c.3938023	https://doi.org/10.6084/m9.figshare.c.3938023	Workflow	mp-28075.json	figshare	doi:10.6084/m9.figshare.c.3938023	https://doi.org/10.6084/m9.figshare.c.3938023	mp-28075
mp-28084	Workflow	mp-28084	mp-28084_DDB	figshare	doi:10.6084/m9.figshare.c.3938023	https://doi.org/10.6084/m9.figshare.c.3938023	Workflow	mp-28084.json	figshare	doi:10.6084/m9.figshare.c.3938023	https://doi.org/10.6084/m9.figshare.c.3938023	mp-28084
mp-28110	Workflow	mp-28110	mp-28110_DDB	figshare	doi:10.6084/m9.figshare.c.3938023	https://doi.org/10.6084/m9.figshare.c.3938023	Workflow	mp-28110.json	figshare	doi:10.6084/m9.figshare.c.3938023	https://doi.org/10.6084/m9.figshare.c.3938023	mp-28110
mp-28111	Workflow	mp-28111	mp-28111_DDB	figshare	doi:10.6084/m9.figshare.c.3938023	https://doi.org/10.6084/m9.figshare.c.3938023	Workflow	mp-28111.json	figshare	doi:10.6084/m9.figshare.c.3938023	https://doi.org/10.6084/m9.figshare.c.3938023	mp-28111
mp-28145	Workflow	mp-28145	mp-28145_DDB	figshare	doi:10.6084/m9.figshare.c.3938023	https://doi.org/10.6084/m9.figshare.c.3938023	Workflow	mp-28145.json	figshare	doi:10.6084/m9.figshare.c.3938023	https://doi.org/10.6084/m9.figshare.c.3938023	mp-28145
mp-28171	Workflow	mp-28171	mp-28171_DDB	figshare	doi:10.6084/m9.figshare.c.3938023	https://doi.org/10.6084/m9.figshare.c.3938023	Workflow	mp-28171.json	figshare	doi:10.6084/m9.figshare.c.3938023	https://doi.org/10.6084/m9.figshare.c.3938023	mp-28171
mp-28237	Workflow	mp-28237	mp-28237_DDB	figshare	doi:10.6084/m9.figshare.c.3938023	https://doi.org/10.6084/m9.figshare.c.3938023	Workflow	mp-28237.json	figshare	doi:10.6084/m9.figshare.c.3938023	https://doi.org/10.6084/m9.figshare.c.3938023	mp-28237
mp-28243	Workflow	mp-28243	mp-28243_DDB	figshare	doi:10.6084/m9.figshare.c.3938023	https://doi.org/10.6084/m9.figshare.c.3938023	Workflow	mp-28243.json	figshare	doi:10.6084/m9.figshare.c.3938023	https://doi.org/10.6084/m9.figshare.c.3938023	mp-28243
mp-28264	Workflow	mp-28264	mp-28264_DDB	figshare	doi:10.6084/m9.figshare.c.3938023	https://doi.org/10.6084/m9.figshare.c.3938023	Workflow	mp-28264.json	figshare	doi:10.6084/m9.figshare.c.3938023	https://doi.org/10.6084/m9.figshare.c.3938023	mp-28264
mp-28266	Workflow	mp-28266	mp-28266_DDB	figshare	doi:10.6084/m9.figshare.c.3938023	https://doi.org/10.6084/m9.figshare.c.3938023	Workflow	mp-28266.json	figshare	doi:10.6084/m9.figshare.c.3938023	https://doi.org/10.6084/m9.figshare.c.3938023	mp-28266
mp-28270	Workflow	mp-28270	mp-28270_DDB	figshare	doi:10.6084/m9.figshare.c.3938023	https://doi.org/10.6084/m9.figshare.c.3938023	Workflow	mp-28270.json	figshare	doi:10.6084/m9.figshare.c.3938023	https://doi.org/10.6084/m9.figshare.c.3938023	mp-28270
mp-28295	Workflow	mp-28295	mp-28295_DDB	figshare	doi:10.6084/m9.figshare.c.3938023	https://doi.org/10.6084/m9.figshare.c.3938023	Workflow	mp-28295.json	figshare	doi:10.6084/m9.figshare.c.3938023	https://doi.org/10.6084/m9.figshare.c.3938023	mp-28295
mp-28302	Workflow	mp-28302	mp-28302_DDB	figshare	doi:10.6084/m9.figshare.c.3938023	https://doi.org/10.6084/m9.figshare.c.3938023	Workflow	mp-28302.json	figshare	doi:10.6084/m9.figshare.c.3938023	https://doi.org/10.6084/m9.figshare.c.3938023	mp-28302
mp-28377	Workflow	mp-28377	mp-28377_DDB	figshare	doi:10.6084/m9.figshare.c.3938023	https://doi.org/10.6084/m9.figshare.c.3938023	Workflow	mp-28377.json	figshare	doi:10.6084/m9.figshare.c.3938023	https://doi.org/10.6084/m9.figshare.c.3938023	mp-28377
mp-28423	Workflow	mp-28423	mp-28423_DDB	figshare	doi:10.6084/m9.figshare.c.3938023	https://doi.org/10.6084/m9.figshare.c.3938023	Workflow	mp-28423.json	figshare	doi:10.6084/m9.figshare.c.3938023	https://doi.org/10.6084/m9.figshare.c.3938023	mp-28423
mp-28453	Workflow	mp-28453	mp-28453_DDB	figshare	doi:10.6084/m9.figshare.c.3938023	https://doi.org/10.6084/m9.figshare.c.3938023	Workflow	mp-28453.json	figshare	doi:10.6084/m9.figshare.c.3938023	https://doi.org/10.6084/m9.figshare.c.3938023	mp-28453
mp-2853	Workflow	mp-2853	mp-2853_DDB	figshare	doi:10.6084/m9.figshare.c.3938023	https://doi.org/10.6084/m9.figshare.c.3938023	Workflow	mp-2853.json	figshare	doi:10.6084/m9.figshare.c.3938023	https://doi.org/10.6084/m9.figshare.c.3938023	mp-2853
mp-28553	Workflow	mp-28553	mp-28553_DDB	figshare	doi:10.6084/m9.figshare.c.3938023	https://doi.org/10.6084/m9.figshare.c.3938023	Workflow	mp-28553.json	figshare	doi:10.6084/m9.figshare.c.3938023	https://doi.org/10.6084/m9.figshare.c.3938023	mp-28553
mp-28554	Workflow	mp-28554	mp-28554_DDB	figshare	doi:10.6084/m9.figshare.c.3938023	https://doi.org/10.6084/m9.figshare.c.3938023	Workflow	mp-28554.json	figshare	doi:10.6084/m9.figshare.c.3938023	https://doi.org/10.6084/m9.figshare.c.3938023	mp-28554
mp-2858	Workflow	mp-2858	mp-2858_DDB	figshare	doi:10.6084/m9.figshare.c.3938023	https://doi.org/10.6084/m9.figshare.c.3938023	Workflow	mp-2858.json	figshare	doi:10.6084/m9.figshare.c.3938023	https://doi.org/10.6084/m9.figshare.c.3938023	mp-2858
mp-28591	Workflow	mp-28591	mp-28591_DDB	figshare	doi:10.6084/m9.figshare.c.3938023	https://doi.org/10.6084/m9.figshare.c.3938023	Workflow	mp-28591.json	figshare	doi:10.6084/m9.figshare.c.3938023	https://doi.org/10.6084/m9.figshare.c.3938023	mp-28591
mp-28599	Workflow	mp-28599	mp-28599_DDB	figshare	doi:10.6084/m9.figshare.c.3938023	https://doi.org/10.6084/m9.figshare.c.3938023	Workflow	mp-28599.json	figshare	doi:10.6084/m9.figshare.c.3938023	https://doi.org/10.6084/m9.figshare.c.3938023	mp-28599
mp-28602	Workflow	mp-28602	mp-28602_DDB	figshare	doi:10.6084/m9.figshare.c.3938023	https://doi.org/10.6084/m9.figshare.c.3938023	Workflow	mp-28602.json	figshare	doi:10.6084/m9.figshare.c.3938023	https://doi.org/10.6084/m9.figshare.c.3938023	mp-28602
mp-28603	Workflow	mp-28603	mp-28603_DDB	figshare	doi:10.6084/m9.figshare.c.3938023	https://doi.org/10.6084/m9.figshare.c.3938023	Workflow	mp-28603.json	figshare	doi:10.6084/m9.figshare.c.3938023	https://doi.org/10.6084/m9.figshare.c.3938023	mp-28603
mp-28626	Workflow	mp-28626	mp-28626_DDB	figshare	doi:10.6084/m9.figshare.c.3938023	https://doi.org/10.6084/m9.figshare.c.3938023	Workflow	mp-28626.json	figshare	doi:10.6084/m9.figshare.c.3938023	https://doi.org/10.6084/m9.figshare.c.3938023	mp-28626
mp-28627	Workflow	mp-28627	mp-28627_DDB	figshare	doi:10.6084/m9.figshare.c.3938023	https://doi.org/10.6084/m9.figshare.c.3938023	Workflow	mp-28627.json	figshare	doi:10.6084/m9.figshare.c.3938023	https://doi.org/10.6084/m9.figshare.c.3938023	mp-28627
mp-28650	Workflow	mp-28650	mp-28650_DDB	figshare	doi:10.6084/m9.figshare.c.3938023	https://doi.org/10.6084/m9.figshare.c.3938023	Workflow	mp-28650.json	figshare	doi:10.6084/m9.figshare.c.3938023	https://doi.org/10.6084/m9.figshare.c.3938023	mp-28650
mp-28797	Workflow	mp-28797	mp-28797_DDB	figshare	doi:10.6084/m9.figshare.c.3938023	https://doi.org/10.6084/m9.figshare.c.3938023	Workflow	mp-28797.json	figshare	doi:10.6084/m9.figshare.c.3938023	https://doi.org/10.6084/m9.figshare.c.3938023	mp-28797
mp-28872	Workflow	mp-28872	mp-28872_DDB	figshare	doi:10.6084/m9.figshare.c.3938023	https://doi.org/10.6084/m9.figshare.c.3938023	Workflow	mp-288.json	figshare	doi:10.6084/m9.figshare.c.3938023	https://doi.org/10.6084/m9.figshare.c.3938023	mp-28872
mp-28873	Workflow	mp-28873	mp-28873_DDB	figshare	doi:10.6084/m9.figshare.c.3938023	https://doi.org/10.6084/m9.figshare.c.3938023	Workflow	mp-28872.json	figshare	doi:10.6084/m9.figshare.c.3938023	https://doi.org/10.6084/m9.figshare.c.3938023	mp-28873
mp-288	Workflow	mp-288	mp-288_DDB	figshare	doi:10.6084/m9.figshare.c.3938023	https://doi.org/10.6084/m9.figshare.c.3938023	Workflow	mp-28873.json	figshare	doi:10.6084/m9.figshare.c.3938023	https://doi.org/10.6084/m9.figshare.c.3938023	mp-288
mp-2894	Workflow	mp-2894	mp-2894_DDB	figshare	doi:10.6084/m9.figshare.c.3938023	https://doi.org/10.6084/m9.figshare.c.3938023	Workflow	mp-2894.json	figshare	doi:10.6084/m9.figshare.c.3938023	https://doi.org/10.6084/m9.figshare.c.3938023	mp-2894
mp-28994	Workflow	mp-28994	mp-28994_DDB	figshare	doi:10.6084/m9.figshare.c.3938023	https://doi.org/10.6084/m9.figshare.c.3938023	Workflow	mp-28994.json	figshare	doi:10.6084/m9.figshare.c.3938023	https://doi.org/10.6084/m9.figshare.c.3938023	mp-28994
mp-29025	Workflow	mp-29025	mp-29025_DDB	figshare	doi:10.6084/m9.figshare.c.3938023	https://doi.org/10.6084/m9.figshare.c.3938023	Workflow	mp-29025.json	figshare	doi:10.6084/m9.figshare.c.3938023	https://doi.org/10.6084/m9.figshare.c.3938023	mp-29025
mp-29055	Workflow	mp-29055	mp-29055_DDB	figshare	doi:10.6084/m9.figshare.c.3938023	https://doi.org/10.6084/m9.figshare.c.3938023	Workflow	mp-29055.json	figshare	doi:10.6084/m9.figshare.c.3938023	https://doi.org/10.6084/m9.figshare.c.3938023	mp-29055
mp-29091	Workflow	mp-29091	mp-29091_DDB	figshare	doi:10.6084/m9.figshare.c.3938023	https://doi.org/10.6084/m9.figshare.c.3938023	Workflow	mp-29091.json	figshare	doi:10.6084/m9.figshare.c.3938023	https://doi.org/10.6084/m9.figshare.c.3938023	mp-29091
mp-29138	Workflow	mp-29138	mp-29138_DDB	figshare	doi:10.6084/m9.figshare.c.3938023	https://doi.org/10.6084/m9.figshare.c.3938023	Workflow	mp-29138.json	figshare	doi:10.6084/m9.figshare.c.3938023	https://doi.org/10.6084/m9.figshare.c.3938023	mp-29138
mp-29149	Workflow	mp-29149	mp-29149_DDB	figshare	doi:10.6084/m9.figshare.c.3938023	https://doi.org/10.6084/m9.figshare.c.3938023	Workflow	mp-29149.json	figshare	doi:10.6084/m9.figshare.c.3938023	https://doi.org/10.6084/m9.figshare.c.3938023	mp-29149
mp-29151	Workflow	mp-29151	mp-29151_DDB	figshare	doi:10.6084/m9.figshare.c.3938023	https://doi.org/10.6084/m9.figshare.c.3938023	Workflow	mp-29151.json	figshare	doi:10.6084/m9.figshare.c.3938023	https://doi.org/10.6084/m9.figshare.c.3938023	mp-29151
mp-29163	Workflow	mp-29163	mp-29163_DDB	figshare	doi:10.6084/m9.figshare.c.3938023	https://doi.org/10.6084/m9.figshare.c.3938023	Workflow	mp-29163.json	figshare	doi:10.6084/m9.figshare.c.3938023	https://doi.org/10.6084/m9.figshare.c.3938023	mp-29163
mp-2918	Workflow	mp-2918	mp-2918_DDB	figshare	doi:10.6084/m9.figshare.c.3938023	https://doi.org/10.6084/m9.figshare.c.3938023	Workflow	mp-2918.json	figshare	doi:10.6084/m9.figshare.c.3938023	https://doi.org/10.6084/m9.figshare.c.3938023	mp-2918
mp-29208	Workflow	mp-29208	mp-29208_DDB	figshare	doi:10.6084/m9.figshare.c.3938023	https://doi.org/10.6084/m9.figshare.c.3938023	Workflow	mp-2920.json	figshare	doi:10.6084/m9.figshare.c.3938023	https://doi.org/10.6084/m9.figshare.c.3938023	mp-29208
mp-29209	Workflow	mp-29209	mp-29209_DDB	figshare	doi:10.6084/m9.figshare.c.3938023	https://doi.org/10.6084/m9.figshare.c.3938023	Workflow	mp-29208.json	figshare	doi:10.6084/m9.figshare.c.3938023	https://doi.org/10.6084/m9.figshare.c.3938023	mp-29209
mp-2920	Workflow	mp-2920	mp-2920_DDB	figshare	doi:10.6084/m9.figshare.c.3938023	https://doi.org/10.6084/m9.figshare.c.3938023	Workflow	mp-29209.json	figshare	doi:10.6084/m9.figshare.c.3938023	https://doi.org/10.6084/m9.figshare.c.3938023	mp-2920
mp-29266	Workflow	mp-29266	mp-29266_DDB	figshare	doi:10.6084/m9.figshare.c.3938023	https://doi.org/10.6084/m9.figshare.c.3938023	Workflow	mp-29266.json	figshare	doi:10.6084/m9.figshare.c.3938023	https://doi.org/10.6084/m9.figshare.c.3938023	mp-29266
mp-29342	Workflow	mp-29342	mp-29342_DDB	figshare	doi:10.6084/m9.figshare.c.3938023	https://doi.org/10.6084/m9.figshare.c.3938023	Workflow	mp-29342.json	figshare	doi:10.6084/m9.figshare.c.3938023	https://doi.org/10.6084/m9.figshare.c.3938023	mp-29342
mp-29364	Workflow	mp-29364	mp-29364_DDB	figshare	doi:10.6084/m9.figshare.c.3938023	https://doi.org/10.6084/m9.figshare.c.3938023	Workflow	mp-29364.json	figshare	doi:10.6084/m9.figshare.c.3938023	https://doi.org/10.6084/m9.figshare.c.3938023	mp-29364
mp-29396	Workflow	mp-29396	mp-29396_DDB	figshare	doi:10.6084/m9.figshare.c.3938023	https://doi.org/10.6084/m9.figshare.c.3938023	Workflow	mp-29396.json	figshare	doi:10.6084/m9.figshare.c.3938023	https://doi.org/10.6084/m9.figshare.c.3938023	mp-29396
mp-29398	Workflow	mp-29398	mp-29398_DDB	figshare	doi:10.6084/m9.figshare.c.3938023	https://doi.org/10.6084/m9.figshare.c.3938023	Workflow	mp-29398.json	figshare	doi:10.6084/m9.figshare.c.3938023	https://doi.org/10.6084/m9.figshare.c.3938023	mp-29398
mp-29403	Workflow	mp-29403	mp-29403_DDB	figshare	doi:10.6084/m9.figshare.c.3938023	https://doi.org/10.6084/m9.figshare.c.3938023	Workflow	mp-29403.json	figshare	doi:10.6084/m9.figshare.c.3938023	https://doi.org/10.6084/m9.figshare.c.3938023	mp-29403
mp-29463	Workflow	mp-29463	mp-29463_DDB	figshare	doi:10.6084/m9.figshare.c.3938023	https://doi.org/10.6084/m9.figshare.c.3938023	Workflow	mp-29463.json	figshare	doi:10.6084/m9.figshare.c.3938023	https://doi.org/10.6084/m9.figshare.c.3938023	mp-29463
mp-29484	Workflow	mp-29484	mp-29484_DDB	figshare	doi:10.6084/m9.figshare.c.3938023	https://doi.org/10.6084/m9.figshare.c.3938023	Workflow	mp-29484.json	figshare	doi:10.6084/m9.figshare.c.3938023	https://doi.org/10.6084/m9.figshare.c.3938023	mp-29484
mp-29506	Workflow	mp-29506	mp-29506_DDB	figshare	doi:10.6084/m9.figshare.c.3938023	https://doi.org/10.6084/m9.figshare.c.3938023	Workflow	mp-29506.json	figshare	doi:10.6084/m9.figshare.c.3938023	https://doi.org/10.6084/m9.figshare.c.3938023	mp-29506
mp-29521	Workflow	mp-29521	mp-29521_DDB	figshare	doi:10.6084/m9.figshare.c.3938023	https://doi.org/10.6084/m9.figshare.c.3938023	Workflow	mp-29521.json	figshare	doi:10.6084/m9.figshare.c.3938023	https://doi.org/10.6084/m9.figshare.c.3938023	mp-29521
mp-29529	Workflow	mp-29529	mp-29529_DDB	figshare	doi:10.6084/m9.figshare.c.3938023	https://doi.org/10.6084/m9.figshare.c.3938023	Workflow	mp-29529.json	figshare	doi:10.6084/m9.figshare.c.3938023	https://doi.org/10.6084/m9.figshare.c.3938023	mp-29529
mp-29584	Workflow	mp-29584	mp-29584_DDB	figshare	doi:10.6084/m9.figshare.c.3938023	https://doi.org/10.6084/m9.figshare.c.3938023	Workflow	mp-29584.json	figshare	doi:10.6084/m9.figshare.c.3938023	https://doi.org/10.6084/m9.figshare.c.3938023	mp-29584
mp-29585	Workflow	mp-29585	mp-29585_DDB	figshare	doi:10.6084/m9.figshare.c.3938023	https://doi.org/10.6084/m9.figshare.c.3938023	Workflow	mp-29585.json	figshare	doi:10.6084/m9.figshare.c.3938023	https://doi.org/10.6084/m9.figshare.c.3938023	mp-29585
mp-2961	Workflow	mp-2961	mp-2961_DDB	figshare	doi:10.6084/m9.figshare.c.3938023	https://doi.org/10.6084/m9.figshare.c.3938023	Workflow	mp-2961.json	figshare	doi:10.6084/m9.figshare.c.3938023	https://doi.org/10.6084/m9.figshare.c.3938023	mp-2961
mp-2964	Workflow	mp-2964	mp-2964_DDB	figshare	doi:10.6084/m9.figshare.c.3938023	https://doi.org/10.6084/m9.figshare.c.3938023	Workflow	mp-2964.json	figshare	doi:10.6084/m9.figshare.c.3938023	https://doi.org/10.6084/m9.figshare.c.3938023	mp-2964
mp-29678	Workflow	mp-29678	mp-29678_DDB	figshare	doi:10.6084/m9.figshare.c.3938023	https://doi.org/10.6084/m9.figshare.c.3938023	Workflow	mp-29678.json	figshare	doi:10.6084/m9.figshare.c.3938023	https://doi.org/10.6084/m9.figshare.c.3938023	mp-29678
mp-29750	Workflow	mp-29750	mp-29750_DDB	figshare	doi:10.6084/m9.figshare.c.3938023	https://doi.org/10.6084/m9.figshare.c.3938023	Workflow	mp-29750.json	figshare	doi:10.6084/m9.figshare.c.3938023	https://doi.org/10.6084/m9.figshare.c.3938023	mp-29750
mp-29751	Workflow	mp-29751	mp-29751_DDB	figshare	doi:10.6084/m9.figshare.c.3938023	https://doi.org/10.6084/m9.figshare.c.3938023	Workflow	mp-29751.json	figshare	doi:10.6084/m9.figshare.c.3938023	https://doi.org/10.6084/m9.figshare.c.3938023	mp-29751
mp-29754	Workflow	mp-29754	mp-29754_DDB	figshare	doi:10.6084/m9.figshare.c.3938023	https://doi.org/10.6084/m9.figshare.c.3938023	Workflow	mp-29754.json	figshare	doi:10.6084/m9.figshare.c.3938023	https://doi.org/10.6084/m9.figshare.c.3938023	mp-29754
mp-2979	Workflow	mp-2979	mp-2979_DDB	figshare	doi:10.6084/m9.figshare.c.3938023	https://doi.org/10.6084/m9.figshare.c.3938023	Workflow	mp-2979.json	figshare	doi:10.6084/m9.figshare.c.3938023	https://doi.org/10.6084/m9.figshare.c.3938023	mp-2979
mp-30004	Workflow	mp-30004	mp-30004_DDB	figshare	doi:10.6084/m9.figshare.c.3938023	https://doi.org/10.6084/m9.figshare.c.3938023	Workflow	mp-30004.json	figshare	doi:10.6084/m9.figshare.c.3938023	https://doi.org/10.6084/m9.figshare.c.3938023	mp-30004
mp-30041	Workflow	mp-30041	mp-30041_DDB	figshare	doi:10.6084/m9.figshare.c.3938023	https://doi.org/10.6084/m9.figshare.c.3938023	Workflow	mp-30041.json	figshare	doi:10.6084/m9.figshare.c.3938023	https://doi.org/10.6084/m9.figshare.c.3938023	mp-30041
mp-30056	Workflow	mp-30056	mp-30056_DDB	figshare	doi:10.6084/m9.figshare.c.3938023	https://doi.org/10.6084/m9.figshare.c.3938023	Workflow	mp-30056.json	figshare	doi:10.6084/m9.figshare.c.3938023	https://doi.org/10.6084/m9.figshare.c.3938023	mp-30056
mp-30062	Workflow	mp-30062	mp-30062_DDB	figshare	doi:10.6084/m9.figshare.c.3938023	https://doi.org/10.6084/m9.figshare.c.3938023	Workflow	mp-30062.json	figshare	doi:10.6084/m9.figshare.c.3938023	https://doi.org/10.6084/m9.figshare.c.3938023	mp-30062
mp-30250	Workflow	mp-30250	mp-30250_DDB	figshare	doi:10.6084/m9.figshare.c.3938023	https://doi.org/10.6084/m9.figshare.c.3938023	Workflow	mp-30250.json	figshare	doi:10.6084/m9.figshare.c.3938023	https://doi.org/10.6084/m9.figshare.c.3938023	mp-30250
mp-30251	Workflow	mp-30251	mp-30251_DDB	figshare	doi:10.6084/m9.figshare.c.3938023	https://doi.org/10.6084/m9.figshare.c.3938023	Workflow	mp-30251.json	figshare	doi:10.6084/m9.figshare.c.3938023	https://doi.org/10.6084/m9.figshare.c.3938023	mp-30251
mp-30315	Workflow	mp-30315	mp-30315_DDB	figshare	doi:10.6084/m9.figshare.c.3938023	https://doi.org/10.6084/m9.figshare.c.3938023	Workflow	mp-30315.json	figshare	doi:10.6084/m9.figshare.c.3938023	https://doi.org/10.6084/m9.figshare.c.3938023	mp-30315
mp-30373	Workflow	mp-30373	mp-30373_DDB	figshare	doi:10.6084/m9.figshare.c.3938023	https://doi.org/10.6084/m9.figshare.c.3938023	Workflow	mp-30373.json	figshare	doi:10.6084/m9.figshare.c.3938023	https://doi.org/10.6084/m9.figshare.c.3938023	mp-30373
mp-3038	Workflow	mp-3038	mp-3038_DDB	figshare	doi:10.6084/m9.figshare.c.3938023	https://doi.org/10.6084/m9.figshare.c.3938023	Workflow	mp-3038.json	figshare	doi:10.6084/m9.figshare.c.3938023	https://doi.org/10.6084/m9.figshare.c.3938023	mp-3038
mp-3042	Workflow	mp-3042	mp-3042_DDB	figshare	doi:10.6084/m9.figshare.c.3938023	https://doi.org/10.6084/m9.figshare.c.3938023	Workflow	mp-304.json	figshare	doi:10.6084/m9.figshare.c.3938023	https://doi.org/10.6084/m9.figshare.c.3938023	mp-3042
mp-30456	Workflow	mp-30456	mp-30456_DDB	figshare	doi:10.6084/m9.figshare.c.3938023	https://doi.org/10.6084/m9.figshare.c.3938023	Workflow	mp-3042.json	figshare	doi:10.6084/m9.figshare.c.3938023	https://doi.org/10.6084/m9.figshare.c.3938023	mp-30456
mp-30459	Workflow	mp-30459	mp-30459_DDB	figshare	doi:10.6084/m9.figshare.c.3938023	https://doi.org/10.6084/m9.figshare.c.3938023	Workflow	mp-30456.json	figshare	doi:10.6084/m9.figshare.c.3938023	https://doi.org/10.6084/m9.figshare.c.3938023	mp-30459
mp-30460	Workflow	mp-30460	mp-30460_DDB	figshare	doi:10.6084/m9.figshare.c.3938023	https://doi.org/10.6084/m9.figshare.c.3938023	Workflow	mp-30459.json	figshare	doi:10.6084/m9.figshare.c.3938023	https://doi.org/10.6084/m9.figshare.c.3938023	mp-30460
mp-304	Workflow	mp-304	mp-304_DDB	figshare	doi:10.6084/m9.figshare.c.3938023	https://doi.org/10.6084/m9.figshare.c.3938023	Workflow	mp-30460.json	figshare	doi:10.6084/m9.figshare.c.3938023	https://doi.org/10.6084/m9.figshare.c.3938023	mp-304
mp-3054	Workflow	mp-3054	mp-3054_DDB	figshare	doi:10.6084/m9.figshare.c.3938023	https://doi.org/10.6084/m9.figshare.c.3938023	Workflow	mp-3054.json	figshare	doi:10.6084/m9.figshare.c.3938023	https://doi.org/10.6084/m9.figshare.c.3938023	mp-3054
mp-3056	Workflow	mp-3056	mp-3056_DDB	figshare	doi:10.6084/m9.figshare.c.3938023	https://doi.org/10.6084/m9.figshare.c.3938023	Workflow	mp-3056.json	figshare	doi:10.6084/m9.figshare.c.3938023	https://doi.org/10.6084/m9.figshare.c.3938023	mp-3056
mp-3070	Workflow	mp-3070	mp-3070_DDB	figshare	doi:10.6084/m9.figshare.c.3938023	https://doi.org/10.6084/m9.figshare.c.3938023	Workflow	mp-3070.json	figshare	doi:10.6084/m9.figshare.c.3938023	https://doi.org/10.6084/m9.figshare.c.3938023	mp-3070
mp-3074	Workflow	mp-3074	mp-3074_DDB	figshare	doi:10.6084/m9.figshare.c.3938023	https://doi.org/10.6084/m9.figshare.c.3938023	Workflow	mp-3074.json	figshare	doi:10.6084/m9.figshare.c.3938023	https://doi.org/10.6084/m9.figshare.c.3938023	mp-3074
mp-3078	Workflow	mp-3078	mp-3078_DDB	figshare	doi:10.6084/m9.figshare.c.3938023	https://doi.org/10.6084/m9.figshare.c.3938023	Workflow	mp-3078.json	figshare	doi:10.6084/m9.figshare.c.3938023	https://doi.org/10.6084/m9.figshare.c.3938023	mp-3078
mp-30847	Workflow	mp-30847	mp-30847_DDB	figshare	doi:10.6084/m9.figshare.c.3938023	https://doi.org/10.6084/m9.figshare.c.3938023	Workflow	mp-30847.json	figshare	doi:10.6084/m9.figshare.c.3938023	https://doi.org/10.6084/m9.figshare.c.3938023	mp-30847
mp-30988	Workflow	mp-30988	mp-30988_DDB	figshare	doi:10.6084/m9.figshare.c.3938023	https://doi.org/10.6084/m9.figshare.c.3938023	Workflow	mp-3098.json	figshare	doi:10.6084/m9.figshare.c.3938023	https://doi.org/10.6084/m9.figshare.c.3938023	mp-30988
mp-3098	Workflow	mp-3098	mp-3098_DDB	figshare	doi:10.6084/m9.figshare.c.3938023	https://doi.org/10.6084/m9.figshare.c.3938023	Workflow	mp-30988.json	figshare	doi:10.6084/m9.figshare.c.3938023	https://doi.org/10.6084/m9.figshare.c.3938023	mp-3098
mp-31002	Workflow	mp-31002	mp-31002_DDB	figshare	doi:10.6084/m9.figshare.c.3938023	https://doi.org/10.6084/m9.figshare.c.3938023	Workflow	mp-31002.json	figshare	doi:10.6084/m9.figshare.c.3938023	https://doi.org/10.6084/m9.figshare.c.3938023	mp-31002
mp-3104	Workflow	mp-3104	mp-3104_DDB	figshare	doi:10.6084/m9.figshare.c.3938023	https://doi.org/10.6084/m9.figshare.c.3938023	Workflow	mp-3104.json	figshare	doi:10.6084/m9.figshare.c.3938023	https://doi.org/10.6084/m9.figshare.c.3938023	mp-3104
mp-31149	Workflow	mp-31149	mp-31149_DDB	figshare	doi:10.6084/m9.figshare.c.3938023	https://doi.org/10.6084/m9.figshare.c.3938023	Workflow	mp-31149.json	figshare	doi:10.6084/m9.figshare.c.3938023	https://doi.org/10.6084/m9.figshare.c.3938023	mp-31149
mp-31212	Workflow	mp-31212	mp-31212_DDB	figshare	doi:10.6084/m9.figshare.c.3938023	https://doi.org/10.6084/m9.figshare.c.3938023	Workflow	mp-31212.json	figshare	doi:10.6084/m9.figshare.c.3938023	https://doi.org/10.6084/m9.figshare.c.3938023	mp-31212
mp-31235	Workflow	mp-31235	mp-31235_DDB	figshare	doi:10.6084/m9.figshare.c.3938023	https://doi.org/10.6084/m9.figshare.c.3938023	Workflow	mp-31235.json	figshare	doi:10.6084/m9.figshare.c.3938023	https://doi.org/10.6084/m9.figshare.c.3938023	mp-31235
mp-3125	Workflow	mp-3125	mp-3125_DDB	figshare	doi:10.6084/m9.figshare.c.3938023	https://doi.org/10.6084/m9.figshare.c.3938023	Workflow	mp-3125.json	figshare	doi:10.6084/m9.figshare.c.3938023	https://doi.org/10.6084/m9.figshare.c.3938023	mp-3125
mp-31451	Workflow	mp-31451	mp-31451_DDB	figshare	doi:10.6084/m9.figshare.c.3938023	https://doi.org/10.6084/m9.figshare.c.3938023	Workflow	mp-31451.json	figshare	doi:10.6084/m9.figshare.c.3938023	https://doi.org/10.6084/m9.figshare.c.3938023	mp-31451
mp-31454	Workflow	mp-31454	mp-31454_DDB	figshare	doi:10.6084/m9.figshare.c.3938023	https://doi.org/10.6084/m9.figshare.c.3938023	Workflow	mp-31454.json	figshare	doi:10.6084/m9.figshare.c.3938023	https://doi.org/10.6084/m9.figshare.c.3938023	mp-31454
mp-31468	Workflow	mp-31468	mp-31468_DDB	figshare	doi:10.6084/m9.figshare.c.3938023	https://doi.org/10.6084/m9.figshare.c.3938023	Workflow	mp-31468.json	figshare	doi:10.6084/m9.figshare.c.3938023	https://doi.org/10.6084/m9.figshare.c.3938023	mp-31468
mp-3159	Workflow	mp-3159	mp-3159_DDB	figshare	doi:10.6084/m9.figshare.c.3938023	https://doi.org/10.6084/m9.figshare.c.3938023	Workflow	mp-315.json	figshare	doi:10.6084/m9.figshare.c.3938023	https://doi.org/10.6084/m9.figshare.c.3938023	mp-3159
mp-315	Workflow	mp-315	mp-315_DDB	figshare	doi:10.6084/m9.figshare.c.3938023	https://doi.org/10.6084/m9.figshare.c.3938023	Workflow	mp-3159.json	figshare	doi:10.6084/m9.figshare.c.3938023	https://doi.org/10.6084/m9.figshare.c.3938023	mp-315
mp-3163	Workflow	mp-3163	mp-3163_DDB	figshare	doi:10.6084/m9.figshare.c.3938023	https://doi.org/10.6084/m9.figshare.c.3938023	Workflow	mp-3163.json	figshare	doi:10.6084/m9.figshare.c.3938023	https://doi.org/10.6084/m9.figshare.c.3938023	mp-3163
mp-3167	Workflow	mp-3167	mp-3167_DDB	figshare	doi:10.6084/m9.figshare.c.3938023	https://doi.org/10.6084/m9.figshare.c.3938023	Workflow	mp-3167.json	figshare	doi:10.6084/m9.figshare.c.3938023	https://doi.org/10.6084/m9.figshare.c.3938023	mp-3167
mp-3216	Workflow	mp-3216	mp-3216_DDB	figshare	doi:10.6084/m9.figshare.c.3938023	https://doi.org/10.6084/m9.figshare.c.3938023	Workflow	mp-3216.json	figshare	doi:10.6084/m9.figshare.c.3938023	https://doi.org/10.6084/m9.figshare.c.3938023	mp-3216
mp-3247	Workflow	mp-3247	mp-3247_DDB	figshare	doi:10.6084/m9.figshare.c.3938023	https://doi.org/10.6084/m9.figshare.c.3938023	Workflow	mp-3247.json	figshare	doi:10.6084/m9.figshare.c.3938023	https://doi.org/10.6084/m9.figshare.c.3938023	mp-3247
mp-32616	Workflow	mp-32616	mp-32616_DDB	figshare	doi:10.6084/m9.figshare.c.3938023	https://doi.org/10.6084/m9.figshare.c.3938023	Workflow	mp-32616.json	figshare	doi:10.6084/m9.figshare.c.3938023	https://doi.org/10.6084/m9.figshare.c.3938023	mp-32616
mp-3277	Workflow	mp-3277	mp-3277_DDB	figshare	doi:10.6084/m9.figshare.c.3938023	https://doi.org/10.6084/m9.figshare.c.3938023	Workflow	mp-3277.json	figshare	doi:10.6084/m9.figshare.c.3938023	https://doi.org/10.6084/m9.figshare.c.3938023	mp-3277
mp-32880	Workflow	mp-32880	mp-32880_DDB	figshare	doi:10.6084/m9.figshare.c.3938023	https://doi.org/10.6084/m9.figshare.c.3938023	Workflow	mp-3288.json	figshare	doi:10.6084/m9.figshare.c.3938023	https://doi.org/10.6084/m9.figshare.c.3938023	mp-32880
mp-3288	Workflow	mp-3288	mp-3288_DDB	figshare	doi:10.6084/m9.figshare.c.3938023	https://doi.org/10.6084/m9.figshare.c.3938023	Workflow	mp-32880.json	figshare	doi:10.6084/m9.figshare.c.3938023	https://doi.org/10.6084/m9.figshare.c.3938023	mp-3288
mp-3349	Workflow	mp-3349	mp-3349_DDB	figshare	doi:10.6084/m9.figshare.c.3938023	https://doi.org/10.6084/m9.figshare.c.3938023	Workflow	mp-3349.json	figshare	doi:10.6084/m9.figshare.c.3938023	https://doi.org/10.6084/m9.figshare.c.3938023	mp-3349
mp-33526	Workflow	mp-33526	mp-33526_DDB	figshare	doi:10.6084/m9.figshare.c.3938023	https://doi.org/10.6084/m9.figshare.c.3938023	Workflow	mp-33526.json	figshare	doi:10.6084/m9.figshare.c.3938023	https://doi.org/10.6084/m9.figshare.c.3938023	mp-33526
mp-33588	Workflow	mp-33588	mp-33588_DDB	figshare	doi:10.6084/m9.figshare.c.3938023	https://doi.org/10.6084/m9.figshare.c.3938023	Workflow	mp-33588.json	figshare	doi:10.6084/m9.figshare.c.3938023	https://doi.org/10.6084/m9.figshare.c.3938023	mp-33588
mp-3359	Workflow	mp-3359	mp-3359_DDB	figshare	doi:10.6084/m9.figshare.c.3938023	https://doi.org/10.6084/m9.figshare.c.3938023	Workflow	mp-3359.json	figshare	doi:10.6084/m9.figshare.c.3938023	https://doi.org/10.6084/m9.figshare.c.3938023	mp-3359
mp-3395	Workflow	mp-3395	mp-3395_DDB	figshare	doi:10.6084/m9.figshare.c.3938023	https://doi.org/10.6084/m9.figshare.c.3938023	Workflow	mp-3395.json	figshare	doi:10.6084/m9.figshare.c.3938023	https://doi.org/10.6084/m9.figshare.c.3938023	mp-3395
mp-34126	Workflow	mp-34126	mp-34126_DDB	figshare	doi:10.6084/m9.figshare.c.3938023	https://doi.org/10.6084/m9.figshare.c.3938023	Workflow	mp-34126.json	figshare	doi:10.6084/m9.figshare.c.3938023	https://doi.org/10.6084/m9.figshare.c.3938023	mp-34126
mp-34169	Workflow	mp-34169	mp-34169_DDB	figshare	doi:10.6084/m9.figshare.c.3938023	https://doi.org/10.6084/m9.figshare.c.3938023	Workflow	mp-34169.json	figshare	doi:10.6084/m9.figshare.c.3938023	https://doi.org/10.6084/m9.figshare.c.3938023	mp-34169
mp-3419	Workflow	mp-3419	mp-3419_DDB	figshare	doi:10.6084/m9.figshare.c.3938023	https://doi.org/10.6084/m9.figshare.c.3938023	Workflow	mp-3419.json	figshare	doi:10.6084/m9.figshare.c.3938023	https://doi.org/10.6084/m9.figshare.c.3938023	mp-3419
mp-3427	Workflow	mp-3427	mp-3427_DDB	figshare	doi:10.6084/m9.figshare.c.3938023	https://doi.org/10.6084/m9.figshare.c.3938023	Workflow	mp-3427.json	figshare	doi:10.6084/m9.figshare.c.3938023	https://doi.org/10.6084/m9.figshare.c.3938023	mp-3427
mp-34293	Workflow	mp-34293	mp-34293_DDB	figshare	doi:10.6084/m9.figshare.c.3938023	https://doi.org/10.6084/m9.figshare.c.3938023	Workflow	mp-34293.json	figshare	doi:10.6084/m9.figshare.c.3938023	https://doi.org/10.6084/m9.figshare.c.3938023	mp-34293
mp-3432	Workflow	mp-3432	mp-3432_DDB	figshare	doi:10.6084/m9.figshare.c.3938023	https://doi.org/10.6084/m9.figshare.c.3938023	Workflow	mp-3432.json	figshare	doi:10.6084/m9.figshare.c.3938023	https://doi.org/10.6084/m9.figshare.c.3938023	mp-3432
mp-3448	Workflow	mp-3448	mp-3448_DDB	figshare	doi:10.6084/m9.figshare.c.3938023	https://doi.org/10.6084/m9.figshare.c.3938023	Workflow	mp-3448.json	figshare	doi:10.6084/m9.figshare.c.3938023	https://doi.org/10.6084/m9.figshare.c.3938023	mp-3448
mp-34579	Workflow	mp-34579	mp-34579_DDB	figshare	doi:10.6084/m9.figshare.c.3938023	https://doi.org/10.6084/m9.figshare.c.3938023	Workflow	mp-34579.json	figshare	doi:10.6084/m9.figshare.c.3938023	https://doi.org/10.6084/m9.figshare.c.3938023	mp-34579
mp-3481	Workflow	mp-3481	mp-3481_DDB	figshare	doi:10.6084/m9.figshare.c.3938023	https://doi.org/10.6084/m9.figshare.c.3938023	Workflow	mp-3481.json	figshare	doi:10.6084/m9.figshare.c.3938023	https://doi.org/10.6084/m9.figshare.c.3938023	mp-3481
mp-3486	Workflow	mp-3486	mp-3486_DDB	figshare	doi:10.6084/m9.figshare.c.3938023	https://doi.org/10.6084/m9.figshare.c.3938023	Workflow	mp-3486.json	figshare	doi:10.6084/m9.figshare.c.3938023	https://doi.org/10.6084/m9.figshare.c.3938023	mp-3486
mp-34932	Workflow	mp-34932	mp-34932_DDB	figshare	doi:10.6084/m9.figshare.c.3938023	https://doi.org/10.6084/m9.figshare.c.3938023	Workflow	mp-34932.json	figshare	doi:10.6084/m9.figshare.c.3938023	https://doi.org/10.6084/m9.figshare.c.3938023	mp-34932
mp-35015	Workflow	mp-35015	mp-35015_DDB	figshare	doi:10.6084/m9.figshare.c.3938023	https://doi.org/10.6084/m9.figshare.c.3938023	Workflow	mp-35015.json	figshare	doi:10.6084/m9.figshare.c.3938023	https://doi.org/10.6084/m9.figshare.c.3938023	mp-35015
mp-35152	Workflow	mp-35152	mp-35152_DDB	figshare	doi:10.6084/m9.figshare.c.3938023	https://doi.org/10.6084/m9.figshare.c.3938023	Workflow	mp-35152.json	figshare	doi:10.6084/m9.figshare.c.3938023	https://doi.org/10.6084/m9.figshare.c.3938023	mp-35152
mp-3519	Workflow	mp-3519	mp-3519_DDB	figshare	doi:10.6084/m9.figshare.c.3938023	https://doi.org/10.6084/m9.figshare.c.3938023	Workflow	mp-3519.json	figshare	doi:10.6084/m9.figshare.c.3938023	https://doi.org/10.6084/m9.figshare.c.3938023	mp-3519
mp-35220	Workflow	mp-35220	mp-35220_DDB	figshare	doi:10.6084/m9.figshare.c.3938023	https://doi.org/10.6084/m9.figshare.c.3938023	Workflow	mp-35220.json	figshare	doi:10.6084/m9.figshare.c.3938023	https://doi.org/10.6084/m9.figshare.c.3938023	mp-35220
mp-3524	Workflow	mp-3524	mp-3524_DDB	figshare	doi:10.6084/m9.figshare.c.3938023	https://doi.org/10.6084/m9.figshare.c.3938023	Workflow	mp-3524.json	figshare	doi:10.6084/m9.figshare.c.3938023	https://doi.org/10.6084/m9.figshare.c.3938023	mp-3524
mp-35777	Workflow	mp-35777	mp-35777_DDB	figshare	doi:10.6084/m9.figshare.c.3938023	https://doi.org/10.6084/m9.figshare.c.3938023	Workflow	mp-35777.json	figshare	doi:10.6084/m9.figshare.c.3938023	https://doi.org/10.6084/m9.figshare.c.3938023	mp-35777
mp-3589	Workflow	mp-3589	mp-3589_DDB	figshare	doi:10.6084/m9.figshare.c.3938023	https://doi.org/10.6084/m9.figshare.c.3938023	Workflow	mp-3589.json	figshare	doi:10.6084/m9.figshare.c.3938023	https://doi.org/10.6084/m9.figshare.c.3938023	mp-3589
mp-3595	Workflow	mp-3595	mp-3595_DDB	figshare	doi:10.6084/m9.figshare.c.3938023	https://doi.org/10.6084/m9.figshare.c.3938023	Workflow	mp-3595.json	figshare	doi:10.6084/m9.figshare.c.3938023	https://doi.org/10.6084/m9.figshare.c.3938023	mp-3595
mp-36066	Workflow	mp-36066	mp-36066_DDB	figshare	doi:10.6084/m9.figshare.c.3938023	https://doi.org/10.6084/m9.figshare.c.3938023	Workflow	mp-36066.json	figshare	doi:10.6084/m9.figshare.c.3938023	https://doi.org/10.6084/m9.figshare.c.3938023	mp-36066
mp-36111	Workflow	mp-36111	mp-36111_DDB	figshare	doi:10.6084/m9.figshare.c.3938023	https://doi.org/10.6084/m9.figshare.c.3938023	Workflow	mp-36111.json	figshare	doi:10.6084/m9.figshare.c.3938023	https://doi.org/10.6084/m9.figshare.c.3938023	mp-36111
mp-3614	Workflow	mp-3614	mp-3614_DDB	figshare	doi:10.6084/m9.figshare.c.3938023	https://doi.org/10.6084/m9.figshare.c.3938023	Workflow	mp-3614.json	figshare	doi:10.6084/m9.figshare.c.3938023	https://doi.org/10.6084/m9.figshare.c.3938023	mp-3614
mp-3637	Workflow	mp-3637	mp-3637_DDB	figshare	doi:10.6084/m9.figshare.c.3938023	https://doi.org/10.6084/m9.figshare.c.3938023	Workflow	mp-3637.json	figshare	doi:10.6084/m9.figshare.c.3938023	https://doi.org/10.6084/m9.figshare.c.3938023	mp-3637
mp-3642	Workflow	mp-3642	mp-3642_DDB	figshare	doi:10.6084/m9.figshare.c.3938023	https://doi.org/10.6084/m9.figshare.c.3938023	Workflow	mp-3642.json	figshare	doi:10.6084/m9.figshare.c.3938023	https://doi.org/10.6084/m9.figshare.c.3938023	mp-3642
mp-36508	Workflow	mp-36508	mp-36508_DDB	figshare	doi:10.6084/m9.figshare.c.3938023	https://doi.org/10.6084/m9.figshare.c.3938023	Workflow	mp-36508.json	figshare	doi:10.6084/m9.figshare.c.3938023	https://doi.org/10.6084/m9.figshare.c.3938023	mp-36508
mp-3654	Workflow	mp-3654	mp-3654_DDB	figshare	doi:10.6084/m9.figshare.c.3938023	https://doi.org/10.6084/m9.figshare.c.3938023	Workflow	mp-3654.json	figshare	doi:10.6084/m9.figshare.c.3938023	https://doi.org/10.6084/m9.figshare.c.3938023	mp-3654
mp-36582	Workflow	mp-36582	mp-36582_DDB	figshare	doi:10.6084/m9.figshare.c.3938023	https://doi.org/10.6084/m9.figshare.c.3938023	Workflow	mp-36582.json	figshare	doi:10.6084/m9.figshare.c.3938023	https://doi.org/10.6084/m9.figshare.c.3938023	mp-36582
mp-3666	Workflow	mp-3666	mp-3666_DDB	figshare	doi:10.6084/m9.figshare.c.3938023	https://doi.org/10.6084/m9.figshare.c.3938023	Workflow	mp-3666.json	figshare	doi:10.6084/m9.figshare.c.3938023	https://doi.org/10.6084/m9.figshare.c.3938023	mp-3666
mp-3668	Workflow	mp-3668	mp-3668_DDB	figshare	doi:10.6084/m9.figshare.c.3938023	https://doi.org/10.6084/m9.figshare.c.3938023	Workflow	mp-3668.json	figshare	doi:10.6084/m9.figshare.c.3938023	https://doi.org/10.6084/m9.figshare.c.3938023	mp-3668
mp-3700	Workflow	mp-3700	mp-3700_DDB	figshare	doi:10.6084/m9.figshare.c.3938023	https://doi.org/10.6084/m9.figshare.c.3938023	Workflow	mp-370.json	figshare	doi:10.6084/m9.figshare.c.3938023	https://doi.org/10.6084/m9.figshare.c.3938023	mp-3700
mp-37091	Workflow	mp-37091	mp-37091_DDB	figshare	doi:10.6084/m9.figshare.c.3938023	https://doi.org/10.6084/m9.figshare.c.3938023	Workflow	mp-3700.json	figshare	doi:10.6084/m9.figshare.c.3938023	https://doi.org/10.6084/m9.figshare.c.3938023	mp-37091
mp-370	Workflow	mp-370	mp-370_DDB	figshare	doi:10.6084/m9.figshare.c.3938023	https://doi.org/10.6084/m9.figshare.c.3938023	Workflow	mp-37091.json	figshare	doi:10.6084/m9.figshare.c.3938023	https://doi.org/10.6084/m9.figshare.c.3938023	mp-370
mp-37153	Workflow	mp-37153	mp-37153_DDB	figshare	doi:10.6084/m9.figshare.c.3938023	https://doi.org/10.6084/m9.figshare.c.3938023	Workflow	mp-37153.json	figshare	doi:10.6084/m9.figshare.c.3938023	https://doi.org/10.6084/m9.figshare.c.3938023	mp-37153
mp-37216	Workflow	mp-37216	mp-37216_DDB	figshare	doi:10.6084/m9.figshare.c.3938023	https://doi.org/10.6084/m9.figshare.c.3938023	Workflow	mp-37216.json	figshare	doi:10.6084/m9.figshare.c.3938023	https://doi.org/10.6084/m9.figshare.c.3938023	mp-37216
mp-3731	Workflow	mp-3731	mp-3731_DDB	figshare	doi:10.6084/m9.figshare.c.3938023	https://doi.org/10.6084/m9.figshare.c.3938023	Workflow	mp-3731.json	figshare	doi:10.6084/m9.figshare.c.3938023	https://doi.org/10.6084/m9.figshare.c.3938023	mp-3731
mp-3744	Workflow	mp-3744	mp-3744_DDB	figshare	doi:10.6084/m9.figshare.c.3938023	https://doi.org/10.6084/m9.figshare.c.3938023	Workflow	mp-3744.json	figshare	doi:10.6084/m9.figshare.c.3938023	https://doi.org/10.6084/m9.figshare.c.3938023	mp-3744
mp-3748	Workflow	mp-3748	mp-3748_DDB	figshare	doi:10.6084/m9.figshare.c.3938023	https://doi.org/10.6084/m9.figshare.c.3938023	Workflow	mp-3748.json	figshare	doi:10.6084/m9.figshare.c.3938023	https://doi.org/10.6084/m9.figshare.c.3938023	mp-3748
mp-3762	Workflow	mp-3762	mp-3762_DDB	figshare	doi:10.6084/m9.figshare.c.3938023	https://doi.org/10.6084/m9.figshare.c.3938023	Workflow	mp-3762.json	figshare	doi:10.6084/m9.figshare.c.3938023	https://doi.org/10.6084/m9.figshare.c.3938023	mp-3762
mp-3771	Workflow	mp-3771	mp-3771_DDB	figshare	doi:10.6084/m9.figshare.c.3938023	https://doi.org/10.6084/m9.figshare.c.3938023	Workflow	mp-3771.json	figshare	doi:10.6084/m9.figshare.c.3938023	https://doi.org/10.6084/m9.figshare.c.3938023	mp-3771
mp-3772	Workflow	mp-3772	mp-3772_DDB	figshare	doi:10.6084/m9.figshare.c.3938023	https://doi.org/10.6084/m9.figshare.c.3938023	Workflow	mp-3772.json	figshare	doi:10.6084/m9.figshare.c.3938023	https://doi.org/10.6084/m9.figshare.c.3938023	mp-3772
mp-37906	Workflow	mp-37906	mp-37906_DDB	figshare	doi:10.6084/m9.figshare.c.3938023	https://doi.org/10.6084/m9.figshare.c.3938023	Workflow	mp-37906.json	figshare	doi:10.6084/m9.figshare.c.3938023	https://doi.org/10.6084/m9.figshare.c.3938023	mp-37906
mp-38011	Workflow	mp-38011	mp-38011_DDB	figshare	doi:10.6084/m9.figshare.c.3938023	https://doi.org/10.6084/m9.figshare.c.3938023	Workflow	mp-380.json	figshare	doi:10.6084/m9.figshare.c.3938023	https://doi.org/10.6084/m9.figshare.c.3938023	mp-38011
mp-380	Workflow	mp-380	mp-380_DDB	figshare	doi:10.6084/m9.figshare.c.3938023	https://doi.org/10.6084/m9.figshare.c.3938023	Workflow	mp-38011.json	figshare	doi:10.6084/m9.figshare.c.3938023	https://doi.org/10.6084/m9.figshare.c.3938023	mp-380
mp-3810	Workflow	mp-3810	mp-3810_DDB	figshare	doi:10.6084/m9.figshare.c.3938023	https://doi.org/10.6084/m9.figshare.c.3938023	Workflow	mp-3810.json	figshare	doi:10.6084/m9.figshare.c.3938023	https://doi.org/10.6084/m9.figshare.c.3938023	mp-3810
mp-38117	Workflow	mp-38117	mp-38117_DDB	figshare	doi:10.6084/m9.figshare.c.3938023	https://doi.org/10.6084/m9.figshare.c.3938023	Workflow	mp-38117.json	figshare	doi:10.6084/m9.figshare.c.3938023	https://doi.org/10.6084/m9.figshare.c.3938023	mp-38117
mp-3813	Workflow	mp-3813	mp-3813_DDB	figshare	doi:10.6084/m9.figshare.c.3938023	https://doi.org/10.6084/m9.figshare.c.3938023	Workflow	mp-3813.json	figshare	doi:10.6084/m9.figshare.c.3938023	https://doi.org/10.6084/m9.figshare.c.3938023	mp-3813
mp-3821	Workflow	mp-3821	mp-3821_DDB	figshare	doi:10.6084/m9.figshare.c.3938023	https://doi.org/10.6084/m9.figshare.c.3938023	Workflow	mp-3821.json	figshare	doi:10.6084/m9.figshare.c.3938023	https://doi.org/10.6084/m9.figshare.c.3938023	mp-3821
mp-3834	Workflow	mp-3834	mp-3834_DDB	figshare	doi:10.6084/m9.figshare.c.3938023	https://doi.org/10.6084/m9.figshare.c.3938023	Workflow	mp-3834.json	figshare	doi:10.6084/m9.figshare.c.3938023	https://doi.org/10.6084/m9.figshare.c.3938023	mp-3834
mp-3839	Workflow	mp-3839	mp-3839_DDB	figshare	doi:10.6084/m9.figshare.c.3938023	https://doi.org/10.6084/m9.figshare.c.3938023	Workflow	mp-3839.json	figshare	doi:10.6084/m9.figshare.c.3938023	https://doi.org/10.6084/m9.figshare.c.3938023	mp-3839
mp-384	Workflow	mp-384	mp-384_DDB	figshare	doi:10.6084/m9.figshare.c.3938023	https://doi.org/10.6084/m9.figshare.c.3938023	Workflow	mp-384.json	figshare	doi:10.6084/m9.figshare.c.3938023	https://doi.org/10.6084/m9.figshare.c.3938023	mp-384
mp-38970	Workflow	mp-38970	mp-38970_DDB	figshare	doi:10.6084/m9.figshare.c.3938023	https://doi.org/10.6084/m9.figshare.c.3938023	Workflow	mp-38970.json	figshare	doi:10.6084/m9.figshare.c.3938023	https://doi.org/10.6084/m9.figshare.c.3938023	mp-38970
mp-3915	Workflow	mp-3915	mp-3915_DDB	figshare	doi:10.6084/m9.figshare.c.3938023	https://doi.org/10.6084/m9.figshare.c.3938023	Workflow	mp-3915.json	figshare	doi:10.6084/m9.figshare.c.3938023	https://doi.org/10.6084/m9.figshare.c.3938023	mp-3915
mp-3924	Workflow	mp-3924	mp-3924_DDB	figshare	doi:10.6084/m9.figshare.c.3938023	https://doi.org/10.6084/m9.figshare.c.3938023	Workflow	mp-3924.json	figshare	doi:10.6084/m9.figshare.c.3938023	https://doi.org/10.6084/m9.figshare.c.3938023	mp-3924
mp-3953	Workflow	mp-3953	mp-3953_DDB	figshare	doi:10.6084/m9.figshare.c.3938023	https://doi.org/10.6084/m9.figshare.c.3938023	Workflow	mp-3953.json	figshare	doi:10.6084/m9.figshare.c.3938023	https://doi.org/10.6084/m9.figshare.c.3938023	mp-3953
mp-3970	Workflow	mp-3970	mp-3970_DDB	figshare	doi:10.6084/m9.figshare.c.3938023	https://doi.org/10.6084/m9.figshare.c.3938023	Workflow	mp-3970.json	figshare	doi:10.6084/m9.figshare.c.3938023	https://doi.org/10.6084/m9.figshare.c.3938023	mp-3970
mp-3980	Workflow	mp-3980	mp-3980_DDB	figshare	doi:10.6084/m9.figshare.c.3938023	https://doi.org/10.6084/m9.figshare.c.3938023	Workflow	mp-3980.json	figshare	doi:10.6084/m9.figshare.c.3938023	https://doi.org/10.6084/m9.figshare.c.3938023	mp-3980
mp-3982	Workflow	mp-3982	mp-3982_DDB	figshare	doi:10.6084/m9.figshare.c.3938023	https://doi.org/10.6084/m9.figshare.c.3938023	Workflow	mp-3982.json	figshare	doi:10.6084/m9.figshare.c.3938023	https://doi.org/10.6084/m9.figshare.c.3938023	mp-3982
mp-4002	Workflow	mp-4002	mp-4002_DDB	figshare	doi:10.6084/m9.figshare.c.3938023	https://doi.org/10.6084/m9.figshare.c.3938023	Workflow	mp-4002.json	figshare	doi:10.6084/m9.figshare.c.3938023	https://doi.org/10.6084/m9.figshare.c.3938023	mp-4002
mp-4009	Workflow	mp-4009	mp-4009_DDB	figshare	doi:10.6084/m9.figshare.c.3938023	https://doi.org/10.6084/m9.figshare.c.3938023	Workflow	mp-4009.json	figshare	doi:10.6084/m9.figshare.c.3938023	https://doi.org/10.6084/m9.figshare.c.3938023	mp-4009
mp-4035	Workflow	mp-4035	mp-4035_DDB	figshare	doi:10.6084/m9.figshare.c.3938023	https://doi.org/10.6084/m9.figshare.c.3938023	Workflow	mp-4035.json	figshare	doi:10.6084/m9.figshare.c.3938023	https://doi.org/10.6084/m9.figshare.c.3938023	mp-4035
mp-4043	Workflow	mp-4043	mp-4043_DDB	figshare	doi:10.6084/m9.figshare.c.3938023	https://doi.org/10.6084/m9.figshare.c.3938023	Workflow	mp-4043.json	figshare	doi:10.6084/m9.figshare.c.3938023	https://doi.org/10.6084/m9.figshare.c.3938023	mp-4043
mp-4047	Workflow	mp-4047	mp-4047_DDB	figshare	doi:10.6084/m9.figshare.c.3938023	https://doi.org/10.6084/m9.figshare.c.3938023	Workflow	mp-4047.json	figshare	doi:10.6084/m9.figshare.c.3938023	https://doi.org/10.6084/m9.figshare.c.3938023	mp-4047
mp-406	Workflow	mp-406	mp-406_DDB	figshare	doi:10.6084/m9.figshare.c.3938023	https://doi.org/10.6084/m9.figshare.c.3938023	Workflow	mp-406.json	figshare	doi:10.6084/m9.figshare.c.3938023	https://doi.org/10.6084/m9.figshare.c.3938023	mp-406
mp-4081	Workflow	mp-4081	mp-4081_DDB	figshare	doi:10.6084/m9.figshare.c.3938023	https://doi.org/10.6084/m9.figshare.c.3938023	Workflow	mp-4081.json	figshare	doi:10.6084/m9.figshare.c.3938023	https://doi.org/10.6084/m9.figshare.c.3938023	mp-4081
mp-4124	Workflow	mp-4124	mp-4124_DDB	figshare	doi:10.6084/m9.figshare.c.3938023	https://doi.org/10.6084/m9.figshare.c.3938023	Workflow	mp-4124.json	figshare	doi:10.6084/m9.figshare.c.3938023	https://doi.org/10.6084/m9.figshare.c.3938023	mp-4124
mp-4156	Workflow	mp-4156	mp-4156_DDB	figshare	doi:10.6084/m9.figshare.c.3938023	https://doi.org/10.6084/m9.figshare.c.3938023	Workflow	mp-4156.json	figshare	doi:10.6084/m9.figshare.c.3938023	https://doi.org/10.6084/m9.figshare.c.3938023	mp-4156
mp-4165	Workflow	mp-4165	mp-4165_DDB	figshare	doi:10.6084/m9.figshare.c.3938023	https://doi.org/10.6084/m9.figshare.c.3938023	Workflow	mp-4165.json	figshare	doi:10.6084/m9.figshare.c.3938023	https://doi.org/10.6084/m9.figshare.c.3938023	mp-4165
mp-4175	Workflow	mp-4175	mp-4175_DDB	figshare	doi:10.6084/m9.figshare.c.3938023	https://doi.org/10.6084/m9.figshare.c.3938023	Workflow	mp-4175.json	figshare	doi:10.6084/m9.figshare.c.3938023	https://doi.org/10.6084/m9.figshare.c.3938023	mp-4175
mp-4187	Workflow	mp-4187	mp-4187_DDB	figshare	doi:10.6084/m9.figshare.c.3938023	https://doi.org/10.6084/m9.figshare.c.3938023	Workflow	mp-4187.json	figshare	doi:10.6084/m9.figshare.c.3938023	https://doi.org/10.6084/m9.figshare.c.3938023	mp-4187
mp-4190	Workflow	mp-4190	mp-4190_DDB	figshare	doi:10.6084/m9.figshare.c.3938023	https://doi.org/10.6084/m9.figshare.c.3938023	Workflow	mp-4190.json	figshare	doi:10.6084/m9.figshare.c.3938023	https://doi.org/10.6084/m9.figshare.c.3938023	mp-4190
mp-4200	Workflow	mp-4200	mp-4200_DDB	figshare	doi:10.6084/m9.figshare.c.3938023	https://doi.org/10.6084/m9.figshare.c.3938023	Workflow	mp-4200.json	figshare	doi:10.6084/m9.figshare.c.3938023	https://doi.org/10.6084/m9.figshare.c.3938023	mp-4200
mp-422	Workflow	mp-422	mp-422_DDB	figshare	doi:10.6084/m9.figshare.c.3938023	https://doi.org/10.6084/m9.figshare.c.3938023	Workflow	mp-422.json	figshare	doi:10.6084/m9.figshare.c.3938023	https://doi.org/10.6084/m9.figshare.c.3938023	mp-422
mp-4236	Workflow	mp-4236	mp-4236_DDB	figshare	doi:10.6084/m9.figshare.c.3938023	https://doi.org/10.6084/m9.figshare.c.3938023	Workflow	mp-4236.json	figshare	doi:10.6084/m9.figshare.c.3938023	https://doi.org/10.6084/m9.figshare.c.3938023	mp-4236
mp-4280	Workflow	mp-4280	mp-4280_DDB	figshare	doi:10.6084/m9.figshare.c.3938023	https://doi.org/10.6084/m9.figshare.c.3938023	Workflow	mp-4280.json	figshare	doi:10.6084/m9.figshare.c.3938023	https://doi.org/10.6084/m9.figshare.c.3938023	mp-4280
mp-4342	Workflow	mp-4342	mp-4342_DDB	figshare	doi:10.6084/m9.figshare.c.3938023	https://doi.org/10.6084/m9.figshare.c.3938023	Workflow	mp-4342.json	figshare	doi:10.6084/m9.figshare.c.3938023	https://doi.org/10.6084/m9.figshare.c.3938023	mp-4342
mp-4359	Workflow	mp-4359	mp-4359_DDB	figshare	doi:10.6084/m9.figshare.c.3938023	https://doi.org/10.6084/m9.figshare.c.3938023	Workflow	mp-4359.json	figshare	doi:10.6084/m9.figshare.c.3938023	https://doi.org/10.6084/m9.figshare.c.3938023	mp-4359
mp-4360	Workflow	mp-4360	mp-4360_DDB	figshare	doi:10.6084/m9.figshare.c.3938023	https://doi.org/10.6084/m9.figshare.c.3938023	Workflow	mp-4360.json	figshare	doi:10.6084/m9.figshare.c.3938023	https://doi.org/10.6084/m9.figshare.c.3938023	mp-4360
mp-4385	Workflow	mp-4385	mp-4385_DDB	figshare	doi:10.6084/m9.figshare.c.3938023	https://doi.org/10.6084/m9.figshare.c.3938023	Workflow	mp-4385.json	figshare	doi:10.6084/m9.figshare.c.3938023	https://doi.org/10.6084/m9.figshare.c.3938023	mp-4385
mp-4405	Workflow	mp-4405	mp-4405_DDB	figshare	doi:10.6084/m9.figshare.c.3938023	https://doi.org/10.6084/m9.figshare.c.3938023	Workflow	mp-4405.json	figshare	doi:10.6084/m9.figshare.c.3938023	https://doi.org/10.6084/m9.figshare.c.3938023	mp-4405
mp-4406	Workflow	mp-4406	mp-4406_DDB	figshare	doi:10.6084/m9.figshare.c.3938023	https://doi.org/10.6084/m9.figshare.c.3938023	Workflow	mp-4406.json	figshare	doi:10.6084/m9.figshare.c.3938023	https://doi.org/10.6084/m9.figshare.c.3938023	mp-4406
mp-441	Workflow	mp-441	mp-441_DDB	figshare	doi:10.6084/m9.figshare.c.3938023	https://doi.org/10.6084/m9.figshare.c.3938023	Workflow	mp-441.json	figshare	doi:10.6084/m9.figshare.c.3938023	https://doi.org/10.6084/m9.figshare.c.3938023	mp-441
mp-4452	Workflow	mp-4452	mp-4452_DDB	figshare	doi:10.6084/m9.figshare.c.3938023	https://doi.org/10.6084/m9.figshare.c.3938023	Workflow	mp-4452.json	figshare	doi:10.6084/m9.figshare.c.3938023	https://doi.org/10.6084/m9.figshare.c.3938023	mp-4452
mp-4482	Workflow	mp-4482	mp-4482_DDB	figshare	doi:10.6084/m9.figshare.c.3938023	https://doi.org/10.6084/m9.figshare.c.3938023	Workflow	mp-4482.json	figshare	doi:10.6084/m9.figshare.c.3938023	https://doi.org/10.6084/m9.figshare.c.3938023	mp-4482
mp-4495	Workflow	mp-4495	mp-4495_DDB	figshare	doi:10.6084/m9.figshare.c.3938023	https://doi.org/10.6084/m9.figshare.c.3938023	Workflow	mp-4495.json	figshare	doi:10.6084/m9.figshare.c.3938023	https://doi.org/10.6084/m9.figshare.c.3938023	mp-4495
mp-4497	Workflow	mp-4497	mp-4497_DDB	figshare	doi:10.6084/m9.figshare.c.3938023	https://doi.org/10.6084/m9.figshare.c.3938023	Workflow	mp-4497.json	figshare	doi:10.6084/m9.figshare.c.3938023	https://doi.org/10.6084/m9.figshare.c.3938023	mp-4497
mp-4511	Workflow	mp-4511	mp-4511_DDB	figshare	doi:10.6084/m9.figshare.c.3938023	https://doi.org/10.6084/m9.figshare.c.3938023	Workflow	mp-4511.json	figshare	doi:10.6084/m9.figshare.c.3938023	https://doi.org/10.6084/m9.figshare.c.3938023	mp-4511
mp-4514	Workflow	mp-4514	mp-4514_DDB	figshare	doi:10.6084/m9.figshare.c.3938023	https://doi.org/10.6084/m9.figshare.c.3938023	Workflow	mp-4514.json	figshare	doi:10.6084/m9.figshare.c.3938023	https://doi.org/10.6084/m9.figshare.c.3938023	mp-4514
mp-4524	Workflow	mp-4524	mp-4524_DDB	figshare	doi:10.6084/m9.figshare.c.3938023	https://doi.org/10.6084/m9.figshare.c.3938023	Workflow	mp-4524.json	figshare	doi:10.6084/m9.figshare.c.3938023	https://doi.org/10.6084/m9.figshare.c.3938023	mp-4524
mp-4531	Workflow	mp-4531	mp-4531_DDB	figshare	doi:10.6084/m9.figshare.c.3938023	https://doi.org/10.6084/m9.figshare.c.3938023	Workflow	mp-4531.json	figshare	doi:10.6084/m9.figshare.c.3938023	https://doi.org/10.6084/m9.figshare.c.3938023	mp-4531
mp-4533	Workflow	mp-4533	mp-4533_DDB	figshare	doi:10.6084/m9.figshare.c.3938023	https://doi.org/10.6084/m9.figshare.c.3938023	Workflow	mp-4533.json	figshare	doi:10.6084/m9.figshare.c.3938023	https://doi.org/10.6084/m9.figshare.c.3938023	mp-4533
mp-4547	Workflow	mp-4547	mp-4547_DDB	figshare	doi:10.6084/m9.figshare.c.3938023	https://doi.org/10.6084/m9.figshare.c.3938023	Workflow	mp-4547.json	figshare	doi:10.6084/m9.figshare.c.3938023	https://doi.org/10.6084/m9.figshare.c.3938023	mp-4547
mp-4555	Workflow	mp-4555	mp-4555_DDB	figshare	doi:10.6084/m9.figshare.c.3938023	https://doi.org/10.6084/m9.figshare.c.3938023	Workflow	mp-4555.json	figshare	doi:10.6084/m9.figshare.c.3938023	https://doi.org/10.6084/m9.figshare.c.3938023	mp-4555
mp-4586	Workflow	mp-4586	mp-4586_DDB	figshare	doi:10.6084/m9.figshare.c.3938023	https://doi.org/10.6084/m9.figshare.c.3938023	Workflow	mp-4586.json	figshare	doi:10.6084/m9.figshare.c.3938023	https://doi.org/10.6084/m9.figshare.c.3938023	mp-4586
mp-4609	Workflow	mp-4609	mp-4609_DDB	figshare	doi:10.6084/m9.figshare.c.3938023	https://doi.org/10.6084/m9.figshare.c.3938023	Workflow	mp-4609.json	figshare	doi:10.6084/m9.figshare.c.3938023	https://doi.org/10.6084/m9.figshare.c.3938023	mp-4609
mp-4627	Workflow	mp-4627	mp-4627_DDB	figshare	doi:10.6084/m9.figshare.c.3938023	https://doi.org/10.6084/m9.figshare.c.3938023	Workflow	mp-4627.json	figshare	doi:10.6084/m9.figshare.c.3938023	https://doi.org/10.6084/m9.figshare.c.3938023	mp-4627
mp-4636	Workflow	mp-4636	mp-4636_DDB	figshare	doi:10.6084/m9.figshare.c.3938023	https://doi.org/10.6084/m9.figshare.c.3938023	Workflow	mp-463.json	figshare	doi:10.6084/m9.figshare.c.3938023	https://doi.org/10.6084/m9.figshare.c.3938023	mp-4636
mp-463	Workflow	mp-463	mp-463_DDB	figshare	doi:10.6084/m9.figshare.c.3938023	https://doi.org/10.6084/m9.figshare.c.3938023	Workflow	mp-4636.json	figshare	doi:10.6084/m9.figshare.c.3938023	https://doi.org/10.6084/m9.figshare.c.3938023	mp-463
mp-4651	Workflow	mp-4651	mp-4651_DDB	figshare	doi:10.6084/m9.figshare.c.3938023	https://doi.org/10.6084/m9.figshare.c.3938023	Workflow	mp-4651.json	figshare	doi:10.6084/m9.figshare.c.3938023	https://doi.org/10.6084/m9.figshare.c.3938023	mp-4651
mp-4666	Workflow	mp-4666	mp-4666_DDB	figshare	doi:10.6084/m9.figshare.c.3938023	https://doi.org/10.6084/m9.figshare.c.3938023	Workflow	mp-4666.json	figshare	doi:10.6084/m9.figshare.c.3938023	https://doi.org/10.6084/m9.figshare.c.3938023	mp-4666
mp-468	Workflow	mp-468	mp-468_DDB	figshare	doi:10.6084/m9.figshare.c.3938023	https://doi.org/10.6084/m9.figshare.c.3938023	Workflow	mp-468.json	figshare	doi:10.6084/m9.figshare.c.3938023	https://doi.org/10.6084/m9.figshare.c.3938023	mp-468
mp-4690	Workflow	mp-4690	mp-4690_DDB	figshare	doi:10.6084/m9.figshare.c.3938023	https://doi.org/10.6084/m9.figshare.c.3938023	Workflow	mp-4690.json	figshare	doi:10.6084/m9.figshare.c.3938023	https://doi.org/10.6084/m9.figshare.c.3938023	mp-4690
mp-470	Workflow	mp-470	mp-470_DDB	figshare	doi:10.6084/m9.figshare.c.3938023	https://doi.org/10.6084/m9.figshare.c.3938023	Workflow	mp-470.json	figshare	doi:10.6084/m9.figshare.c.3938023	https://doi.org/10.6084/m9.figshare.c.3938023	mp-470
mp-4763	Workflow	mp-4763	mp-4763_DDB	figshare	doi:10.6084/m9.figshare.c.3938023	https://doi.org/10.6084/m9.figshare.c.3938023	Workflow	mp-4763.json	figshare	doi:10.6084/m9.figshare.c.3938023	https://doi.org/10.6084/m9.figshare.c.3938023	mp-4763
mp-4782	Workflow	mp-4782	mp-4782_DDB	figshare	doi:10.6084/m9.figshare.c.3938023	https://doi.org/10.6084/m9.figshare.c.3938023	Workflow	mp-4782.json	figshare	doi:10.6084/m9.figshare.c.3938023	https://doi.org/10.6084/m9.figshare.c.3938023	mp-4782
mp-4809	Workflow	mp-4809	mp-4809_DDB	figshare	doi:10.6084/m9.figshare.c.3938023	https://doi.org/10.6084/m9.figshare.c.3938023	Workflow	mp-4809.json	figshare	doi:10.6084/m9.figshare.c.3938023	https://doi.org/10.6084/m9.figshare.c.3938023	mp-4809
mp-4820	Workflow	mp-4820	mp-4820_DDB	figshare	doi:10.6084/m9.figshare.c.3938023	https://doi.org/10.6084/m9.figshare.c.3938023	Workflow	mp-4820.json	figshare	doi:10.6084/m9.figshare.c.3938023	https://doi.org/10.6084/m9.figshare.c.3938023	mp-4820
mp-4824	Workflow	mp-4824	mp-4824_DDB	figshare	doi:10.6084/m9.figshare.c.3938023	https://doi.org/10.6084/m9.figshare.c.3938023	Workflow	mp-4824.json	figshare	doi:10.6084/m9.figshare.c.3938023	https://doi.org/10.6084/m9.figshare.c.3938023	mp-4824
mp-486	Workflow	mp-486	mp-486_DDB	figshare	doi:10.6084/m9.figshare.c.3938023	https://doi.org/10.6084/m9.figshare.c.3938023	Workflow	mp-486.json	figshare	doi:10.6084/m9.figshare.c.3938023	https://doi.org/10.6084/m9.figshare.c.3938023	mp-486
mp-487	Workflow	mp-487	mp-487_DDB	figshare	doi:10.6084/m9.figshare.c.3938023	https://doi.org/10.6084/m9.figshare.c.3938023	Workflow	mp-487.json	figshare	doi:10.6084/m9.figshare.c.3938023	https://doi.org/10.6084/m9.figshare.c.3938023	mp-487
mp-4961	Workflow	mp-4961	mp-4961_DDB	figshare	doi:10.6084/m9.figshare.c.3938023	https://doi.org/10.6084/m9.figshare.c.3938023	Workflow	mp-4961.json	figshare	doi:10.6084/m9.figshare.c.3938023	https://doi.org/10.6084/m9.figshare.c.3938023	mp-4961
mp-4979	Workflow	mp-4979	mp-4979_DDB	figshare	doi:10.6084/m9.figshare.c.3938023	https://doi.org/10.6084/m9.figshare.c.3938023	Workflow	mp-4979.json	figshare	doi:10.6084/m9.figshare.c.3938023	https://doi.org/10.6084/m9.figshare.c.3938023	mp-4979
mp-5012	Workflow	mp-5012	mp-5012_DDB	figshare	doi:10.6084/m9.figshare.c.3938023	https://doi.org/10.6084/m9.figshare.c.3938023	Workflow	mp-5012.json	figshare	doi:10.6084/m9.figshare.c.3938023	https://doi.org/10.6084/m9.figshare.c.3938023	mp-5012
mp-5020	Workflow	mp-5020	mp-5020_DDB	figshare	doi:10.6084/m9.figshare.c.3938023	https://doi.org/10.6084/m9.figshare.c.3938023	Workflow	mp-5020.json	figshare	doi:10.6084/m9.figshare.c.3938023	https://doi.org/10.6084/m9.figshare.c.3938023	mp-5020
mp-5038	Workflow	mp-5038	mp-5038_DDB	figshare	doi:10.6084/m9.figshare.c.3938023	https://doi.org/10.6084/m9.figshare.c.3938023	Workflow	mp-5038.json	figshare	doi:10.6084/m9.figshare.c.3938023	https://doi.org/10.6084/m9.figshare.c.3938023	mp-5038
mp-504535	Workflow	mp-504535	mp-504535_DDB	figshare	doi:10.6084/m9.figshare.c.3938023	https://doi.org/10.6084/m9.figshare.c.3938023	Workflow	mp-504535.json	figshare	doi:10.6084/m9.figshare.c.3938023	https://doi.org/10.6084/m9.figshare.c.3938023	mp-504535
mp-5046	Workflow	mp-5046	mp-5046_DDB	figshare	doi:10.6084/m9.figshare.c.3938023	https://doi.org/10.6084/m9.figshare.c.3938023	Workflow	mp-5046.json	figshare	doi:10.6084/m9.figshare.c.3938023	https://doi.org/10.6084/m9.figshare.c.3938023	mp-5046
mp-504729	Workflow	mp-504729	mp-504729_DDB	figshare	doi:10.6084/m9.figshare.c.3938023	https://doi.org/10.6084/m9.figshare.c.3938023	Workflow	mp-504729.json	figshare	doi:10.6084/m9.figshare.c.3938023	https://doi.org/10.6084/m9.figshare.c.3938023	mp-504729
mp-504838	Workflow	mp-504838	mp-504838_DDB	figshare	doi:10.6084/m9.figshare.c.3938023	https://doi.org/10.6084/m9.figshare.c.3938023	Workflow	mp-5048.json	figshare	doi:10.6084/m9.figshare.c.3938023	https://doi.org/10.6084/m9.figshare.c.3938023	mp-504838
mp-5048	Workflow	mp-5048	mp-5048_DDB	figshare	doi:10.6084/m9.figshare.c.3938023	https://doi.org/10.6084/m9.figshare.c.3938023	Workflow	mp-504838.json	figshare	doi:10.6084/m9.figshare.c.3938023	https://doi.org/10.6084/m9.figshare.c.3938023	mp-5048
mp-505297	Workflow	mp-505297	mp-505297_DDB	figshare	doi:10.6084/m9.figshare.c.3938023	https://doi.org/10.6084/m9.figshare.c.3938023	Workflow	mp-505297.json	figshare	doi:10.6084/m9.figshare.c.3938023	https://doi.org/10.6084/m9.figshare.c.3938023	mp-505297
mp-505634	Workflow	mp-505634	mp-505634_DDB	figshare	doi:10.6084/m9.figshare.c.3938023	https://doi.org/10.6084/m9.figshare.c.3938023	Workflow	mp-505634.json	figshare	doi:10.6084/m9.figshare.c.3938023	https://doi.org/10.6084/m9.figshare.c.3938023	mp-505634
mp-505825	Workflow	mp-505825	mp-505825_DDB	figshare	doi:10.6084/m9.figshare.c.3938023	https://doi.org/10.6084/m9.figshare.c.3938023	Workflow	mp-505825.json	figshare	doi:10.6084/m9.figshare.c.3938023	https://doi.org/10.6084/m9.figshare.c.3938023	mp-505825
mp-5061	Workflow	mp-5061	mp-5061_DDB	figshare	doi:10.6084/m9.figshare.c.3938023	https://doi.org/10.6084/m9.figshare.c.3938023	Workflow	mp-5061.json	figshare	doi:10.6084/m9.figshare.c.3938023	https://doi.org/10.6084/m9.figshare.c.3938023	mp-5061
mp-5072	Workflow	mp-5072	mp-5072_DDB	figshare	doi:10.6084/m9.figshare.c.3938023	https://doi.org/10.6084/m9.figshare.c.3938023	Workflow	mp-5072.json	figshare	doi:10.6084/m9.figshare.c.3938023	https://doi.org/10.6084/m9.figshare.c.3938023	mp-5072
mp-5077	Workflow	mp-5077	mp-5077_DDB	figshare	doi:10.6084/m9.figshare.c.3938023	https://doi.org/10.6084/m9.figshare.c.3938023	Workflow	mp-5077.json	figshare	doi:10.6084/m9.figshare.c.3938023	https://doi.org/10.6084/m9.figshare.c.3938023	mp-5077
mp-5078	Workflow	mp-5078	mp-5078_DDB	figshare	doi:10.6084/m9.figshare.c.3938023	https://doi.org/10.6084/m9.figshare.c.3938023	Workflow	mp-5078.json	figshare	doi:10.6084/m9.figshare.c.3938023	https://doi.org/10.6084/m9.figshare.c.3938023	mp-5078
mp-510268	Workflow	mp-510268	mp-510268_DDB	figshare	doi:10.6084/m9.figshare.c.3938023	https://doi.org/10.6084/m9.figshare.c.3938023	Workflow	mp-510268.json	figshare	doi:10.6084/m9.figshare.c.3938023	https://doi.org/10.6084/m9.figshare.c.3938023	mp-510268
mp-510273	Workflow	mp-510273	mp-510273_DDB	figshare	doi:10.6084/m9.figshare.c.3938023	https://doi.org/10.6084/m9.figshare.c.3938023	Workflow	mp-510273.json	figshare	doi:10.6084/m9.figshare.c.3938023	https://doi.org/10.6084/m9.figshare.c.3938023	mp-510273
mp-5122	Workflow	mp-5122	mp-5122_DDB	figshare	doi:10.6084/m9.figshare.c.3938023	https://doi.org/10.6084/m9.figshare.c.3938023	Workflow	mp-5122.json	figshare	doi:10.6084/m9.figshare.c.3938023	https://doi.org/10.6084/m9.figshare.c.3938023	mp-5122
mp-5127	Workflow	mp-5127	mp-5127_DDB	figshare	doi:10.6084/m9.figshare.c.3938023	https://doi.org/10.6084/m9.figshare.c.3938023	Workflow	mp-5127.json	figshare	doi:10.6084/m9.figshare.c.3938023	https://doi.org/10.6084/m9.figshare.c.3938023	mp-5127
mp-5132	Workflow	mp-5132	mp-5132_DDB	figshare	doi:10.6084/m9.figshare.c.3938023	https://doi.org/10.6084/m9.figshare.c.3938023	Workflow	mp-5132.json	figshare	doi:10.6084/m9.figshare.c.3938023	https://doi.org/10.6084/m9.figshare.c.3938023	mp-5132
mp-5175	Workflow	mp-5175	mp-5175_DDB	figshare	doi:10.6084/m9.figshare.c.3938023	https://doi.org/10.6084/m9.figshare.c.3938023	Workflow	mp-5175.json	figshare	doi:10.6084/m9.figshare.c.3938023	https://doi.org/10.6084/m9.figshare.c.3938023	mp-5175
mp-5213	Workflow	mp-5213	mp-5213_DDB	figshare	doi:10.6084/m9.figshare.c.3938023	https://doi.org/10.6084/m9.figshare.c.3938023	Workflow	mp-5213.json	figshare	doi:10.6084/m9.figshare.c.3938023	https://doi.org/10.6084/m9.figshare.c.3938023	mp-5213
mp-5238	Workflow	mp-5238	mp-5238_DDB	figshare	doi:10.6084/m9.figshare.c.3938023	https://doi.org/10.6084/m9.figshare.c.3938023	Workflow	mp-5238.json	figshare	doi:10.6084/m9.figshare.c.3938023	https://doi.org/10.6084/m9.figshare.c.3938023	mp-5238
mp-5280	Workflow	mp-5280	mp-5280_DDB	figshare	doi:10.6084/m9.figshare.c.3938023	https://doi.org/10.6084/m9.figshare.c.3938023	Workflow	mp-5280.json	figshare	doi:10.6084/m9.figshare.c.3938023	https://doi.org/10.6084/m9.figshare.c.3938023	mp-5280
mp-5295	Workflow	mp-5295	mp-5295_DDB	figshare	doi:10.6084/m9.figshare.c.3938023	https://doi.org/10.6084/m9.figshare.c.3938023	Workflow	mp-5295.json	figshare	doi:10.6084/m9.figshare.c.3938023	https://doi.org/10.6084/m9.figshare.c.3938023	mp-5295
mp-5339	Workflow	mp-5339	mp-5339_DDB	figshare	doi:10.6084/m9.figshare.c.3938023	https://doi.org/10.6084/m9.figshare.c.3938023	Workflow	mp-5339.json	figshare	doi:10.6084/m9.figshare.c.3938023	https://doi.org/10.6084/m9.figshare.c.3938023	mp-5339
mp-5342	Workflow	mp-5342	mp-5342_DDB	figshare	doi:10.6084/m9.figshare.c.3938023	https://doi.org/10.6084/m9.figshare.c.3938023	Workflow	mp-5342.json	figshare	doi:10.6084/m9.figshare.c.3938023	https://doi.org/10.6084/m9.figshare.c.3938023	mp-5342
mp-5348	Workflow	mp-5348	mp-5348_DDB	figshare	doi:10.6084/m9.figshare.c.3938023	https://doi.org/10.6084/m9.figshare.c.3938023	Workflow	mp-5348.json	figshare	doi:10.6084/m9.figshare.c.3938023	https://doi.org/10.6084/m9.figshare.c.3938023	mp-5348
mp-5350	Workflow	mp-5350	mp-5350_DDB	figshare	doi:10.6084/m9.figshare.c.3938023	https://doi.org/10.6084/m9.figshare.c.3938023	Workflow	mp-5350.json	figshare	doi:10.6084/m9.figshare.c.3938023	https://doi.org/10.6084/m9.figshare.c.3938023	mp-5350
mp-5377	Workflow	mp-5377	mp-5377_DDB	figshare	doi:10.6084/m9.figshare.c.3938023	https://doi.org/10.6084/m9.figshare.c.3938023	Workflow	mp-5377.json	figshare	doi:10.6084/m9.figshare.c.3938023	https://doi.org/10.6084/m9.figshare.c.3938023	mp-5377
mp-5380	Workflow	mp-5380	mp-5380_DDB	figshare	doi:10.6084/m9.figshare.c.3938023	https://doi.org/10.6084/m9.figshare.c.3938023	Workflow	mp-5380.json	figshare	doi:10.6084/m9.figshare.c.3938023	https://doi.org/10.6084/m9.figshare.c.3938023	mp-5380
mp-5394	Workflow	mp-5394	mp-5394_DDB	figshare	doi:10.6084/m9.figshare.c.3938023	https://doi.org/10.6084/m9.figshare.c.3938023	Workflow	mp-539.json	figshare	doi:10.6084/m9.figshare.c.3938023	https://doi.org/10.6084/m9.figshare.c.3938023	mp-5394
mp-539	Workflow	mp-539	mp-539_DDB	figshare	doi:10.6084/m9.figshare.c.3938023	https://doi.org/10.6084/m9.figshare.c.3938023	Workflow	mp-5394.json	figshare	doi:10.6084/m9.figshare.c.3938023	https://doi.org/10.6084/m9.figshare.c.3938023	mp-539
mp-540584	Workflow	mp-540584	mp-540584_DDB	figshare	doi:10.6084/m9.figshare.c.3938023	https://doi.org/10.6084/m9.figshare.c.3938023	Workflow	mp-540584.json	figshare	doi:10.6084/m9.figshare.c.3938023	https://doi.org/10.6084/m9.figshare.c.3938023	mp-540584
mp-540703	Workflow	mp-540703	mp-540703_DDB	figshare	doi:10.6084/m9.figshare.c.3938023	https://doi.org/10.6084/m9.figshare.c.3938023	Workflow	mp-540703.json	figshare	doi:10.6084/m9.figshare.c.3938023	https://doi.org/10.6084/m9.figshare.c.3938023	mp-540703
mp-540957	Workflow	mp-540957	mp-540957_DDB	figshare	doi:10.6084/m9.figshare.c.3938023	https://doi.org/10.6084/m9.figshare.c.3938023	Workflow	mp-540957.json	figshare	doi:10.6084/m9.figshare.c.3938023	https://doi.org/10.6084/m9.figshare.c.3938023	mp-540957
mp-541037	Workflow	mp-541037	mp-541037_DDB	figshare	doi:10.6084/m9.figshare.c.3938023	https://doi.org/10.6084/m9.figshare.c.3938023	Workflow	mp-541037.json	figshare	doi:10.6084/m9.figshare.c.3938023	https://doi.org/10.6084/m9.figshare.c.3938023	mp-541037
mp-541044	Workflow	mp-541044	mp-541044_DDB	figshare	doi:10.6084/m9.figshare.c.3938023	https://doi.org/10.6084/m9.figshare.c.3938023	Workflow	mp-541044.json	figshare	doi:10.6084/m9.figshare.c.3938023	https://doi.org/10.6084/m9.figshare.c.3938023	mp-541044
mp-541226	Workflow	mp-541226	mp-541226_DDB	figshare	doi:10.6084/m9.figshare.c.3938023	https://doi.org/10.6084/m9.figshare.c.3938023	Workflow	mp-541226.json	figshare	doi:10.6084/m9.figshare.c.3938023	https://doi.org/10.6084/m9.figshare.c.3938023	mp-541226
mp-5414	Workflow	mp-5414	mp-5414_DDB	figshare	doi:10.6084/m9.figshare.c.3938023	https://doi.org/10.6084/m9.figshare.c.3938023	Workflow	mp-5414.json	figshare	doi:10.6084/m9.figshare.c.3938023	https://doi.org/10.6084/m9.figshare.c.3938023	mp-5414
mp-541899	Workflow	mp-541899	mp-541899_DDB	figshare	doi:10.6084/m9.figshare.c.3938023	https://doi.org/10.6084/m9.figshare.c.3938023	Workflow	mp-541899.json	figshare	doi:10.6084/m9.figshare.c.3938023	https://doi.org/10.6084/m9.figshare.c.3938023	mp-541899
mp-541989	Workflow	mp-541989	mp-541989_DDB	figshare	doi:10.6084/m9.figshare.c.3938023	https://doi.org/10.6084/m9.figshare.c.3938023	Workflow	mp-541989.json	figshare	doi:10.6084/m9.figshare.c.3938023	https://doi.org/10.6084/m9.figshare.c.3938023	mp-541989
mp-5427	Workflow	mp-5427	mp-5427_DDB	figshare	doi:10.6084/m9.figshare.c.3938023	https://doi.org/10.6084/m9.figshare.c.3938023	Workflow	mp-5427.json	figshare	doi:10.6084/m9.figshare.c.3938023	https://doi.org/10.6084/m9.figshare.c.3938023	mp-5427
mp-543024	Workflow	mp-543024	mp-543024_DDB	figshare	doi:10.6084/m9.figshare.c.3938023	https://doi.org/10.6084/m9.figshare.c.3938023	Workflow	mp-543024.json	figshare	doi:10.6084/m9.figshare.c.3938023	https://doi.org/10.6084/m9.figshare.c.3938023	mp-543024
mp-5431	Workflow	mp-5431	mp-5431_DDB	figshare	doi:10.6084/m9.figshare.c.3938023	https://doi.org/10.6084/m9.figshare.c.3938023	Workflow	mp-5431.json	figshare	doi:10.6084/m9.figshare.c.3938023	https://doi.org/10.6084/m9.figshare.c.3938023	mp-5431
mp-545359	Workflow	mp-545359	mp-545359_DDB	figshare	doi:10.6084/m9.figshare.c.3938023	https://doi.org/10.6084/m9.figshare.c.3938023	Workflow	mp-545359.json	figshare	doi:10.6084/m9.figshare.c.3938023	https://doi.org/10.6084/m9.figshare.c.3938023	mp-545359
mp-545500	Workflow	mp-545500	mp-545500_DDB	figshare	doi:10.6084/m9.figshare.c.3938023	https://doi.org/10.6084/m9.figshare.c.3938023	Workflow	mp-545500.json	figshare	doi:10.6084/m9.figshare.c.3938023	https://doi.org/10.6084/m9.figshare.c.3938023	mp-545500
mp-545544	Workflow	mp-545544	mp-545544_DDB	figshare	doi:10.6084/m9.figshare.c.3938023	https://doi.org/10.6084/m9.figshare.c.3938023	Workflow	mp-545544.json	figshare	doi:10.6084/m9.figshare.c.3938023	https://doi.org/10.6084/m9.figshare.c.3938023	mp-545544
mp-546011	Workflow	mp-546011	mp-546011_DDB	figshare	doi:10.6084/m9.figshare.c.3938023	https://doi.org/10.6084/m9.figshare.c.3938023	Workflow	mp-546011.json	figshare	doi:10.6084/m9.figshare.c.3938023	https://doi.org/10.6084/m9.figshare.c.3938023	mp-546011
mp-546125	Workflow	mp-546125	mp-546125_DDB	figshare	doi:10.6084/m9.figshare.c.3938023	https://doi.org/10.6084/m9.figshare.c.3938023	Workflow	mp-546125.json	figshare	doi:10.6084/m9.figshare.c.3938023	https://doi.org/10.6084/m9.figshare.c.3938023	mp-546125
mp-546500	Workflow	mp-546500	mp-546500_DDB	figshare	doi:10.6084/m9.figshare.c.3938023	https://doi.org/10.6084/m9.figshare.c.3938023	Workflow	mp-546500.json	figshare	doi:10.6084/m9.figshare.c.3938023	https://doi.org/10.6084/m9.figshare.c.3938023	mp-546500
mp-546794	Workflow	mp-546794	mp-546794_DDB	figshare	doi:10.6084/m9.figshare.c.3938023	https://doi.org/10.6084/m9.figshare.c.3938023	Workflow	mp-546794.json	figshare	doi:10.6084/m9.figshare.c.3938023	https://doi.org/10.6084/m9.figshare.c.3938023	mp-546794
mp-546864	Workflow	mp-546864	mp-546864_DDB	figshare	doi:10.6084/m9.figshare.c.3938023	https://doi.org/10.6084/m9.figshare.c.3938023	Workflow	mp-546864.json	figshare	doi:10.6084/m9.figshare.c.3938023	https://doi.org/10.6084/m9.figshare.c.3938023	mp-546864
mp-547244	Workflow	mp-547244	mp-547244_DDB	figshare	doi:10.6084/m9.figshare.c.3938023	https://doi.org/10.6084/m9.figshare.c.3938023	Workflow	mp-547244.json	figshare	doi:10.6084/m9.figshare.c.3938023	https://doi.org/10.6084/m9.figshare.c.3938023	mp-547244
mp-5475	Workflow	mp-5475	mp-5475_DDB	figshare	doi:10.6084/m9.figshare.c.3938023	https://doi.org/10.6084/m9.figshare.c.3938023	Workflow	mp-5475.json	figshare	doi:10.6084/m9.figshare.c.3938023	https://doi.org/10.6084/m9.figshare.c.3938023	mp-5475
mp-547792	Workflow	mp-547792	mp-547792_DDB	figshare	doi:10.6084/m9.figshare.c.3938023	https://doi.org/10.6084/m9.figshare.c.3938023	Workflow	mp-547792.json	figshare	doi:10.6084/m9.figshare.c.3938023	https://doi.org/10.6084/m9.figshare.c.3938023	mp-547792
mp-5478	Workflow	mp-5478	mp-5478_DDB	figshare	doi:10.6084/m9.figshare.c.3938023	https://doi.org/10.6084/m9.figshare.c.3938023	Workflow	mp-5478.json	figshare	doi:10.6084/m9.figshare.c.3938023	https://doi.org/10.6084/m9.figshare.c.3938023	mp-5478
mp-5479	Workflow	mp-5479	mp-5479_DDB	figshare	doi:10.6084/m9.figshare.c.3938023	https://doi.org/10.6084/m9.figshare.c.3938023	Workflow	mp-5479.json	figshare	doi:10.6084/m9.figshare.c.3938023	https://doi.org/10.6084/m9.figshare.c.3938023	mp-5479
mp-5488	Workflow	mp-5488	mp-5488_DDB	figshare	doi:10.6084/m9.figshare.c.3938023	https://doi.org/10.6084/m9.figshare.c.3938023	Workflow	mp-5488.json	figshare	doi:10.6084/m9.figshare.c.3938023	https://doi.org/10.6084/m9.figshare.c.3938023	mp-5488
mp-549589	Workflow	mp-549589	mp-549589_DDB	figshare	doi:10.6084/m9.figshare.c.3938023	https://doi.org/10.6084/m9.figshare.c.3938023	Workflow	mp-549589.json	figshare	doi:10.6084/m9.figshare.c.3938023	https://doi.org/10.6084/m9.figshare.c.3938023	mp-549589
mp-549697	Workflow	mp-549697	mp-549697_DDB	figshare	doi:10.6084/m9.figshare.c.3938023	https://doi.org/10.6084/m9.figshare.c.3938023	Workflow	mp-549697.json	figshare	doi:10.6084/m9.figshare.c.3938023	https://doi.org/10.6084/m9.figshare.c.3938023	mp-549697
mp-549737	Workflow	mp-549737	mp-549737_DDB	figshare	doi:10.6084/m9.figshare.c.3938023	https://doi.org/10.6084/m9.figshare.c.3938023	Workflow	mp-549737.json	figshare	doi:10.6084/m9.figshare.c.3938023	https://doi.org/10.6084/m9.figshare.c.3938023	mp-549737
mp-550685	Workflow	mp-550685	mp-550685_DDB	figshare	doi:10.6084/m9.figshare.c.3938023	https://doi.org/10.6084/m9.figshare.c.3938023	Workflow	mp-550685.json	figshare	doi:10.6084/m9.figshare.c.3938023	https://doi.org/10.6084/m9.figshare.c.3938023	mp-550685
mp-550751	Workflow	mp-550751	mp-550751_DDB	figshare	doi:10.6084/m9.figshare.c.3938023	https://doi.org/10.6084/m9.figshare.c.3938023	Workflow	mp-550751.json	figshare	doi:10.6084/m9.figshare.c.3938023	https://doi.org/10.6084/m9.figshare.c.3938023	mp-550751
mp-551092	Workflow	mp-551092	mp-551092_DDB	figshare	doi:10.6084/m9.figshare.c.3938023	https://doi.org/10.6084/m9.figshare.c.3938023	Workflow	mp-551092.json	figshare	doi:10.6084/m9.figshare.c.3938023	https://doi.org/10.6084/m9.figshare.c.3938023	mp-551092
mp-551203	Workflow	mp-551203	mp-551203_DDB	figshare	doi:10.6084/m9.figshare.c.3938023	https://doi.org/10.6084/m9.figshare.c.3938023	Workflow	mp-551203.json	figshare	doi:10.6084/m9.figshare.c.3938023	https://doi.org/10.6084/m9.figshare.c.3938023	mp-551203
mp-551243	Workflow	mp-551243	mp-551243_DDB	figshare	doi:10.6084/m9.figshare.c.3938023	https://doi.org/10.6084/m9.figshare.c.3938023	Workflow	mp-551243.json	figshare	doi:10.6084/m9.figshare.c.3938023	https://doi.org/10.6084/m9.figshare.c.3938023	mp-551243
mp-551269	Workflow	mp-551269	mp-551269_DDB	figshare	doi:10.6084/m9.figshare.c.3938023	https://doi.org/10.6084/m9.figshare.c.3938023	Workflow	mp-551269.json	figshare	doi:10.6084/m9.figshare.c.3938023	https://doi.org/10.6084/m9.figshare.c.3938023	mp-551269
mp-551456	Workflow	mp-551456	mp-551456_DDB	figshare	doi:10.6084/m9.figshare.c.3938023	https://doi.org/10.6084/m9.figshare.c.3938023	Workflow	mp-551456.json	figshare	doi:10.6084/m9.figshare.c.3938023	https://doi.org/10.6084/m9.figshare.c.3938023	mp-551456
mp-551835	Workflow	mp-551835	mp-551835_DDB	figshare	doi:10.6084/m9.figshare.c.3938023	https://doi.org/10.6084/m9.figshare.c.3938023	Workflow	mp-5518.json	figshare	doi:10.6084/m9.figshare.c.3938023	https://doi.org/10.6084/m9.figshare.c.3938023	mp-551835
mp-551873	Workflow	mp-551873	mp-551873_DDB	figshare	doi:10.6084/m9.figshare.c.3938023	https://doi.org/10.6084/m9.figshare.c.3938023	Workflow	mp-551835.json	figshare	doi:10.6084/m9.figshare.c.3938023	https://doi.org/10.6084/m9.figshare.c.3938023	mp-551873
mp-5518	Workflow	mp-5518	mp-5518_DDB	figshare	doi:10.6084/m9.figshare.c.3938023	https://doi.org/10.6084/m9.figshare.c.3938023	Workflow	mp-551873.json	figshare	doi:10.6084/m9.figshare.c.3938023	https://doi.org/10.6084/m9.figshare.c.3938023	mp-5518
mp-552234	Workflow	mp-552234	mp-552234_DDB	figshare	doi:10.6084/m9.figshare.c.3938023	https://doi.org/10.6084/m9.figshare.c.3938023	Workflow	mp-552234.json	figshare	doi:10.6084/m9.figshare.c.3938023	https://doi.org/10.6084/m9.figshare.c.3938023	mp-552234
mp-552488	Workflow	mp-552488	mp-552488_DDB	figshare	doi:10.6084/m9.figshare.c.3938023	https://doi.org/10.6084/m9.figshare.c.3938023	Workflow	mp-552488.json	figshare	doi:10.6084/m9.figshare.c.3938023	https://doi.org/10.6084/m9.figshare.c.3938023	mp-552488
mp-552537	Workflow	mp-552537	mp-552537_DDB	figshare	doi:10.6084/m9.figshare.c.3938023	https://doi.org/10.6084/m9.figshare.c.3938023	Workflow	mp-552537.json	figshare	doi:10.6084/m9.figshare.c.3938023	https://doi.org/10.6084/m9.figshare.c.3938023	mp-552537
mp-552547	Workflow	mp-552547	mp-552547_DDB	figshare	doi:10.6084/m9.figshare.c.3938023	https://doi.org/10.6084/m9.figshare.c.3938023	Workflow	mp-552547.json	figshare	doi:10.6084/m9.figshare.c.3938023	https://doi.org/10.6084/m9.figshare.c.3938023	mp-552547
mp-552663	Workflow	mp-552663	mp-552663_DDB	figshare	doi:10.6084/m9.figshare.c.3938023	https://doi.org/10.6084/m9.figshare.c.3938023	Workflow	mp-552663.json	figshare	doi:10.6084/m9.figshare.c.3938023	https://doi.org/10.6084/m9.figshare.c.3938023	mp-552663
mp-552806	Workflow	mp-552806	mp-552806_DDB	figshare	doi:10.6084/m9.figshare.c.3938023	https://doi.org/10.6084/m9.figshare.c.3938023	Workflow	mp-552806.json	figshare	doi:10.6084/m9.figshare.c.3938023	https://doi.org/10.6084/m9.figshare.c.3938023	mp-552806
mp-552934	Workflow	mp-552934	mp-552934_DDB	figshare	doi:10.6084/m9.figshare.c.3938023	https://doi.org/10.6084/m9.figshare.c.3938023	Workflow	mp-552934.json	figshare	doi:10.6084/m9.figshare.c.3938023	https://doi.org/10.6084/m9.figshare.c.3938023	mp-552934
mp-553025	Workflow	mp-553025	mp-553025_DDB	figshare	doi:10.6084/m9.figshare.c.3938023	https://doi.org/10.6084/m9.figshare.c.3938023	Workflow	mp-553025.json	figshare	doi:10.6084/m9.figshare.c.3938023	https://doi.org/10.6084/m9.figshare.c.3938023	mp-553025
mp-553281	Workflow	mp-553281	mp-553281_DDB	figshare	doi:10.6084/m9.figshare.c.3938023	https://doi.org/10.6084/m9.figshare.c.3938023	Workflow	mp-5532.json	figshare	doi:10.6084/m9.figshare.c.3938023	https://doi.org/10.6084/m9.figshare.c.3938023	mp-553281
mp-5532	Workflow	mp-5532	mp-5532_DDB	figshare	doi:10.6084/m9.figshare.c.3938023	https://doi.org/10.6084/m9.figshare.c.3938023	Workflow	mp-553281.json	figshare	doi:10.6084/m9.figshare.c.3938023	https://doi.org/10.6084/m9.figshare.c.3938023	mp-5532
mp-553303	Workflow	mp-553303	mp-553303_DDB	figshare	doi:10.6084/m9.figshare.c.3938023	https://doi.org/10.6084/m9.figshare.c.3938023	Workflow	mp-553303.json	figshare	doi:10.6084/m9.figshare.c.3938023	https://doi.org/10.6084/m9.figshare.c.3938023	mp-553303
mp-553310	Workflow	mp-553310	mp-553310_DDB	figshare	doi:10.6084/m9.figshare.c.3938023	https://doi.org/10.6084/m9.figshare.c.3938023	Workflow	mp-553310.json	figshare	doi:10.6084/m9.figshare.c.3938023	https://doi.org/10.6084/m9.figshare.c.3938023	mp-553310
mp-553342	Workflow	mp-553342	mp-553342_DDB	figshare	doi:10.6084/m9.figshare.c.3938023	https://doi.org/10.6084/m9.figshare.c.3938023	Workflow	mp-553342.json	figshare	doi:10.6084/m9.figshare.c.3938023	https://doi.org/10.6084/m9.figshare.c.3938023	mp-553342
mp-553374	Workflow	mp-553374	mp-553374_DDB	figshare	doi:10.6084/m9.figshare.c.3938023	https://doi.org/10.6084/m9.figshare.c.3938023	Workflow	mp-553374.json	figshare	doi:10.6084/m9.figshare.c.3938023	https://doi.org/10.6084/m9.figshare.c.3938023	mp-553374
mp-553875	Workflow	mp-553875	mp-553875_DDB	figshare	doi:10.6084/m9.figshare.c.3938023	https://doi.org/10.6084/m9.figshare.c.3938023	Workflow	mp-553875.json	figshare	doi:10.6084/m9.figshare.c.3938023	https://doi.org/10.6084/m9.figshare.c.3938023	mp-553875
mp-553961	Workflow	mp-553961	mp-553961_DDB	figshare	doi:10.6084/m9.figshare.c.3938023	https://doi.org/10.6084/m9.figshare.c.3938023	Workflow	mp-553961.json	figshare	doi:10.6084/m9.figshare.c.3938023	https://doi.org/10.6084/m9.figshare.c.3938023	mp-553961
mp-554155	Workflow	mp-554155	mp-554155_DDB	figshare	doi:10.6084/m9.figshare.c.3938023	https://doi.org/10.6084/m9.figshare.c.3938023	Workflow	mp-554155.json	figshare	doi:10.6084/m9.figshare.c.3938023	https://doi.org/10.6084/m9.figshare.c.3938023	mp-554155
mp-554412	Workflow	mp-554412	mp-554412_DDB	figshare	doi:10.6084/m9.figshare.c.3938023	https://doi.org/10.6084/m9.figshare.c.3938023	Workflow	mp-554412.json	figshare	doi:10.6084/m9.figshare.c.3938023	https://doi.org/10.6084/m9.figshare.c.3938023	mp-554412
mp-554941	Workflow	mp-554941	mp-554941_DDB	figshare	doi:10.6084/m9.figshare.c.3938023	https://doi.org/10.6084/m9.figshare.c.3938023	Workflow	mp-554941.json	figshare	doi:10.6084/m9.figshare.c.3938023	https://doi.org/10.6084/m9.figshare.c.3938023	mp-554941
mp-555166	Workflow	mp-555166	mp-555166_DDB	figshare	doi:10.6084/m9.figshare.c.3938023	https://doi.org/10.6084/m9.figshare.c.3938023	Workflow	mp-555166.json	figshare	doi:10.6084/m9.figshare.c.3938023	https://doi.org/10.6084/m9.figshare.c.3938023	mp-555166
mp-555286	Workflow	mp-555286	mp-555286_DDB	figshare	doi:10.6084/m9.figshare.c.3938023	https://doi.org/10.6084/m9.figshare.c.3938023	Workflow	mp-555286.json	figshare	doi:10.6084/m9.figshare.c.3938023	https://doi.org/10.6084/m9.figshare.c.3938023	mp-555286
mp-555410	Workflow	mp-555410	mp-555410_DDB	figshare	doi:10.6084/m9.figshare.c.3938023	https://doi.org/10.6084/m9.figshare.c.3938023	Workflow	mp-555410.json	figshare	doi:10.6084/m9.figshare.c.3938023	https://doi.org/10.6084/m9.figshare.c.3938023	mp-555410
mp-555763	Workflow	mp-555763	mp-555763_DDB	figshare	doi:10.6084/m9.figshare.c.3938023	https://doi.org/10.6084/m9.figshare.c.3938023	Workflow	mp-555763.json	figshare	doi:10.6084/m9.figshare.c.3938023	https://doi.org/10.6084/m9.figshare.c.3938023	mp-555763
mp-555874	Workflow	mp-555874	mp-555874_DDB	figshare	doi:10.6084/m9.figshare.c.3938023	https://doi.org/10.6084/m9.figshare.c.3938023	Workflow	mp-555874.json	figshare	doi:10.6084/m9.figshare.c.3938023	https://doi.org/10.6084/m9.figshare.c.3938023	mp-555874
mp-556120	Workflow	mp-556120	mp-556120_DDB	figshare	doi:10.6084/m9.figshare.c.3938023	https://doi.org/10.6084/m9.figshare.c.3938023	Workflow	mp-556120.json	figshare	doi:10.6084/m9.figshare.c.3938023	https://doi.org/10.6084/m9.figshare.c.3938023	mp-556120
mp-556405	Workflow	mp-556405	mp-556405_DDB	figshare	doi:10.6084/m9.figshare.c.3938023	https://doi.org/10.6084/m9.figshare.c.3938023	Workflow	mp-556405.json	figshare	doi:10.6084/m9.figshare.c.3938023	https://doi.org/10.6084/m9.figshare.c.3938023	mp-556405
mp-556866	Workflow	mp-556866	mp-556866_DDB	figshare	doi:10.6084/m9.figshare.c.3938023	https://doi.org/10.6084/m9.figshare.c.3938023	Workflow	mp-556866.json	figshare	doi:10.6084/m9.figshare.c.3938023	https://doi.org/10.6084/m9.figshare.c.3938023	mp-556866
mp-556953	Workflow	mp-556953	mp-556953_DDB	figshare	doi:10.6084/m9.figshare.c.3938023	https://doi.org/10.6084/m9.figshare.c.3938023	Workflow	mp-556953.json	figshare	doi:10.6084/m9.figshare.c.3938023	https://doi.org/10.6084/m9.figshare.c.3938023	mp-556953
mp-557664	Workflow	mp-557664	mp-557664_DDB	figshare	doi:10.6084/m9.figshare.c.3938023	https://doi.org/10.6084/m9.figshare.c.3938023	Workflow	mp-557664.json	figshare	doi:10.6084/m9.figshare.c.3938023	https://doi.org/10.6084/m9.figshare.c.3938023	mp-557664
mp-558071	Workflow	mp-558071	mp-558071_DDB	figshare	doi:10.6084/m9.figshare.c.3938023	https://doi.org/10.6084/m9.figshare.c.3938023	Workflow	mp-558071.json	figshare	doi:10.6084/m9.figshare.c.3938023	https://doi.org/10.6084/m9.figshare.c.3938023	mp-558071
mp-558118	Workflow	mp-558118	mp-558118_DDB	figshare	doi:10.6084/m9.figshare.c.3938023	https://doi.org/10.6084/m9.figshare.c.3938023	Workflow	mp-558118.json	figshare	doi:10.6084/m9.figshare.c.3938023	https://doi.org/10.6084/m9.figshare.c.3938023	mp-558118
mp-558430	Workflow	mp-558430	mp-558430_DDB	figshare	doi:10.6084/m9.figshare.c.3938023	https://doi.org/10.6084/m9.figshare.c.3938023	Workflow	mp-558430.json	figshare	doi:10.6084/m9.figshare.c.3938023	https://doi.org/10.6084/m9.figshare.c.3938023	mp-558430
mp-558781	Workflow	mp-558781	mp-558781_DDB	figshare	doi:10.6084/m9.figshare.c.3938023	https://doi.org/10.6084/m9.figshare.c.3938023	Workflow	mp-558781.json	figshare	doi:10.6084/m9.figshare.c.3938023	https://doi.org/10.6084/m9.figshare.c.3938023	mp-558781
mp-5588	Workflow	mp-5588	mp-5588_DDB	figshare	doi:10.6084/m9.figshare.c.3938023	https://doi.org/10.6084/m9.figshare.c.3938023	Workflow	mp-5588.json	figshare	doi:10.6084/m9.figshare.c.3938023	https://doi.org/10.6084/m9.figshare.c.3938023	mp-5588
mp-559092	Workflow	mp-559092	mp-559092_DDB	figshare	doi:10.6084/m9.figshare.c.3938023	https://doi.org/10.6084/m9.figshare.c.3938023	Workflow	mp-559092.json	figshare	doi:10.6084/m9.figshare.c.3938023	https://doi.org/10.6084/m9.figshare.c.3938023	mp-559092
mp-5594	Workflow	mp-5594	mp-5594_DDB	figshare	doi:10.6084/m9.figshare.c.3938023	https://doi.org/10.6084/m9.figshare.c.3938023	Workflow	mp-5594.json	figshare	doi:10.6084/m9.figshare.c.3938023	https://doi.org/10.6084/m9.figshare.c.3938023	mp-5594
mp-559695	Workflow	mp-559695	mp-559695_DDB	figshare	doi:10.6084/m9.figshare.c.3938023	https://doi.org/10.6084/m9.figshare.c.3938023	Workflow	mp-559695.json	figshare	doi:10.6084/m9.figshare.c.3938023	https://doi.org/10.6084/m9.figshare.c.3938023	mp-559695
mp-560037	Workflow	mp-560037	mp-560037_DDB	figshare	doi:10.6084/m9.figshare.c.3938023	https://doi.org/10.6084/m9.figshare.c.3938023	Workflow	mp-560037.json	figshare	doi:10.6084/m9.figshare.c.3938023	https://doi.org/10.6084/m9.figshare.c.3938023	mp-560037
mp-560558	Workflow	mp-560558	mp-560558_DDB	figshare	doi:10.6084/m9.figshare.c.3938023	https://doi.org/10.6084/m9.figshare.c.3938023	Workflow	mp-560558.json	figshare	doi:10.6084/m9.figshare.c.3938023	https://doi.org/10.6084/m9.figshare.c.3938023	mp-560558
mp-560588	Workflow	mp-560588	mp-560588_DDB	figshare	doi:10.6084/m9.figshare.c.3938023	https://doi.org/10.6084/m9.figshare.c.3938023	Workflow	mp-560588.json	figshare	doi:10.6084/m9.figshare.c.3938023	https://doi.org/10.6084/m9.figshare.c.3938023	mp-560588
mp-560790	Workflow	mp-560790	mp-560790_DDB	figshare	doi:10.6084/m9.figshare.c.3938023	https://doi.org/10.6084/m9.figshare.c.3938023	Workflow	mp-560790.json	figshare	doi:10.6084/m9.figshare.c.3938023	https://doi.org/10.6084/m9.figshare.c.3938023	mp-560790
mp-560791	Workflow	mp-560791	mp-560791_DDB	figshare	doi:10.6084/m9.figshare.c.3938023	https://doi.org/10.6084/m9.figshare.c.3938023	Workflow	mp-560791.json	figshare	doi:10.6084/m9.figshare.c.3938023	https://doi.org/10.6084/m9.figshare.c.3938023	mp-560791
mp-561561	Workflow	mp-561561	mp-561561_DDB	figshare	doi:10.6084/m9.figshare.c.3938023	https://doi.org/10.6084/m9.figshare.c.3938023	Workflow	mp-561561.json	figshare	doi:10.6084/m9.figshare.c.3938023	https://doi.org/10.6084/m9.figshare.c.3938023	mp-561561
mp-561586	Workflow	mp-561586	mp-561586_DDB	figshare	doi:10.6084/m9.figshare.c.3938023	https://doi.org/10.6084/m9.figshare.c.3938023	Workflow	mp-561586.json	figshare	doi:10.6084/m9.figshare.c.3938023	https://doi.org/10.6084/m9.figshare.c.3938023	mp-561586
mp-561710	Workflow	mp-561710	mp-561710_DDB	figshare	doi:10.6084/m9.figshare.c.3938023	https://doi.org/10.6084/m9.figshare.c.3938023	Workflow	mp-561710.json	figshare	doi:10.6084/m9.figshare.c.3938023	https://doi.org/10.6084/m9.figshare.c.3938023	mp-561710
mp-561827	Workflow	mp-561827	mp-561827_DDB	figshare	doi:10.6084/m9.figshare.c.3938023	https://doi.org/10.6084/m9.figshare.c.3938023	Workflow	mp-5618.json	figshare	doi:10.6084/m9.figshare.c.3938023	https://doi.org/10.6084/m9.figshare.c.3938023	mp-561827
mp-5618	Workflow	mp-5618	mp-5618_DDB	figshare	doi:10.6084/m9.figshare.c.3938023	https://doi.org/10.6084/m9.figshare.c.3938023	Workflow	mp-561827.json	figshare	doi:10.6084/m9.figshare.c.3938023	https://doi.org/10.6084/m9.figshare.c.3938023	mp-5618
mp-561902	Workflow	mp-561902	mp-561902_DDB	figshare	doi:10.6084/m9.figshare.c.3938023	https://doi.org/10.6084/m9.figshare.c.3938023	Workflow	mp-561902.json	figshare	doi:10.6084/m9.figshare.c.3938023	https://doi.org/10.6084/m9.figshare.c.3938023	mp-561902
mp-561947	Workflow	mp-561947	mp-561947_DDB	figshare	doi:10.6084/m9.figshare.c.3938023	https://doi.org/10.6084/m9.figshare.c.3938023	Workflow	mp-561947.json	figshare	doi:10.6084/m9.figshare.c.3938023	https://doi.org/10.6084/m9.figshare.c.3938023	mp-561947
mp-5621	Workflow	mp-5621	mp-5621_DDB	figshare	doi:10.6084/m9.figshare.c.3938023	https://doi.org/10.6084/m9.figshare.c.3938023	Workflow	mp-5621.json	figshare	doi:10.6084/m9.figshare.c.3938023	https://doi.org/10.6084/m9.figshare.c.3938023	mp-5621
mp-5652	Workflow	mp-5652	mp-5652_DDB	figshare	doi:10.6084/m9.figshare.c.3938023	https://doi.org/10.6084/m9.figshare.c.3938023	Workflow	mp-5652.json	figshare	doi:10.6084/m9.figshare.c.3938023	https://doi.org/10.6084/m9.figshare.c.3938023	mp-5652
mp-567290	Workflow	mp-567290	mp-567290_DDB	figshare	doi:10.6084/m9.figshare.c.3938023	https://doi.org/10.6084/m9.figshare.c.3938023	Workflow	mp-567290.json	figshare	doi:10.6084/m9.figshare.c.3938023	https://doi.org/10.6084/m9.figshare.c.3938023	mp-567290
mp-567373	Workflow	mp-567373	mp-567373_DDB	figshare	doi:10.6084/m9.figshare.c.3938023	https://doi.org/10.6084/m9.figshare.c.3938023	Workflow	mp-567373.json	figshare	doi:10.6084/m9.figshare.c.3938023	https://doi.org/10.6084/m9.figshare.c.3938023	mp-567373
mp-567558	Workflow	mp-567558	mp-567558_DDB	figshare	doi:10.6084/m9.figshare.c.3938023	https://doi.org/10.6084/m9.figshare.c.3938023	Workflow	mp-567558.json	figshare	doi:10.6084/m9.figshare.c.3938023	https://doi.org/10.6084/m9.figshare.c.3938023	mp-567558
mp-567636	Workflow	mp-567636	mp-567636_DDB	figshare	doi:10.6084/m9.figshare.c.3938023	https://doi.org/10.6084/m9.figshare.c.3938023	Workflow	mp-567636.json	figshare	doi:10.6084/m9.figshare.c.3938023	https://doi.org/10.6084/m9.figshare.c.3938023	mp-567636
mp-567652	Workflow	mp-567652	mp-567652_DDB	figshare	doi:10.6084/m9.figshare.c.3938023	https://doi.org/10.6084/m9.figshare.c.3938023	Workflow	mp-567652.json	figshare	doi:10.6084/m9.figshare.c.3938023	https://doi.org/10.6084/m9.figshare.c.3938023	mp-567652
mp-567655	Workflow	mp-567655	mp-567655_DDB	figshare	doi:10.6084/m9.figshare.c.3938023	https://doi.org/10.6084/m9.figshare.c.3938023	Workflow	mp-567655.json	figshare	doi:10.6084/m9.figshare.c.3938023	https://doi.org/10.6084/m9.figshare.c.3938023	mp-567655
mp-567666	Workflow	mp-567666	mp-567666_DDB	figshare	doi:10.6084/m9.figshare.c.3938023	https://doi.org/10.6084/m9.figshare.c.3938023	Workflow	mp-567666.json	figshare	doi:10.6084/m9.figshare.c.3938023	https://doi.org/10.6084/m9.figshare.c.3938023	mp-567666
mp-567680	Workflow	mp-567680	mp-567680_DDB	figshare	doi:10.6084/m9.figshare.c.3938023	https://doi.org/10.6084/m9.figshare.c.3938023	Workflow	mp-567680.json	figshare	doi:10.6084/m9.figshare.c.3938023	https://doi.org/10.6084/m9.figshare.c.3938023	mp-567680
mp-567744	Workflow	mp-567744	mp-567744_DDB	figshare	doi:10.6084/m9.figshare.c.3938023	https://doi.org/10.6084/m9.figshare.c.3938023	Workflow	mp-567744.json	figshare	doi:10.6084/m9.figshare.c.3938023	https://doi.org/10.6084/m9.figshare.c.3938023	mp-567744
mp-567776	Workflow	mp-567776	mp-567776_DDB	figshare	doi:10.6084/m9.figshare.c.3938023	https://doi.org/10.6084/m9.figshare.c.3938023	Workflow	mp-567776.json	figshare	doi:10.6084/m9.figshare.c.3938023	https://doi.org/10.6084/m9.figshare.c.3938023	mp-567776
mp-567841	Workflow	mp-567841	mp-567841_DDB	figshare	doi:10.6084/m9.figshare.c.3938023	https://doi.org/10.6084/m9.figshare.c.3938023	Workflow	mp-567841.json	figshare	doi:10.6084/m9.figshare.c.3938023	https://doi.org/10.6084/m9.figshare.c.3938023	mp-567841
mp-567913	Workflow	mp-567913	mp-567913_DDB	figshare	doi:10.6084/m9.figshare.c.3938023	https://doi.org/10.6084/m9.figshare.c.3938023	Workflow	mp-567913.json	figshare	doi:10.6084/m9.figshare.c.3938023	https://doi.org/10.6084/m9.figshare.c.3938023	mp-567913
mp-568018	Workflow	mp-568018	mp-568018_DDB	figshare	doi:10.6084/m9.figshare.c.3938023	https://doi.org/10.6084/m9.figshare.c.3938023	Workflow	mp-568018.json	figshare	doi:10.6084/m9.figshare.c.3938023	https://doi.org/10.6084/m9.figshare.c.3938023	mp-568018
mp-568032	Workflow	mp-568032	mp-568032_DDB	figshare	doi:10.6084/m9.figshare.c.3938023	https://doi.org/10.6084/m9.figshare.c.3938023	Workflow	mp-568032.json	figshare	doi:10.6084/m9.figshare.c.3938023	https://doi.org/10.6084/m9.figshare.c.3938023	mp-568032
mp-568052	Workflow	mp-568052	mp-568052_DDB	figshare	doi:10.6084/m9.figshare.c.3938023	https://doi.org/10.6084/m9.figshare.c.3938023	Workflow	mp-568052.json	figshare	doi:10.6084/m9.figshare.c.3938023	https://doi.org/10.6084/m9.figshare.c.3938023	mp-568052
mp-568273	Workflow	mp-568273	mp-568273_DDB	figshare	doi:10.6084/m9.figshare.c.3938023	https://doi.org/10.6084/m9.figshare.c.3938023	Workflow	mp-568273.json	figshare	doi:10.6084/m9.figshare.c.3938023	https://doi.org/10.6084/m9.figshare.c.3938023	mp-568273
mp-568284	Workflow	mp-568284	mp-568284_DDB	figshare	doi:10.6084/m9.figshare.c.3938023	https://doi.org/10.6084/m9.figshare.c.3938023	Workflow	mp-568284.json	figshare	doi:10.6084/m9.figshare.c.3938023	https://doi.org/10.6084/m9.figshare.c.3938023	mp-568284
mp-568536	Workflow	mp-568536	mp-568536_DDB	figshare	doi:10.6084/m9.figshare.c.3938023	https://doi.org/10.6084/m9.figshare.c.3938023	Workflow	mp-568536.json	figshare	doi:10.6084/m9.figshare.c.3938023	https://doi.org/10.6084/m9.figshare.c.3938023	mp-568536
mp-568544	Workflow	mp-568544	mp-568544_DDB	figshare	doi:10.6084/m9.figshare.c.3938023	https://doi.org/10.6084/m9.figshare.c.3938023	Workflow	mp-568544.json	figshare	doi:10.6084/m9.figshare.c.3938023	https://doi.org/10.6084/m9.figshare.c.3938023	mp-568544
mp-568560	Workflow	mp-568560	mp-568560_DDB	figshare	doi:10.6084/m9.figshare.c.3938023	https://doi.org/10.6084/m9.figshare.c.3938023	Workflow	mp-568560.json	figshare	doi:10.6084/m9.figshare.c.3938023	https://doi.org/10.6084/m9.figshare.c.3938023	mp-568560
mp-568619	Workflow	mp-568619	mp-568619_DDB	figshare	doi:10.6084/m9.figshare.c.3938023	https://doi.org/10.6084/m9.figshare.c.3938023	Workflow	mp-568619.json	figshare	doi:10.6084/m9.figshare.c.3938023	https://doi.org/10.6084/m9.figshare.c.3938023	mp-568619
mp-568661	Workflow	mp-568661	mp-568661_DDB	figshare	doi:10.6084/m9.figshare.c.3938023	https://doi.org/10.6084/m9.figshare.c.3938023	Workflow	mp-568661.json	figshare	doi:10.6084/m9.figshare.c.3938023	https://doi.org/10.6084/m9.figshare.c.3938023	mp-568661
mp-568662	Workflow	mp-568662	mp-568662_DDB	figshare	doi:10.6084/m9.figshare.c.3938023	https://doi.org/10.6084/m9.figshare.c.3938023	Workflow	mp-568662.json	figshare	doi:10.6084/m9.figshare.c.3938023	https://doi.org/10.6084/m9.figshare.c.3938023	mp-568662
mp-568666	Workflow	mp-568666	mp-568666_DDB	figshare	doi:10.6084/m9.figshare.c.3938023	https://doi.org/10.6084/m9.figshare.c.3938023	Workflow	mp-568666.json	figshare	doi:10.6084/m9.figshare.c.3938023	https://doi.org/10.6084/m9.figshare.c.3938023	mp-568666
mp-568968	Workflow	mp-568968	mp-568968_DDB	figshare	doi:10.6084/m9.figshare.c.3938023	https://doi.org/10.6084/m9.figshare.c.3938023	Workflow	mp-568968.json	figshare	doi:10.6084/m9.figshare.c.3938023	https://doi.org/10.6084/m9.figshare.c.3938023	mp-568968
mp-569028	Workflow	mp-569028	mp-569028_DDB	figshare	doi:10.6084/m9.figshare.c.3938023	https://doi.org/10.6084/m9.figshare.c.3938023	Workflow	mp-569028.json	figshare	doi:10.6084/m9.figshare.c.3938023	https://doi.org/10.6084/m9.figshare.c.3938023	mp-569028
mp-569149	Workflow	mp-569149	mp-569149_DDB	figshare	doi:10.6084/m9.figshare.c.3938023	https://doi.org/10.6084/m9.figshare.c.3938023	Workflow	mp-569149.json	figshare	doi:10.6084/m9.figshare.c.3938023	https://doi.org/10.6084/m9.figshare.c.3938023	mp-569149
mp-569346	Workflow	mp-569346	mp-569346_DDB	figshare	doi:10.6084/m9.figshare.c.3938023	https://doi.org/10.6084/m9.figshare.c.3938023	Workflow	mp-569346.json	figshare	doi:10.6084/m9.figshare.c.3938023	https://doi.org/10.6084/m9.figshare.c.3938023	mp-569346
mp-569442	Workflow	mp-569442	mp-569442_DDB	figshare	doi:10.6084/m9.figshare.c.3938023	https://doi.org/10.6084/m9.figshare.c.3938023	Workflow	mp-569442.json	figshare	doi:10.6084/m9.figshare.c.3938023	https://doi.org/10.6084/m9.figshare.c.3938023	mp-569442
mp-569548	Workflow	mp-569548	mp-569548_DDB	figshare	doi:10.6084/m9.figshare.c.3938023	https://doi.org/10.6084/m9.figshare.c.3938023	Workflow	mp-569548.json	figshare	doi:10.6084/m9.figshare.c.3938023	https://doi.org/10.6084/m9.figshare.c.3938023	mp-569548
mp-569571	Workflow	mp-569571	mp-569571_DDB	figshare	doi:10.6084/m9.figshare.c.3938023	https://doi.org/10.6084/m9.figshare.c.3938023	Workflow	mp-569571.json	figshare	doi:10.6084/m9.figshare.c.3938023	https://doi.org/10.6084/m9.figshare.c.3938023	mp-569571
mp-569639	Workflow	mp-569639	mp-569639_DDB	figshare	doi:10.6084/m9.figshare.c.3938023	https://doi.org/10.6084/m9.figshare.c.3938023	Workflow	mp-569639.json	figshare	doi:10.6084/m9.figshare.c.3938023	https://doi.org/10.6084/m9.figshare.c.3938023	mp-569639
mp-569677	Workflow	mp-569677	mp-569677_DDB	figshare	doi:10.6084/m9.figshare.c.3938023	https://doi.org/10.6084/m9.figshare.c.3938023	Workflow	mp-569677.json	figshare	doi:10.6084/m9.figshare.c.3938023	https://doi.org/10.6084/m9.figshare.c.3938023	mp-569677
mp-569779	Workflow	mp-569779	mp-569779_DDB	figshare	doi:10.6084/m9.figshare.c.3938023	https://doi.org/10.6084/m9.figshare.c.3938023	Workflow	mp-569779.json	figshare	doi:10.6084/m9.figshare.c.3938023	https://doi.org/10.6084/m9.figshare.c.3938023	mp-569779
mp-569812	Workflow	mp-569812	mp-569812_DDB	figshare	doi:10.6084/m9.figshare.c.3938023	https://doi.org/10.6084/m9.figshare.c.3938023	Workflow	mp-569812.json	figshare	doi:10.6084/m9.figshare.c.3938023	https://doi.org/10.6084/m9.figshare.c.3938023	mp-569812
mp-570008	Workflow	mp-570008	mp-570008_DDB	figshare	doi:10.6084/m9.figshare.c.3938023	https://doi.org/10.6084/m9.figshare.c.3938023	Workflow	mp-570008.json	figshare	doi:10.6084/m9.figshare.c.3938023	https://doi.org/10.6084/m9.figshare.c.3938023	mp-570008
mp-570097	Workflow	mp-570097	mp-570097_DDB	figshare	doi:10.6084/m9.figshare.c.3938023	https://doi.org/10.6084/m9.figshare.c.3938023	Workflow	mp-570097.json	figshare	doi:10.6084/m9.figshare.c.3938023	https://doi.org/10.6084/m9.figshare.c.3938023	mp-570097
mp-570213	Workflow	mp-570213	mp-570213_DDB	figshare	doi:10.6084/m9.figshare.c.3938023	https://doi.org/10.6084/m9.figshare.c.3938023	Workflow	mp-570213.json	figshare	doi:10.6084/m9.figshare.c.3938023	https://doi.org/10.6084/m9.figshare.c.3938023	mp-570213
mp-570256	Workflow	mp-570256	mp-570256_DDB	figshare	doi:10.6084/m9.figshare.c.3938023	https://doi.org/10.6084/m9.figshare.c.3938023	Workflow	mp-570256.json	figshare	doi:10.6084/m9.figshare.c.3938023	https://doi.org/10.6084/m9.figshare.c.3938023	mp-570256
mp-570324	Workflow	mp-570324	mp-570324_DDB	figshare	doi:10.6084/m9.figshare.c.3938023	https://doi.org/10.6084/m9.figshare.c.3938023	Workflow	mp-570324.json	figshare	doi:10.6084/m9.figshare.c.3938023	https://doi.org/10.6084/m9.figshare.c.3938023	mp-570324
mp-570354	Workflow	mp-570354	mp-570354_DDB	figshare	doi:10.6084/m9.figshare.c.3938023	https://doi.org/10.6084/m9.figshare.c.3938023	Workflow	mp-570354.json	figshare	doi:10.6084/m9.figshare.c.3938023	https://doi.org/10.6084/m9.figshare.c.3938023	mp-570354
mp-570485	Workflow	mp-570485	mp-570485_DDB	figshare	doi:10.6084/m9.figshare.c.3938023	https://doi.org/10.6084/m9.figshare.c.3938023	Workflow	mp-570485.json	figshare	doi:10.6084/m9.figshare.c.3938023	https://doi.org/10.6084/m9.figshare.c.3938023	mp-570485
mp-570538	Workflow	mp-570538	mp-570538_DDB	figshare	doi:10.6084/m9.figshare.c.3938023	https://doi.org/10.6084/m9.figshare.c.3938023	Workflow	mp-570538.json	figshare	doi:10.6084/m9.figshare.c.3938023	https://doi.org/10.6084/m9.figshare.c.3938023	mp-570538
mp-5707	Workflow	mp-5707	mp-5707_DDB	figshare	doi:10.6084/m9.figshare.c.3938023	https://doi.org/10.6084/m9.figshare.c.3938023	Workflow	mp-5707.json	figshare	doi:10.6084/m9.figshare.c.3938023	https://doi.org/10.6084/m9.figshare.c.3938023	mp-5707
mp-570844	Workflow	mp-570844	mp-570844_DDB	figshare	doi:10.6084/m9.figshare.c.3938023	https://doi.org/10.6084/m9.figshare.c.3938023	Workflow	mp-570844.json	figshare	doi:10.6084/m9.figshare.c.3938023	https://doi.org/10.6084/m9.figshare.c.3938023	mp-570844
mp-570891	Workflow	mp-570891	mp-570891_DDB	figshare	doi:10.6084/m9.figshare.c.3938023	https://doi.org/10.6084/m9.figshare.c.3938023	Workflow	mp-570891.json	figshare	doi:10.6084/m9.figshare.c.3938023	https://doi.org/10.6084/m9.figshare.c.3938023	mp-570891
mp-570935	Workflow	mp-570935	mp-570935_DDB	figshare	doi:10.6084/m9.figshare.c.3938023	https://doi.org/10.6084/m9.figshare.c.3938023	Workflow	mp-570935.json	figshare	doi:10.6084/m9.figshare.c.3938023	https://doi.org/10.6084/m9.figshare.c.3938023	mp-570935
mp-571093	Workflow	mp-571093	mp-571093_DDB	figshare	doi:10.6084/m9.figshare.c.3938023	https://doi.org/10.6084/m9.figshare.c.3938023	Workflow	mp-571093.json	figshare	doi:10.6084/m9.figshare.c.3938023	https://doi.org/10.6084/m9.figshare.c.3938023	mp-571093
mp-571102	Workflow	mp-571102	mp-571102_DDB	figshare	doi:10.6084/m9.figshare.c.3938023	https://doi.org/10.6084/m9.figshare.c.3938023	Workflow	mp-571102.json	figshare	doi:10.6084/m9.figshare.c.3938023	https://doi.org/10.6084/m9.figshare.c.3938023	mp-571102
mp-571124	Workflow	mp-571124	mp-571124_DDB	figshare	doi:10.6084/m9.figshare.c.3938023	https://doi.org/10.6084/m9.figshare.c.3938023	Workflow	mp-571124.json	figshare	doi:10.6084/m9.figshare.c.3938023	https://doi.org/10.6084/m9.figshare.c.3938023	mp-571124
mp-571166	Workflow	mp-571166	mp-571166_DDB	figshare	doi:10.6084/m9.figshare.c.3938023	https://doi.org/10.6084/m9.figshare.c.3938023	Workflow	mp-571166.json	figshare	doi:10.6084/m9.figshare.c.3938023	https://doi.org/10.6084/m9.figshare.c.3938023	mp-571166
mp-571222	Workflow	mp-571222	mp-571222_DDB	figshare	doi:10.6084/m9.figshare.c.3938023	https://doi.org/10.6084/m9.figshare.c.3938023	Workflow	mp-571222.json	figshare	doi:10.6084/m9.figshare.c.3938023	https://doi.org/10.6084/m9.figshare.c.3938023	mp-571222
mp-571306	Workflow	mp-571306	mp-571306_DDB	figshare	doi:10.6084/m9.figshare.c.3938023	https://doi.org/10.6084/m9.figshare.c.3938023	Workflow	mp-571306.json	figshare	doi:10.6084/m9.figshare.c.3938023	https://doi.org/10.6084/m9.figshare.c.3938023	mp-571306
mp-571386	Workflow	mp-571386	mp-571386_DDB	figshare	doi:10.6084/m9.figshare.c.3938023	https://doi.org/10.6084/m9.figshare.c.3938023	Workflow	mp-571386.json	figshare	doi:10.6084/m9.figshare.c.3938023	https://doi.org/10.6084/m9.figshare.c.3938023	mp-571386
mp-571461	Workflow	mp-571461	mp-571461_DDB	figshare	doi:10.6084/m9.figshare.c.3938023	https://doi.org/10.6084/m9.figshare.c.3938023	Workflow	mp-571461.json	figshare	doi:10.6084/m9.figshare.c.3938023	https://doi.org/10.6084/m9.figshare.c.3938023	mp-571461
mp-571467	Workflow	mp-571467	mp-571467_DDB	figshare	doi:10.6084/m9.figshare.c.3938023	https://doi.org/10.6084/m9.figshare.c.3938023	Workflow	mp-571467.json	figshare	doi:10.6084/m9.figshare.c.3938023	https://doi.org/10.6084/m9.figshare.c.3938023	mp-571467
mp-573204	Workflow	mp-573204	mp-573204_DDB	figshare	doi:10.6084/m9.figshare.c.3938023	https://doi.org/10.6084/m9.figshare.c.3938023	Workflow	mp-573204.json	figshare	doi:10.6084/m9.figshare.c.3938023	https://doi.org/10.6084/m9.figshare.c.3938023	mp-573204
mp-573658	Workflow	mp-573658	mp-573658_DDB	figshare	doi:10.6084/m9.figshare.c.3938023	https://doi.org/10.6084/m9.figshare.c.3938023	Workflow	mp-573658.json	figshare	doi:10.6084/m9.figshare.c.3938023	https://doi.org/10.6084/m9.figshare.c.3938023	mp-573658
mp-573697	Workflow	mp-573697	mp-573697_DDB	figshare	doi:10.6084/m9.figshare.c.3938023	https://doi.org/10.6084/m9.figshare.c.3938023	Workflow	mp-573697.json	figshare	doi:10.6084/m9.figshare.c.3938023	https://doi.org/10.6084/m9.figshare.c.3938023	mp-573697
mp-573721	Workflow	mp-573721	mp-573721_DDB	figshare	doi:10.6084/m9.figshare.c.3938023	https://doi.org/10.6084/m9.figshare.c.3938023	Workflow	mp-573721.json	figshare	doi:10.6084/m9.figshare.c.3938023	https://doi.org/10.6084/m9.figshare.c.3938023	mp-573721
mp-573755	Workflow	mp-573755	mp-573755_DDB	figshare	doi:10.6084/m9.figshare.c.3938023	https://doi.org/10.6084/m9.figshare.c.3938023	Workflow	mp-573755.json	figshare	doi:10.6084/m9.figshare.c.3938023	https://doi.org/10.6084/m9.figshare.c.3938023	mp-573755
mp-573763	Workflow	mp-573763	mp-573763_DDB	figshare	doi:10.6084/m9.figshare.c.3938023	https://doi.org/10.6084/m9.figshare.c.3938023	Workflow	mp-573763.json	figshare	doi:10.6084/m9.figshare.c.3938023	https://doi.org/10.6084/m9.figshare.c.3938023	mp-573763
mp-574599	Workflow	mp-574599	mp-574599_DDB	figshare	doi:10.6084/m9.figshare.c.3938023	https://doi.org/10.6084/m9.figshare.c.3938023	Workflow	mp-574599.json	figshare	doi:10.6084/m9.figshare.c.3938023	https://doi.org/10.6084/m9.figshare.c.3938023	mp-574599
mp-5782	Workflow	mp-5782	mp-5782_DDB	figshare	doi:10.6084/m9.figshare.c.3938023	https://doi.org/10.6084/m9.figshare.c.3938023	Workflow	mp-5782.json	figshare	doi:10.6084/m9.figshare.c.3938023	https://doi.org/10.6084/m9.figshare.c.3938023	mp-5782
mp-5784	Workflow	mp-5784	mp-5784_DDB	figshare	doi:10.6084/m9.figshare.c.3938023	https://doi.org/10.6084/m9.figshare.c.3938023	Workflow	mp-5784.json	figshare	doi:10.6084/m9.figshare.c.3938023	https://doi.org/10.6084/m9.figshare.c.3938023	mp-5784
mp-5795	Workflow	mp-5795	mp-5795_DDB	figshare	doi:10.6084/m9.figshare.c.3938023	https://doi.org/10.6084/m9.figshare.c.3938023	Workflow	mp-5795.json	figshare	doi:10.6084/m9.figshare.c.3938023	https://doi.org/10.6084/m9.figshare.c.3938023	mp-5795
mp-581024	Workflow	mp-581024	mp-581024_DDB	figshare	doi:10.6084/m9.figshare.c.3938023	https://doi.org/10.6084/m9.figshare.c.3938023	Workflow	mp-581024.json	figshare	doi:10.6084/m9.figshare.c.3938023	https://doi.org/10.6084/m9.figshare.c.3938023	mp-581024
mp-581833	Workflow	mp-581833	mp-581833_DDB	figshare	doi:10.6084/m9.figshare.c.3938023	https://doi.org/10.6084/m9.figshare.c.3938023	Workflow	mp-581833.json	figshare	doi:10.6084/m9.figshare.c.3938023	https://doi.org/10.6084/m9.figshare.c.3938023	mp-581833
mp-5840	Workflow	mp-5840	mp-5840_DDB	figshare	doi:10.6084/m9.figshare.c.3938023	https://doi.org/10.6084/m9.figshare.c.3938023	Workflow	mp-5840.json	figshare	doi:10.6084/m9.figshare.c.3938023	https://doi.org/10.6084/m9.figshare.c.3938023	mp-5840
mp-5853	Workflow	mp-5853	mp-5853_DDB	figshare	doi:10.6084/m9.figshare.c.3938023	https://doi.org/10.6084/m9.figshare.c.3938023	Workflow	mp-5853.json	figshare	doi:10.6084/m9.figshare.c.3938023	https://doi.org/10.6084/m9.figshare.c.3938023	mp-5853
mp-5858	Workflow	mp-5858	mp-5858_DDB	figshare	doi:10.6084/m9.figshare.c.3938023	https://doi.org/10.6084/m9.figshare.c.3938023	Workflow	mp-5858.json	figshare	doi:10.6084/m9.figshare.c.3938023	https://doi.org/10.6084/m9.figshare.c.3938023	mp-5858
mp-5860	Workflow	mp-5860	mp-5860_DDB	figshare	doi:10.6084/m9.figshare.c.3938023	https://doi.org/10.6084/m9.figshare.c.3938023	Workflow	mp-5860.json	figshare	doi:10.6084/m9.figshare.c.3938023	https://doi.org/10.6084/m9.figshare.c.3938023	mp-5860
mp-5878	Workflow	mp-5878	mp-5878_DDB	figshare	doi:10.6084/m9.figshare.c.3938023	https://doi.org/10.6084/m9.figshare.c.3938023	Workflow	mp-5878.json	figshare	doi:10.6084/m9.figshare.c.3938023	https://doi.org/10.6084/m9.figshare.c.3938023	mp-5878
mp-588	Workflow	mp-588	mp-588_DDB	figshare	doi:10.6084/m9.figshare.c.3938023	https://doi.org/10.6084/m9.figshare.c.3938023	Workflow	mp-588.json	figshare	doi:10.6084/m9.figshare.c.3938023	https://doi.org/10.6084/m9.figshare.c.3938023	mp-588
mp-5928	Workflow	mp-5928	mp-5928_DDB	figshare	doi:10.6084/m9.figshare.c.3938023	https://doi.org/10.6084/m9.figshare.c.3938023	Workflow	mp-5928.json	figshare	doi:10.6084/m9.figshare.c.3938023	https://doi.org/10.6084/m9.figshare.c.3938023	mp-5928
mp-5955	Workflow	mp-5955	mp-5955_DDB	figshare	doi:10.6084/m9.figshare.c.3938023	https://doi.org/10.6084/m9.figshare.c.3938023	Workflow	mp-5955.json	figshare	doi:10.6084/m9.figshare.c.3938023	https://doi.org/10.6084/m9.figshare.c.3938023	mp-5955
mp-5962	Workflow	mp-5962	mp-5962_DDB	figshare	doi:10.6084/m9.figshare.c.3938023	https://doi.org/10.6084/m9.figshare.c.3938023	Workflow	mp-5962.json	figshare	doi:10.6084/m9.figshare.c.3938023	https://doi.org/10.6084/m9.figshare.c.3938023	mp-5962
mp-5967	Workflow	mp-5967	mp-5967_DDB	figshare	doi:10.6084/m9.figshare.c.3938023	https://doi.org/10.6084/m9.figshare.c.3938023	Workflow	mp-5967.json	figshare	doi:10.6084/m9.figshare.c.3938023	https://doi.org/10.6084/m9.figshare.c.3938023	mp-5967
mp-5986	Workflow	mp-5986	mp-5986_DDB	figshare	doi:10.6084/m9.figshare.c.3938023	https://doi.org/10.6084/m9.figshare.c.3938023	Workflow	mp-5986.json	figshare	doi:10.6084/m9.figshare.c.3938023	https://doi.org/10.6084/m9.figshare.c.3938023	mp-5986
mp-6026	Workflow	mp-6026	mp-6026_DDB	figshare	doi:10.6084/m9.figshare.c.3938023	https://doi.org/10.6084/m9.figshare.c.3938023	Workflow	mp-602.json	figshare	doi:10.6084/m9.figshare.c.3938023	https://doi.org/10.6084/m9.figshare.c.3938023	mp-6026
mp-602	Workflow	mp-602	mp-602_DDB	figshare	doi:10.6084/m9.figshare.c.3938023	https://doi.org/10.6084/m9.figshare.c.3938023	Workflow	mp-6026.json	figshare	doi:10.6084/m9.figshare.c.3938023	https://doi.org/10.6084/m9.figshare.c.3938023	mp-602
mp-6058	Workflow	mp-6058	mp-6058_DDB	figshare	doi:10.6084/m9.figshare.c.3938023	https://doi.org/10.6084/m9.figshare.c.3938023	Workflow	mp-6058.json	figshare	doi:10.6084/m9.figshare.c.3938023	https://doi.org/10.6084/m9.figshare.c.3938023	mp-6058
mp-6059	Workflow	mp-6059	mp-6059_DDB	figshare	doi:10.6084/m9.figshare.c.3938023	https://doi.org/10.6084/m9.figshare.c.3938023	Workflow	mp-6059.json	figshare	doi:10.6084/m9.figshare.c.3938023	https://doi.org/10.6084/m9.figshare.c.3938023	mp-6059
mp-608555	Workflow	mp-608555	mp-608555_DDB	figshare	doi:10.6084/m9.figshare.c.3938023	https://doi.org/10.6084/m9.figshare.c.3938023	Workflow	mp-608555.json	figshare	doi:10.6084/m9.figshare.c.3938023	https://doi.org/10.6084/m9.figshare.c.3938023	mp-608555
mp-6088	Workflow	mp-6088	mp-6088_DDB	figshare	doi:10.6084/m9.figshare.c.3938023	https://doi.org/10.6084/m9.figshare.c.3938023	Workflow	mp-6088.json	figshare	doi:10.6084/m9.figshare.c.3938023	https://doi.org/10.6084/m9.figshare.c.3938023	mp-6088
mp-614603	Workflow	mp-614603	mp-614603_DDB	figshare	doi:10.6084/m9.figshare.c.3938023	https://doi.org/10.6084/m9.figshare.c.3938023	Workflow	mp-614603.json	figshare	doi:10.6084/m9.figshare.c.3938023	https://doi.org/10.6084/m9.figshare.c.3938023	mp-614603
mp-616378	Workflow	mp-616378	mp-616378_DDB	figshare	doi:10.6084/m9.figshare.c.3938023	https://doi.org/10.6084/m9.figshare.c.3938023	Workflow	mp-616378.json	figshare	doi:10.6084/m9.figshare.c.3938023	https://doi.org/10.6084/m9.figshare.c.3938023	mp-616378
mp-6204	Workflow	mp-6204	mp-6204_DDB	figshare	doi:10.6084/m9.figshare.c.3938023	https://doi.org/10.6084/m9.figshare.c.3938023	Workflow	mp-6204.json	figshare	doi:10.6084/m9.figshare.c.3938023	https://doi.org/10.6084/m9.figshare.c.3938023	mp-6204
mp-623024	Workflow	mp-623024	mp-623024_DDB	figshare	doi:10.6084/m9.figshare.c.3938023	https://doi.org/10.6084/m9.figshare.c.3938023	Workflow	mp-623024.json	figshare	doi:10.6084/m9.figshare.c.3938023	https://doi.org/10.6084/m9.figshare.c.3938023	mp-623024
mp-625136	Workflow	mp-625136	mp-625136_DDB	figshare	doi:10.6084/m9.figshare.c.3938023	https://doi.org/10.6084/m9.figshare.c.3938023	Workflow	mp-625136.json	figshare	doi:10.6084/m9.figshare.c.3938023	https://doi.org/10.6084/m9.figshare.c.3938023	mp-625136
mp-626151	Workflow	mp-626151	mp-626151_DDB	figshare	doi:10.6084/m9.figshare.c.3938023	https://doi.org/10.6084/m9.figshare.c.3938023	Workflow	mp-626151.json	figshare	doi:10.6084/m9.figshare.c.3938023	https://doi.org/10.6084/m9.figshare.c.3938023	mp-626151
mp-626620	Workflow	mp-626620	mp-626620_DDB	figshare	doi:10.6084/m9.figshare.c.3938023	https://doi.org/10.6084/m9.figshare.c.3938023	Workflow	mp-626620.json	figshare	doi:10.6084/m9.figshare.c.3938023	https://doi.org/10.6084/m9.figshare.c.3938023	mp-626620
mp-626724	Workflow	mp-626724	mp-626724_DDB	figshare	doi:10.6084/m9.figshare.c.3938023	https://doi.org/10.6084/m9.figshare.c.3938023	Workflow	mp-626724.json	figshare	doi:10.6084/m9.figshare.c.3938023	https://doi.org/10.6084/m9.figshare.c.3938023	mp-626724
mp-626785	Workflow	mp-626785	mp-626785_DDB	figshare	doi:10.6084/m9.figshare.c.3938023	https://doi.org/10.6084/m9.figshare.c.3938023	Workflow	mp-626785.json	figshare	doi:10.6084/m9.figshare.c.3938023	https://doi.org/10.6084/m9.figshare.c.3938023	mp-626785
mp-6270	Workflow	mp-6270	mp-6270_DDB	figshare	doi:10.6084/m9.figshare.c.3938023	https://doi.org/10.6084/m9.figshare.c.3938023	Workflow	mp-6270.json	figshare	doi:10.6084/m9.figshare.c.3938023	https://doi.org/10.6084/m9.figshare.c.3938023	mp-6270
mp-632319	Workflow	mp-632319	mp-632319_DDB	figshare	doi:10.6084/m9.figshare.c.3938023	https://doi.org/10.6084/m9.figshare.c.3938023	Workflow	mp-632319.json	figshare	doi:10.6084/m9.figshare.c.3938023	https://doi.org/10.6084/m9.figshare.c.3938023	mp-632319
mp-634657	Workflow	mp-634657	mp-634657_DDB	figshare	doi:10.6084/m9.figshare.c.3938023	https://doi.org/10.6084/m9.figshare.c.3938023	Workflow	mp-634657.json	figshare	doi:10.6084/m9.figshare.c.3938023	https://doi.org/10.6084/m9.figshare.c.3938023	mp-634657
mp-634676	Workflow	mp-634676	mp-634676_DDB	figshare	doi:10.6084/m9.figshare.c.3938023	https://doi.org/10.6084/m9.figshare.c.3938023	Workflow	mp-634676.json	figshare	doi:10.6084/m9.figshare.c.3938023	https://doi.org/10.6084/m9.figshare.c.3938023	mp-634676
mp-6384	Workflow	mp-6384	mp-6384_DDB	figshare	doi:10.6084/m9.figshare.c.3938023	https://doi.org/10.6084/m9.figshare.c.3938023	Workflow	mp-6384.json	figshare	doi:10.6084/m9.figshare.c.3938023	https://doi.org/10.6084/m9.figshare.c.3938023	mp-6384
mp-638729	Workflow	mp-638729	mp-638729_DDB	figshare	doi:10.6084/m9.figshare.c.3938023	https://doi.org/10.6084/m9.figshare.c.3938023	Workflow	mp-638729.json	figshare	doi:10.6084/m9.figshare.c.3938023	https://doi.org/10.6084/m9.figshare.c.3938023	mp-638729
mp-6408	Workflow	mp-6408	mp-6408_DDB	figshare	doi:10.6084/m9.figshare.c.3938023	https://doi.org/10.6084/m9.figshare.c.3938023	Workflow	mp-6408.json	figshare	doi:10.6084/m9.figshare.c.3938023	https://doi.org/10.6084/m9.figshare.c.3938023	mp-6408
mp-641923	Workflow	mp-641923	mp-641923_DDB	figshare	doi:10.6084/m9.figshare.c.3938023	https://doi.org/10.6084/m9.figshare.c.3938023	Workflow	mp-641923.json	figshare	doi:10.6084/m9.figshare.c.3938023	https://doi.org/10.6084/m9.figshare.c.3938023	mp-641923
mp-642648	Workflow	mp-642648	mp-642648_DDB	figshare	doi:10.6084/m9.figshare.c.3938023	https://doi.org/10.6084/m9.figshare.c.3938023	Workflow	mp-642648.json	figshare	doi:10.6084/m9.figshare.c.3938023	https://doi.org/10.6084/m9.figshare.c.3938023	mp-642648
mp-642725	Workflow	mp-642725	mp-642725_DDB	figshare	doi:10.6084/m9.figshare.c.3938023	https://doi.org/10.6084/m9.figshare.c.3938023	Workflow	mp-642725.json	figshare	doi:10.6084/m9.figshare.c.3938023	https://doi.org/10.6084/m9.figshare.c.3938023	mp-642725
mp-643002	Workflow	mp-643002	mp-643002_DDB	figshare	doi:10.6084/m9.figshare.c.3938023	https://doi.org/10.6084/m9.figshare.c.3938023	Workflow	mp-643002.json	figshare	doi:10.6084/m9.figshare.c.3938023	https://doi.org/10.6084/m9.figshare.c.3938023	mp-643002
mp-643101	Workflow	mp-643101	mp-643101_DDB	figshare	doi:10.6084/m9.figshare.c.3938023	https://doi.org/10.6084/m9.figshare.c.3938023	Workflow	mp-643101.json	figshare	doi:10.6084/m9.figshare.c.3938023	https://doi.org/10.6084/m9.figshare.c.3938023	mp-643101
mp-643243	Workflow	mp-643243	mp-643243_DDB	figshare	doi:10.6084/m9.figshare.c.3938023	https://doi.org/10.6084/m9.figshare.c.3938023	Workflow	mp-643243.json	figshare	doi:10.6084/m9.figshare.c.3938023	https://doi.org/10.6084/m9.figshare.c.3938023	mp-643243
mp-643257	Workflow	mp-643257	mp-643257_DDB	figshare	doi:10.6084/m9.figshare.c.3938023	https://doi.org/10.6084/m9.figshare.c.3938023	Workflow	mp-643257.json	figshare	doi:10.6084/m9.figshare.c.3938023	https://doi.org/10.6084/m9.figshare.c.3938023	mp-643257
mp-643260	Workflow	mp-643260	mp-643260_DDB	figshare	doi:10.6084/m9.figshare.c.3938023	https://doi.org/10.6084/m9.figshare.c.3938023	Workflow	mp-643260.json	figshare	doi:10.6084/m9.figshare.c.3938023	https://doi.org/10.6084/m9.figshare.c.3938023	mp-643260
mp-643264	Workflow	mp-643264	mp-643264_DDB	figshare	doi:10.6084/m9.figshare.c.3938023	https://doi.org/10.6084/m9.figshare.c.3938023	Workflow	mp-643264.json	figshare	doi:10.6084/m9.figshare.c.3938023	https://doi.org/10.6084/m9.figshare.c.3938023	mp-643264
mp-643279	Workflow	mp-643279	mp-643279_DDB	figshare	doi:10.6084/m9.figshare.c.3938023	https://doi.org/10.6084/m9.figshare.c.3938023	Workflow	mp-643279.json	figshare	doi:10.6084/m9.figshare.c.3938023	https://doi.org/10.6084/m9.figshare.c.3938023	mp-643279
mp-643370	Workflow	mp-643370	mp-643370_DDB	figshare	doi:10.6084/m9.figshare.c.3938023	https://doi.org/10.6084/m9.figshare.c.3938023	Workflow	mp-643370.json	figshare	doi:10.6084/m9.figshare.c.3938023	https://doi.org/10.6084/m9.figshare.c.3938023	mp-643370
mp-644203	Workflow	mp-644203	mp-644203_DDB	figshare	doi:10.6084/m9.figshare.c.3938023	https://doi.org/10.6084/m9.figshare.c.3938023	Workflow	mp-644203.json	figshare	doi:10.6084/m9.figshare.c.3938023	https://doi.org/10.6084/m9.figshare.c.3938023	mp-644203
mp-6450	Workflow	mp-6450	mp-6450_DDB	figshare	doi:10.6084/m9.figshare.c.3938023	https://doi.org/10.6084/m9.figshare.c.3938023	Workflow	mp-6450.json	figshare	doi:10.6084/m9.figshare.c.3938023	https://doi.org/10.6084/m9.figshare.c.3938023	mp-6450
mp-6459	Workflow	mp-6459	mp-6459_DDB	figshare	doi:10.6084/m9.figshare.c.3938023	https://doi.org/10.6084/m9.figshare.c.3938023	Workflow	mp-6459.json	figshare	doi:10.6084/m9.figshare.c.3938023	https://doi.org/10.6084/m9.figshare.c.3938023	mp-6459
mp-648	Workflow	mp-648	mp-648_DDB	figshare	doi:10.6084/m9.figshare.c.3938023	https://doi.org/10.6084/m9.figshare.c.3938023	Workflow	mp-648.json	figshare	doi:10.6084/m9.figshare.c.3938023	https://doi.org/10.6084/m9.figshare.c.3938023	mp-648
mp-6492	Workflow	mp-6492	mp-6492_DDB	figshare	doi:10.6084/m9.figshare.c.3938023	https://doi.org/10.6084/m9.figshare.c.3938023	Workflow	mp-6492.json	figshare	doi:10.6084/m9.figshare.c.3938023	https://doi.org/10.6084/m9.figshare.c.3938023	mp-6492
mp-6494	Workflow	mp-6494	mp-6494_DDB	figshare	doi:10.6084/m9.figshare.c.3938023	https://doi.org/10.6084/m9.figshare.c.3938023	Workflow	mp-6494.json	figshare	doi:10.6084/m9.figshare.c.3938023	https://doi.org/10.6084/m9.figshare.c.3938023	mp-6494
mp-6560	Workflow	mp-6560	mp-6560_DDB	figshare	doi:10.6084/m9.figshare.c.3938023	https://doi.org/10.6084/m9.figshare.c.3938023	Workflow	mp-6560.json	figshare	doi:10.6084/m9.figshare.c.3938023	https://doi.org/10.6084/m9.figshare.c.3938023	mp-6560
mp-6586	Workflow	mp-6586	mp-6586_DDB	figshare	doi:10.6084/m9.figshare.c.3938023	https://doi.org/10.6084/m9.figshare.c.3938023	Workflow	mp-6586.json	figshare	doi:10.6084/m9.figshare.c.3938023	https://doi.org/10.6084/m9.figshare.c.3938023	mp-6586
mp-6613	Workflow	mp-6613	mp-6613_DDB	figshare	doi:10.6084/m9.figshare.c.3938023	https://doi.org/10.6084/m9.figshare.c.3938023	Workflow	mp-66.json	figshare	doi:10.6084/m9.figshare.c.3938023	https://doi.org/10.6084/m9.figshare.c.3938023	mp-6613
mp-661	Workflow	mp-661	mp-661_DDB	figshare	doi:10.6084/m9.figshare.c.3938023	https://doi.org/10.6084/m9.figshare.c.3938023	Workflow	mp-661.json	figshare	doi:10.6084/m9.figshare.c.3938023	https://doi.org/10.6084/m9.figshare.c.3938023	mp-661
mp-6654	Workflow	mp-6654	mp-6654_DDB	figshare	doi:10.6084/m9.figshare.c.3938023	https://doi.org/10.6084/m9.figshare.c.3938023	Workflow	mp-6613.json	figshare	doi:10.6084/m9.figshare.c.3938023	https://doi.org/10.6084/m9.figshare.c.3938023	mp-6654
mp-6660	Workflow	mp-6660	mp-6660_DDB	figshare	doi:10.6084/m9.figshare.c.3938023	https://doi.org/10.6084/m9.figshare.c.3938023	Workflow	mp-6654.json	figshare	doi:10.6084/m9.figshare.c.3938023	https://doi.org/10.6084/m9.figshare.c.3938023	mp-6660
mp-6686	Workflow	mp-6686	mp-6686_DDB	figshare	doi:10.6084/m9.figshare.c.3938023	https://doi.org/10.6084/m9.figshare.c.3938023	Workflow	mp-6660.json	figshare	doi:10.6084/m9.figshare.c.3938023	https://doi.org/10.6084/m9.figshare.c.3938023	mp-6686
mp-66	Workflow	mp-66	mp-66_DDB	figshare	doi:10.6084/m9.figshare.c.3938023	https://doi.org/10.6084/m9.figshare.c.3938023	Workflow	mp-6686.json	figshare	doi:10.6084/m9.figshare.c.3938023	https://doi.org/10.6084/m9.figshare.c.3938023	mp-66
mp-672	Workflow	mp-672	mp-672_DDB	figshare	doi:10.6084/m9.figshare.c.3938023	https://doi.org/10.6084/m9.figshare.c.3938023	Workflow	mp-672.json	figshare	doi:10.6084/m9.figshare.c.3938023	https://doi.org/10.6084/m9.figshare.c.3938023	mp-672
mp-675011	Workflow	mp-675011	mp-675011_DDB	figshare	doi:10.6084/m9.figshare.c.3938023	https://doi.org/10.6084/m9.figshare.c.3938023	Workflow	mp-675011.json	figshare	doi:10.6084/m9.figshare.c.3938023	https://doi.org/10.6084/m9.figshare.c.3938023	mp-675011
mp-675104	Workflow	mp-675104	mp-675104_DDB	figshare	doi:10.6084/m9.figshare.c.3938023	https://doi.org/10.6084/m9.figshare.c.3938023	Workflow	mp-675104.json	figshare	doi:10.6084/m9.figshare.c.3938023	https://doi.org/10.6084/m9.figshare.c.3938023	mp-675104
mp-675230	Workflow	mp-675230	mp-675230_DDB	figshare	doi:10.6084/m9.figshare.c.3938023	https://doi.org/10.6084/m9.figshare.c.3938023	Workflow	mp-675230.json	figshare	doi:10.6084/m9.figshare.c.3938023	https://doi.org/10.6084/m9.figshare.c.3938023	mp-675230
mp-675531	Workflow	mp-675531	mp-675531_DDB	figshare	doi:10.6084/m9.figshare.c.3938023	https://doi.org/10.6084/m9.figshare.c.3938023	Workflow	mp-675531.json	figshare	doi:10.6084/m9.figshare.c.3938023	https://doi.org/10.6084/m9.figshare.c.3938023	mp-675531
mp-675902	Workflow	mp-675902	mp-675902_DDB	figshare	doi:10.6084/m9.figshare.c.3938023	https://doi.org/10.6084/m9.figshare.c.3938023	Workflow	mp-675902.json	figshare	doi:10.6084/m9.figshare.c.3938023	https://doi.org/10.6084/m9.figshare.c.3938023	mp-675902
mp-676284	Workflow	mp-676284	mp-676284_DDB	figshare	doi:10.6084/m9.figshare.c.3938023	https://doi.org/10.6084/m9.figshare.c.3938023	Workflow	mp-676284.json	figshare	doi:10.6084/m9.figshare.c.3938023	https://doi.org/10.6084/m9.figshare.c.3938023	mp-676284
mp-676464	Workflow	mp-676464	mp-676464_DDB	figshare	doi:10.6084/m9.figshare.c.3938023	https://doi.org/10.6084/m9.figshare.c.3938023	Workflow	mp-676464.json	figshare	doi:10.6084/m9.figshare.c.3938023	https://doi.org/10.6084/m9.figshare.c.3938023	mp-676464
mp-676861	Workflow	mp-676861	mp-676861_DDB	figshare	doi:10.6084/m9.figshare.c.3938023	https://doi.org/10.6084/m9.figshare.c.3938023	Workflow	mp-676861.json	figshare	doi:10.6084/m9.figshare.c.3938023	https://doi.org/10.6084/m9.figshare.c.3938023	mp-676861
mp-677335	Workflow	mp-677335	mp-677335_DDB	figshare	doi:10.6084/m9.figshare.c.3938023	https://doi.org/10.6084/m9.figshare.c.3938023	Workflow	mp-677335.json	figshare	doi:10.6084/m9.figshare.c.3938023	https://doi.org/10.6084/m9.figshare.c.3938023	mp-677335
mp-6798	Workflow	mp-6798	mp-6798_DDB	figshare	doi:10.6084/m9.figshare.c.3938023	https://doi.org/10.6084/m9.figshare.c.3938023	Workflow	mp-6798.json	figshare	doi:10.6084/m9.figshare.c.3938023	https://doi.org/10.6084/m9.figshare.c.3938023	mp-6798
mp-682	Workflow	mp-682	mp-682_DDB	figshare	doi:10.6084/m9.figshare.c.3938023	https://doi.org/10.6084/m9.figshare.c.3938023	Workflow	mp-682.json	figshare	doi:10.6084/m9.figshare.c.3938023	https://doi.org/10.6084/m9.figshare.c.3938023	mp-682
mp-684580	Workflow	mp-684580	mp-684580_DDB	figshare	doi:10.6084/m9.figshare.c.3938023	https://doi.org/10.6084/m9.figshare.c.3938023	Workflow	mp-684.json	figshare	doi:10.6084/m9.figshare.c.3938023	https://doi.org/10.6084/m9.figshare.c.3938023	mp-684580
mp-684690	Workflow	mp-684690	mp-684690_DDB	figshare	doi:10.6084/m9.figshare.c.3938023	https://doi.org/10.6084/m9.figshare.c.3938023	Workflow	mp-684580.json	figshare	doi:10.6084/m9.figshare.c.3938023	https://doi.org/10.6084/m9.figshare.c.3938023	mp-684690
mp-684969	Workflow	mp-684969	mp-684969_DDB	figshare	doi:10.6084/m9.figshare.c.3938023	https://doi.org/10.6084/m9.figshare.c.3938023	Workflow	mp-684690.json	figshare	doi:10.6084/m9.figshare.c.3938023	https://doi.org/10.6084/m9.figshare.c.3938023	mp-684969
mp-684	Workflow	mp-684	mp-684_DDB	figshare	doi:10.6084/m9.figshare.c.3938023	https://doi.org/10.6084/m9.figshare.c.3938023	Workflow	mp-684969.json	figshare	doi:10.6084/m9.figshare.c.3938023	https://doi.org/10.6084/m9.figshare.c.3938023	mp-684
mp-6867	Workflow	mp-6867	mp-6867_DDB	figshare	doi:10.6084/m9.figshare.c.3938023	https://doi.org/10.6084/m9.figshare.c.3938023	Workflow	mp-6867.json	figshare	doi:10.6084/m9.figshare.c.3938023	https://doi.org/10.6084/m9.figshare.c.3938023	mp-6867
mp-6870	Workflow	mp-6870	mp-6870_DDB	figshare	doi:10.6084/m9.figshare.c.3938023	https://doi.org/10.6084/m9.figshare.c.3938023	Workflow	mp-6870.json	figshare	doi:10.6084/m9.figshare.c.3938023	https://doi.org/10.6084/m9.figshare.c.3938023	mp-6870
mp-690785	Workflow	mp-690785	mp-690785_DDB	figshare	doi:10.6084/m9.figshare.c.3938023	https://doi.org/10.6084/m9.figshare.c.3938023	Workflow	mp-690785.json	figshare	doi:10.6084/m9.figshare.c.3938023	https://doi.org/10.6084/m9.figshare.c.3938023	mp-690785
mp-6920	Workflow	mp-6920	mp-6920_DDB	figshare	doi:10.6084/m9.figshare.c.3938023	https://doi.org/10.6084/m9.figshare.c.3938023	Workflow	mp-6920.json	figshare	doi:10.6084/m9.figshare.c.3938023	https://doi.org/10.6084/m9.figshare.c.3938023	mp-6920
mp-6929	Workflow	mp-6929	mp-6929_DDB	figshare	doi:10.6084/m9.figshare.c.3938023	https://doi.org/10.6084/m9.figshare.c.3938023	Workflow	mp-6929.json	figshare	doi:10.6084/m9.figshare.c.3938023	https://doi.org/10.6084/m9.figshare.c.3938023	mp-6929
mp-6930	Workflow	mp-6930	mp-6930_DDB	figshare	doi:10.6084/m9.figshare.c.3938023	https://doi.org/10.6084/m9.figshare.c.3938023	Workflow	mp-6930.json	figshare	doi:10.6084/m9.figshare.c.3938023	https://doi.org/10.6084/m9.figshare.c.3938023	mp-6930
mp-6947	Workflow	mp-6947	mp-6947_DDB	figshare	doi:10.6084/m9.figshare.c.3938023	https://doi.org/10.6084/m9.figshare.c.3938023	Workflow	mp-6947.json	figshare	doi:10.6084/m9.figshare.c.3938023	https://doi.org/10.6084/m9.figshare.c.3938023	mp-6947
mp-6949	Workflow	mp-6949	mp-6949_DDB	figshare	doi:10.6084/m9.figshare.c.3938023	https://doi.org/10.6084/m9.figshare.c.3938023	Workflow	mp-6949.json	figshare	doi:10.6084/m9.figshare.c.3938023	https://doi.org/10.6084/m9.figshare.c.3938023	mp-6949
mp-6951	Workflow	mp-6951	mp-6951_DDB	figshare	doi:10.6084/m9.figshare.c.3938023	https://doi.org/10.6084/m9.figshare.c.3938023	Workflow	mp-6951.json	figshare	doi:10.6084/m9.figshare.c.3938023	https://doi.org/10.6084/m9.figshare.c.3938023	mp-6951
mp-6960	Workflow	mp-6960	mp-6960_DDB	figshare	doi:10.6084/m9.figshare.c.3938023	https://doi.org/10.6084/m9.figshare.c.3938023	Workflow	mp-6960.json	figshare	doi:10.6084/m9.figshare.c.3938023	https://doi.org/10.6084/m9.figshare.c.3938023	mp-6960
mp-696804	Workflow	mp-696804	mp-696804_DDB	figshare	doi:10.6084/m9.figshare.c.3938023	https://doi.org/10.6084/m9.figshare.c.3938023	Workflow	mp-696804.json	figshare	doi:10.6084/m9.figshare.c.3938023	https://doi.org/10.6084/m9.figshare.c.3938023	mp-696804
mp-697030	Workflow	mp-697030	mp-697030_DDB	figshare	doi:10.6084/m9.figshare.c.3938023	https://doi.org/10.6084/m9.figshare.c.3938023	Workflow	mp-697030.json	figshare	doi:10.6084/m9.figshare.c.3938023	https://doi.org/10.6084/m9.figshare.c.3938023	mp-697030
mp-697038	Workflow	mp-697038	mp-697038_DDB	figshare	doi:10.6084/m9.figshare.c.3938023	https://doi.org/10.6084/m9.figshare.c.3938023	Workflow	mp-697038.json	figshare	doi:10.6084/m9.figshare.c.3938023	https://doi.org/10.6084/m9.figshare.c.3938023	mp-697038
mp-697044	Workflow	mp-697044	mp-697044_DDB	figshare	doi:10.6084/m9.figshare.c.3938023	https://doi.org/10.6084/m9.figshare.c.3938023	Workflow	mp-697044.json	figshare	doi:10.6084/m9.figshare.c.3938023	https://doi.org/10.6084/m9.figshare.c.3938023	mp-697044
mp-697096	Workflow	mp-697096	mp-697096_DDB	figshare	doi:10.6084/m9.figshare.c.3938023	https://doi.org/10.6084/m9.figshare.c.3938023	Workflow	mp-697096.json	figshare	doi:10.6084/m9.figshare.c.3938023	https://doi.org/10.6084/m9.figshare.c.3938023	mp-697096
mp-697133	Workflow	mp-697133	mp-697133_DDB	figshare	doi:10.6084/m9.figshare.c.3938023	https://doi.org/10.6084/m9.figshare.c.3938023	Workflow	mp-697133.json	figshare	doi:10.6084/m9.figshare.c.3938023	https://doi.org/10.6084/m9.figshare.c.3938023	mp-697133
mp-697144	Workflow	mp-697144	mp-697144_DDB	figshare	doi:10.6084/m9.figshare.c.3938023	https://doi.org/10.6084/m9.figshare.c.3938023	Workflow	mp-697144.json	figshare	doi:10.6084/m9.figshare.c.3938023	https://doi.org/10.6084/m9.figshare.c.3938023	mp-697144
mp-6972	Workflow	mp-6972	mp-6972_DDB	figshare	doi:10.6084/m9.figshare.c.3938023	https://doi.org/10.6084/m9.figshare.c.3938023	Workflow	mp-6972.json	figshare	doi:10.6084/m9.figshare.c.3938023	https://doi.org/10.6084/m9.figshare.c.3938023	mp-6972
mp-6973	Workflow	mp-6973	mp-6973_DDB	figshare	doi:10.6084/m9.figshare.c.3938023	https://doi.org/10.6084/m9.figshare.c.3938023	Workflow	mp-6973.json	figshare	doi:10.6084/m9.figshare.c.3938023	https://doi.org/10.6084/m9.figshare.c.3938023	mp-6973
mp-6980	Workflow	mp-6980	mp-6980_DDB	figshare	doi:10.6084/m9.figshare.c.3938023	https://doi.org/10.6084/m9.figshare.c.3938023	Workflow	mp-6980.json	figshare	doi:10.6084/m9.figshare.c.3938023	https://doi.org/10.6084/m9.figshare.c.3938023	mp-6980
mp-6983	Workflow	mp-6983	mp-6983_DDB	figshare	doi:10.6084/m9.figshare.c.3938023	https://doi.org/10.6084/m9.figshare.c.3938023	Workflow	mp-6983.json	figshare	doi:10.6084/m9.figshare.c.3938023	https://doi.org/10.6084/m9.figshare.c.3938023	mp-6983
mp-6984	Workflow	mp-6984	mp-6984_DDB	figshare	doi:10.6084/m9.figshare.c.3938023	https://doi.org/10.6084/m9.figshare.c.3938023	Workflow	mp-6984.json	figshare	doi:10.6084/m9.figshare.c.3938023	https://doi.org/10.6084/m9.figshare.c.3938023	mp-6984
mp-6989	Workflow	mp-6989	mp-6989_DDB	figshare	doi:10.6084/m9.figshare.c.3938023	https://doi.org/10.6084/m9.figshare.c.3938023	Workflow	mp-6989.json	figshare	doi:10.6084/m9.figshare.c.3938023	https://doi.org/10.6084/m9.figshare.c.3938023	mp-6989
mp-7000	Workflow	mp-7000	mp-7000_DDB	figshare	doi:10.6084/m9.figshare.c.3938023	https://doi.org/10.6084/m9.figshare.c.3938023	Workflow	mp-7000.json	figshare	doi:10.6084/m9.figshare.c.3938023	https://doi.org/10.6084/m9.figshare.c.3938023	mp-7000
mp-7017	Workflow	mp-7017	mp-7017_DDB	figshare	doi:10.6084/m9.figshare.c.3938023	https://doi.org/10.6084/m9.figshare.c.3938023	Workflow	mp-7017.json	figshare	doi:10.6084/m9.figshare.c.3938023	https://doi.org/10.6084/m9.figshare.c.3938023	mp-7017
mp-7027	Workflow	mp-7027	mp-7027_DDB	figshare	doi:10.6084/m9.figshare.c.3938023	https://doi.org/10.6084/m9.figshare.c.3938023	Workflow	mp-7027.json	figshare	doi:10.6084/m9.figshare.c.3938023	https://doi.org/10.6084/m9.figshare.c.3938023	mp-7027
mp-7041	Workflow	mp-7041	mp-7041_DDB	figshare	doi:10.6084/m9.figshare.c.3938023	https://doi.org/10.6084/m9.figshare.c.3938023	Workflow	mp-7041.json	figshare	doi:10.6084/m9.figshare.c.3938023	https://doi.org/10.6084/m9.figshare.c.3938023	mp-7041
mp-7060	Workflow	mp-7060	mp-7060_DDB	figshare	doi:10.6084/m9.figshare.c.3938023	https://doi.org/10.6084/m9.figshare.c.3938023	Workflow	mp-7060.json	figshare	doi:10.6084/m9.figshare.c.3938023	https://doi.org/10.6084/m9.figshare.c.3938023	mp-7060
mp-7067	Workflow	mp-7067	mp-7067_DDB	figshare	doi:10.6084/m9.figshare.c.3938023	https://doi.org/10.6084/m9.figshare.c.3938023	Workflow	mp-7067.json	figshare	doi:10.6084/m9.figshare.c.3938023	https://doi.org/10.6084/m9.figshare.c.3938023	mp-7067
mp-7077	Workflow	mp-7077	mp-7077_DDB	figshare	doi:10.6084/m9.figshare.c.3938023	https://doi.org/10.6084/m9.figshare.c.3938023	Workflow	mp-7077.json	figshare	doi:10.6084/m9.figshare.c.3938023	https://doi.org/10.6084/m9.figshare.c.3938023	mp-7077
mp-7089	Workflow	mp-7089	mp-7089_DDB	figshare	doi:10.6084/m9.figshare.c.3938023	https://doi.org/10.6084/m9.figshare.c.3938023	Workflow	mp-7089.json	figshare	doi:10.6084/m9.figshare.c.3938023	https://doi.org/10.6084/m9.figshare.c.3938023	mp-7089
mp-7090	Workflow	mp-7090	mp-7090_DDB	figshare	doi:10.6084/m9.figshare.c.3938023	https://doi.org/10.6084/m9.figshare.c.3938023	Workflow	mp-7090.json	figshare	doi:10.6084/m9.figshare.c.3938023	https://doi.org/10.6084/m9.figshare.c.3938023	mp-7090
mp-7100	Workflow	mp-7100	mp-7100_DDB	figshare	doi:10.6084/m9.figshare.c.3938023	https://doi.org/10.6084/m9.figshare.c.3938023	Workflow	mp-7100.json	figshare	doi:10.6084/m9.figshare.c.3938023	https://doi.org/10.6084/m9.figshare.c.3938023	mp-7100
mp-7104	Workflow	mp-7104	mp-7104_DDB	figshare	doi:10.6084/m9.figshare.c.3938023	https://doi.org/10.6084/m9.figshare.c.3938023	Workflow	mp-7104.json	figshare	doi:10.6084/m9.figshare.c.3938023	https://doi.org/10.6084/m9.figshare.c.3938023	mp-7104
mp-7128	Workflow	mp-7128	mp-7128_DDB	figshare	doi:10.6084/m9.figshare.c.3938023	https://doi.org/10.6084/m9.figshare.c.3938023	Workflow	mp-7128.json	figshare	doi:10.6084/m9.figshare.c.3938023	https://doi.org/10.6084/m9.figshare.c.3938023	mp-7128
mp-7140	Workflow	mp-7140	mp-7140_DDB	figshare	doi:10.6084/m9.figshare.c.3938023	https://doi.org/10.6084/m9.figshare.c.3938023	Workflow	mp-7140.json	figshare	doi:10.6084/m9.figshare.c.3938023	https://doi.org/10.6084/m9.figshare.c.3938023	mp-7140
mp-7148	Workflow	mp-7148	mp-7148_DDB	figshare	doi:10.6084/m9.figshare.c.3938023	https://doi.org/10.6084/m9.figshare.c.3938023	Workflow	mp-7148.json	figshare	doi:10.6084/m9.figshare.c.3938023	https://doi.org/10.6084/m9.figshare.c.3938023	mp-7148
mp-7173	Workflow	mp-7173	mp-7173_DDB	figshare	doi:10.6084/m9.figshare.c.3938023	https://doi.org/10.6084/m9.figshare.c.3938023	Workflow	mp-7173.json	figshare	doi:10.6084/m9.figshare.c.3938023	https://doi.org/10.6084/m9.figshare.c.3938023	mp-7173
mp-7176	Workflow	mp-7176	mp-7176_DDB	figshare	doi:10.6084/m9.figshare.c.3938023	https://doi.org/10.6084/m9.figshare.c.3938023	Workflow	mp-7176.json	figshare	doi:10.6084/m9.figshare.c.3938023	https://doi.org/10.6084/m9.figshare.c.3938023	mp-7176
mp-7188	Workflow	mp-7188	mp-7188_DDB	figshare	doi:10.6084/m9.figshare.c.3938023	https://doi.org/10.6084/m9.figshare.c.3938023	Workflow	mp-7188.json	figshare	doi:10.6084/m9.figshare.c.3938023	https://doi.org/10.6084/m9.figshare.c.3938023	mp-7188
mp-7219	Workflow	mp-7219	mp-7219_DDB	figshare	doi:10.6084/m9.figshare.c.3938023	https://doi.org/10.6084/m9.figshare.c.3938023	Workflow	mp-7219.json	figshare	doi:10.6084/m9.figshare.c.3938023	https://doi.org/10.6084/m9.figshare.c.3938023	mp-7219
mp-7232	Workflow	mp-7232	mp-7232_DDB	figshare	doi:10.6084/m9.figshare.c.3938023	https://doi.org/10.6084/m9.figshare.c.3938023	Workflow	mp-7232.json	figshare	doi:10.6084/m9.figshare.c.3938023	https://doi.org/10.6084/m9.figshare.c.3938023	mp-7232
mp-7233	Workflow	mp-7233	mp-7233_DDB	figshare	doi:10.6084/m9.figshare.c.3938023	https://doi.org/10.6084/m9.figshare.c.3938023	Workflow	mp-7233.json	figshare	doi:10.6084/m9.figshare.c.3938023	https://doi.org/10.6084/m9.figshare.c.3938023	mp-7233
mp-7251	Workflow	mp-7251	mp-7251_DDB	figshare	doi:10.6084/m9.figshare.c.3938023	https://doi.org/10.6084/m9.figshare.c.3938023	Workflow	mp-7251.json	figshare	doi:10.6084/m9.figshare.c.3938023	https://doi.org/10.6084/m9.figshare.c.3938023	mp-7251
mp-7297	Workflow	mp-7297	mp-7297_DDB	figshare	doi:10.6084/m9.figshare.c.3938023	https://doi.org/10.6084/m9.figshare.c.3938023	Workflow	mp-7297.json	figshare	doi:10.6084/m9.figshare.c.3938023	https://doi.org/10.6084/m9.figshare.c.3938023	mp-7297
mp-730	Workflow	mp-730	mp-730_DDB	figshare	doi:10.6084/m9.figshare.c.3938023	https://doi.org/10.6084/m9.figshare.c.3938023	Workflow	mp-730.json	figshare	doi:10.6084/m9.figshare.c.3938023	https://doi.org/10.6084/m9.figshare.c.3938023	mp-730
mp-7323	Workflow	mp-7323	mp-7323_DDB	figshare	doi:10.6084/m9.figshare.c.3938023	https://doi.org/10.6084/m9.figshare.c.3938023	Workflow	mp-7323.json	figshare	doi:10.6084/m9.figshare.c.3938023	https://doi.org/10.6084/m9.figshare.c.3938023	mp-7323
mp-733	Workflow	mp-733	mp-733_DDB	figshare	doi:10.6084/m9.figshare.c.3938023	https://doi.org/10.6084/m9.figshare.c.3938023	Workflow	mp-733.json	figshare	doi:10.6084/m9.figshare.c.3938023	https://doi.org/10.6084/m9.figshare.c.3938023	mp-733
mp-736	Workflow	mp-736	mp-736_DDB	figshare	doi:10.6084/m9.figshare.c.3938023	https://doi.org/10.6084/m9.figshare.c.3938023	Workflow	mp-736.json	figshare	doi:10.6084/m9.figshare.c.3938023	https://doi.org/10.6084/m9.figshare.c.3938023	mp-736
mp-7374	Workflow	mp-7374	mp-7374_DDB	figshare	doi:10.6084/m9.figshare.c.3938023	https://doi.org/10.6084/m9.figshare.c.3938023	Workflow	mp-7374.json	figshare	doi:10.6084/m9.figshare.c.3938023	https://doi.org/10.6084/m9.figshare.c.3938023	mp-7374
mp-7375	Workflow	mp-7375	mp-7375_DDB	figshare	doi:10.6084/m9.figshare.c.3938023	https://doi.org/10.6084/m9.figshare.c.3938023	Workflow	mp-7375.json	figshare	doi:10.6084/m9.figshare.c.3938023	https://doi.org/10.6084/m9.figshare.c.3938023	mp-7375
mp-7392	Workflow	mp-7392	mp-7392_DDB	figshare	doi:10.6084/m9.figshare.c.3938023	https://doi.org/10.6084/m9.figshare.c.3938023	Workflow	mp-7392.json	figshare	doi:10.6084/m9.figshare.c.3938023	https://doi.org/10.6084/m9.figshare.c.3938023	mp-7392
mp-7394	Workflow	mp-7394	mp-7394_DDB	figshare	doi:10.6084/m9.figshare.c.3938023	https://doi.org/10.6084/m9.figshare.c.3938023	Workflow	mp-7394.json	figshare	doi:10.6084/m9.figshare.c.3938023	https://doi.org/10.6084/m9.figshare.c.3938023	mp-7394
mp-7421	Workflow	mp-7421	mp-7421_DDB	figshare	doi:10.6084/m9.figshare.c.3938023	https://doi.org/10.6084/m9.figshare.c.3938023	Workflow	mp-7421.json	figshare	doi:10.6084/m9.figshare.c.3938023	https://doi.org/10.6084/m9.figshare.c.3938023	mp-7421
mp-7436	Workflow	mp-7436	mp-7436_DDB	figshare	doi:10.6084/m9.figshare.c.3938023	https://doi.org/10.6084/m9.figshare.c.3938023	Workflow	mp-743.json	figshare	doi:10.6084/m9.figshare.c.3938023	https://doi.org/10.6084/m9.figshare.c.3938023	mp-7436
mp-7437	Workflow	mp-7437	mp-7437_DDB	figshare	doi:10.6084/m9.figshare.c.3938023	https://doi.org/10.6084/m9.figshare.c.3938023	Workflow	mp-7436.json	figshare	doi:10.6084/m9.figshare.c.3938023	https://doi.org/10.6084/m9.figshare.c.3938023	mp-7437
mp-7438	Workflow	mp-7438	mp-7438_DDB	figshare	doi:10.6084/m9.figshare.c.3938023	https://doi.org/10.6084/m9.figshare.c.3938023	Workflow	mp-7437.json	figshare	doi:10.6084/m9.figshare.c.3938023	https://doi.org/10.6084/m9.figshare.c.3938023	mp-7438
mp-7439	Workflow	mp-7439	mp-7439_DDB	figshare	doi:10.6084/m9.figshare.c.3938023	https://doi.org/10.6084/m9.figshare.c.3938023	Workflow	mp-7438.json	figshare	doi:10.6084/m9.figshare.c.3938023	https://doi.org/10.6084/m9.figshare.c.3938023	mp-7439
mp-743	Workflow	mp-743	mp-743_DDB	figshare	doi:10.6084/m9.figshare.c.3938023	https://doi.org/10.6084/m9.figshare.c.3938023	Workflow	mp-7439.json	figshare	doi:10.6084/m9.figshare.c.3938023	https://doi.org/10.6084/m9.figshare.c.3938023	mp-743
mp-7446	Workflow	mp-7446	mp-7446_DDB	figshare	doi:10.6084/m9.figshare.c.3938023	https://doi.org/10.6084/m9.figshare.c.3938023	Workflow	mp-7446.json	figshare	doi:10.6084/m9.figshare.c.3938023	https://doi.org/10.6084/m9.figshare.c.3938023	mp-7446
mp-7447	Workflow	mp-7447	mp-7447_DDB	figshare	doi:10.6084/m9.figshare.c.3938023	https://doi.org/10.6084/m9.figshare.c.3938023	Workflow	mp-7447.json	figshare	doi:10.6084/m9.figshare.c.3938023	https://doi.org/10.6084/m9.figshare.c.3938023	mp-7447
mp-7449	Workflow	mp-7449	mp-7449_DDB	figshare	doi:10.6084/m9.figshare.c.3938023	https://doi.org/10.6084/m9.figshare.c.3938023	Workflow	mp-7449.json	figshare	doi:10.6084/m9.figshare.c.3938023	https://doi.org/10.6084/m9.figshare.c.3938023	mp-7449
mp-7457	Workflow	mp-7457	mp-7457_DDB	figshare	doi:10.6084/m9.figshare.c.3938023	https://doi.org/10.6084/m9.figshare.c.3938023	Workflow	mp-7457.json	figshare	doi:10.6084/m9.figshare.c.3938023	https://doi.org/10.6084/m9.figshare.c.3938023	mp-7457
mp-7467	Workflow	mp-7467	mp-7467_DDB	figshare	doi:10.6084/m9.figshare.c.3938023	https://doi.org/10.6084/m9.figshare.c.3938023	Workflow	mp-7467.json	figshare	doi:10.6084/m9.figshare.c.3938023	https://doi.org/10.6084/m9.figshare.c.3938023	mp-7467
mp-7469	Workflow	mp-7469	mp-7469_DDB	figshare	doi:10.6084/m9.figshare.c.3938023	https://doi.org/10.6084/m9.figshare.c.3938023	Workflow	mp-7469.json	figshare	doi:10.6084/m9.figshare.c.3938023	https://doi.org/10.6084/m9.figshare.c.3938023	mp-7469
mp-7470	Workflow	mp-7470	mp-7470_DDB	figshare	doi:10.6084/m9.figshare.c.3938023	https://doi.org/10.6084/m9.figshare.c.3938023	Workflow	mp-7470.json	figshare	doi:10.6084/m9.figshare.c.3938023	https://doi.org/10.6084/m9.figshare.c.3938023	mp-7470
mp-7472	Workflow	mp-7472	mp-7472_DDB	figshare	doi:10.6084/m9.figshare.c.3938023	https://doi.org/10.6084/m9.figshare.c.3938023	Workflow	mp-7472.json	figshare	doi:10.6084/m9.figshare.c.3938023	https://doi.org/10.6084/m9.figshare.c.3938023	mp-7472
mp-7482	Workflow	mp-7482	mp-7482_DDB	figshare	doi:10.6084/m9.figshare.c.3938023	https://doi.org/10.6084/m9.figshare.c.3938023	Workflow	mp-7482.json	figshare	doi:10.6084/m9.figshare.c.3938023	https://doi.org/10.6084/m9.figshare.c.3938023	mp-7482
mp-7505	Workflow	mp-7505	mp-7505_DDB	figshare	doi:10.6084/m9.figshare.c.3938023	https://doi.org/10.6084/m9.figshare.c.3938023	Workflow	mp-7505.json	figshare	doi:10.6084/m9.figshare.c.3938023	https://doi.org/10.6084/m9.figshare.c.3938023	mp-7505
mp-752446	Workflow	mp-752446	mp-752446_DDB	figshare	doi:10.6084/m9.figshare.c.3938023	https://doi.org/10.6084/m9.figshare.c.3938023	Workflow	mp-752446.json	figshare	doi:10.6084/m9.figshare.c.3938023	https://doi.org/10.6084/m9.figshare.c.3938023	mp-752446
mp-752580	Workflow	mp-752580	mp-752580_DDB	figshare	doi:10.6084/m9.figshare.c.3938023	https://doi.org/10.6084/m9.figshare.c.3938023	Workflow	mp-752580.json	figshare	doi:10.6084/m9.figshare.c.3938023	https://doi.org/10.6084/m9.figshare.c.3938023	mp-752580
mp-752658	Workflow	mp-752658	mp-752658_DDB	figshare	doi:10.6084/m9.figshare.c.3938023	https://doi.org/10.6084/m9.figshare.c.3938023	Workflow	mp-752658.json	figshare	doi:10.6084/m9.figshare.c.3938023	https://doi.org/10.6084/m9.figshare.c.3938023	mp-752658
mp-752676	Workflow	mp-752676	mp-752676_DDB	figshare	doi:10.6084/m9.figshare.c.3938023	https://doi.org/10.6084/m9.figshare.c.3938023	Workflow	mp-752676.json	figshare	doi:10.6084/m9.figshare.c.3938023	https://doi.org/10.6084/m9.figshare.c.3938023	mp-752676
mp-753098	Workflow	mp-753098	mp-753098_DDB	figshare	doi:10.6084/m9.figshare.c.3938023	https://doi.org/10.6084/m9.figshare.c.3938023	Workflow	mp-753098.json	figshare	doi:10.6084/m9.figshare.c.3938023	https://doi.org/10.6084/m9.figshare.c.3938023	mp-753098
mp-753260	Workflow	mp-753260	mp-753260_DDB	figshare	doi:10.6084/m9.figshare.c.3938023	https://doi.org/10.6084/m9.figshare.c.3938023	Workflow	mp-753260.json	figshare	doi:10.6084/m9.figshare.c.3938023	https://doi.org/10.6084/m9.figshare.c.3938023	mp-753260
mp-753287	Workflow	mp-753287	mp-753287_DDB	figshare	doi:10.6084/m9.figshare.c.3938023	https://doi.org/10.6084/m9.figshare.c.3938023	Workflow	mp-753287.json	figshare	doi:10.6084/m9.figshare.c.3938023	https://doi.org/10.6084/m9.figshare.c.3938023	mp-753287
mp-753401	Workflow	mp-753401	mp-753401_DDB	figshare	doi:10.6084/m9.figshare.c.3938023	https://doi.org/10.6084/m9.figshare.c.3938023	Workflow	mp-753401.json	figshare	doi:10.6084/m9.figshare.c.3938023	https://doi.org/10.6084/m9.figshare.c.3938023	mp-753401
mp-753671	Workflow	mp-753671	mp-753671_DDB	figshare	doi:10.6084/m9.figshare.c.3938023	https://doi.org/10.6084/m9.figshare.c.3938023	Workflow	mp-753671.json	figshare	doi:10.6084/m9.figshare.c.3938023	https://doi.org/10.6084/m9.figshare.c.3938023	mp-753671
mp-753747	Workflow	mp-753747	mp-753747_DDB	figshare	doi:10.6084/m9.figshare.c.3938023	https://doi.org/10.6084/m9.figshare.c.3938023	Workflow	mp-753747.json	figshare	doi:10.6084/m9.figshare.c.3938023	https://doi.org/10.6084/m9.figshare.c.3938023	mp-753747
mp-753802	Workflow	mp-753802	mp-753802_DDB	figshare	doi:10.6084/m9.figshare.c.3938023	https://doi.org/10.6084/m9.figshare.c.3938023	Workflow	mp-753802.json	figshare	doi:10.6084/m9.figshare.c.3938023	https://doi.org/10.6084/m9.figshare.c.3938023	mp-753802
mp-753946	Workflow	mp-753946	mp-753946_DDB	figshare	doi:10.6084/m9.figshare.c.3938023	https://doi.org/10.6084/m9.figshare.c.3938023	Workflow	mp-753946.json	figshare	doi:10.6084/m9.figshare.c.3938023	https://doi.org/10.6084/m9.figshare.c.3938023	mp-753946
mp-754117	Workflow	mp-754117	mp-754117_DDB	figshare	doi:10.6084/m9.figshare.c.3938023	https://doi.org/10.6084/m9.figshare.c.3938023	Workflow	mp-754117.json	figshare	doi:10.6084/m9.figshare.c.3938023	https://doi.org/10.6084/m9.figshare.c.3938023	mp-754117
mp-754118	Workflow	mp-754118	mp-754118_DDB	figshare	doi:10.6084/m9.figshare.c.3938023	https://doi.org/10.6084/m9.figshare.c.3938023	Workflow	mp-754118.json	figshare	doi:10.6084/m9.figshare.c.3938023	https://doi.org/10.6084/m9.figshare.c.3938023	mp-754118
mp-754212	Workflow	mp-754212	mp-754212_DDB	figshare	doi:10.6084/m9.figshare.c.3938023	https://doi.org/10.6084/m9.figshare.c.3938023	Workflow	mp-754212.json	figshare	doi:10.6084/m9.figshare.c.3938023	https://doi.org/10.6084/m9.figshare.c.3938023	mp-754212
mp-754326	Workflow	mp-754326	mp-754326_DDB	figshare	doi:10.6084/m9.figshare.c.3938023	https://doi.org/10.6084/m9.figshare.c.3938023	Workflow	mp-754326.json	figshare	doi:10.6084/m9.figshare.c.3938023	https://doi.org/10.6084/m9.figshare.c.3938023	mp-754326
mp-754329	Workflow	mp-754329	mp-754329_DDB	figshare	doi:10.6084/m9.figshare.c.3938023	https://doi.org/10.6084/m9.figshare.c.3938023	Workflow	mp-754329.json	figshare	doi:10.6084/m9.figshare.c.3938023	https://doi.org/10.6084/m9.figshare.c.3938023	mp-754329
mp-754363	Workflow	mp-754363	mp-754363_DDB	figshare	doi:10.6084/m9.figshare.c.3938023	https://doi.org/10.6084/m9.figshare.c.3938023	Workflow	mp-754363.json	figshare	doi:10.6084/m9.figshare.c.3938023	https://doi.org/10.6084/m9.figshare.c.3938023	mp-754363
mp-754368	Workflow	mp-754368	mp-754368_DDB	figshare	doi:10.6084/m9.figshare.c.3938023	https://doi.org/10.6084/m9.figshare.c.3938023	Workflow	mp-754368.json	figshare	doi:10.6084/m9.figshare.c.3938023	https://doi.org/10.6084/m9.figshare.c.3938023	mp-754368
mp-754517	Workflow	mp-754517	mp-754517_DDB	figshare	doi:10.6084/m9.figshare.c.3938023	https://doi.org/10.6084/m9.figshare.c.3938023	Workflow	mp-754517.json	figshare	doi:10.6084/m9.figshare.c.3938023	https://doi.org/10.6084/m9.figshare.c.3938023	mp-754517
mp-754535	Workflow	mp-754535	mp-754535_DDB	figshare	doi:10.6084/m9.figshare.c.3938023	https://doi.org/10.6084/m9.figshare.c.3938023	Workflow	mp-754535.json	figshare	doi:10.6084/m9.figshare.c.3938023	https://doi.org/10.6084/m9.figshare.c.3938023	mp-754535
mp-754596	Workflow	mp-754596	mp-754596_DDB	figshare	doi:10.6084/m9.figshare.c.3938023	https://doi.org/10.6084/m9.figshare.c.3938023	Workflow	mp-754596.json	figshare	doi:10.6084/m9.figshare.c.3938023	https://doi.org/10.6084/m9.figshare.c.3938023	mp-754596
mp-754710	Workflow	mp-754710	mp-754710_DDB	figshare	doi:10.6084/m9.figshare.c.3938023	https://doi.org/10.6084/m9.figshare.c.3938023	Workflow	mp-7547.json	figshare	doi:10.6084/m9.figshare.c.3938023	https://doi.org/10.6084/m9.figshare.c.3938023	mp-754710
mp-7547	Workflow	mp-7547	mp-7547_DDB	figshare	doi:10.6084/m9.figshare.c.3938023	https://doi.org/10.6084/m9.figshare.c.3938023	Workflow	mp-754710.json	figshare	doi:10.6084/m9.figshare.c.3938023	https://doi.org/10.6084/m9.figshare.c.3938023	mp-7547
mp-754826	Workflow	mp-754826	mp-754826_DDB	figshare	doi:10.6084/m9.figshare.c.3938023	https://doi.org/10.6084/m9.figshare.c.3938023	Workflow	mp-7548.json	figshare	doi:10.6084/m9.figshare.c.3938023	https://doi.org/10.6084/m9.figshare.c.3938023	mp-754826
mp-7548	Workflow	mp-7548	mp-7548_DDB	figshare	doi:10.6084/m9.figshare.c.3938023	https://doi.org/10.6084/m9.figshare.c.3938023	Workflow	mp-754826.json	figshare	doi:10.6084/m9.figshare.c.3938023	https://doi.org/10.6084/m9.figshare.c.3938023	mp-7548
mp-755013	Workflow	mp-755013	mp-755013_DDB	figshare	doi:10.6084/m9.figshare.c.3938023	https://doi.org/10.6084/m9.figshare.c.3938023	Workflow	mp-755013.json	figshare	doi:10.6084/m9.figshare.c.3938023	https://doi.org/10.6084/m9.figshare.c.3938023	mp-755013
mp-755287	Workflow	mp-755287	mp-755287_DDB	figshare	doi:10.6084/m9.figshare.c.3938023	https://doi.org/10.6084/m9.figshare.c.3938023	Workflow	mp-755287.json	figshare	doi:10.6084/m9.figshare.c.3938023	https://doi.org/10.6084/m9.figshare.c.3938023	mp-755287
mp-755293	Workflow	mp-755293	mp-755293_DDB	figshare	doi:10.6084/m9.figshare.c.3938023	https://doi.org/10.6084/m9.figshare.c.3938023	Workflow	mp-755293.json	figshare	doi:10.6084/m9.figshare.c.3938023	https://doi.org/10.6084/m9.figshare.c.3938023	mp-755293
mp-755309	Workflow	mp-755309	mp-755309_DDB	figshare	doi:10.6084/m9.figshare.c.3938023	https://doi.org/10.6084/m9.figshare.c.3938023	Workflow	mp-755309.json	figshare	doi:10.6084/m9.figshare.c.3938023	https://doi.org/10.6084/m9.figshare.c.3938023	mp-755309
mp-755478	Workflow	mp-755478	mp-755478_DDB	figshare	doi:10.6084/m9.figshare.c.3938023	https://doi.org/10.6084/m9.figshare.c.3938023	Workflow	mp-755478.json	figshare	doi:10.6084/m9.figshare.c.3938023	https://doi.org/10.6084/m9.figshare.c.3938023	mp-755478
mp-755586	Workflow	mp-755586	mp-755586_DDB	figshare	doi:10.6084/m9.figshare.c.3938023	https://doi.org/10.6084/m9.figshare.c.3938023	Workflow	mp-755586.json	figshare	doi:10.6084/m9.figshare.c.3938023	https://doi.org/10.6084/m9.figshare.c.3938023	mp-755586
mp-755756	Workflow	mp-755756	mp-755756_DDB	figshare	doi:10.6084/m9.figshare.c.3938023	https://doi.org/10.6084/m9.figshare.c.3938023	Workflow	mp-755756.json	figshare	doi:10.6084/m9.figshare.c.3938023	https://doi.org/10.6084/m9.figshare.c.3938023	mp-755756
mp-755895	Workflow	mp-755895	mp-755895_DDB	figshare	doi:10.6084/m9.figshare.c.3938023	https://doi.org/10.6084/m9.figshare.c.3938023	Workflow	mp-755895.json	figshare	doi:10.6084/m9.figshare.c.3938023	https://doi.org/10.6084/m9.figshare.c.3938023	mp-755895
mp-7566	Workflow	mp-7566	mp-7566_DDB	figshare	doi:10.6084/m9.figshare.c.3938023	https://doi.org/10.6084/m9.figshare.c.3938023	Workflow	mp-7566.json	figshare	doi:10.6084/m9.figshare.c.3938023	https://doi.org/10.6084/m9.figshare.c.3938023	mp-7566
mp-7569	Workflow	mp-7569	mp-7569_DDB	figshare	doi:10.6084/m9.figshare.c.3938023	https://doi.org/10.6084/m9.figshare.c.3938023	Workflow	mp-7569.json	figshare	doi:10.6084/m9.figshare.c.3938023	https://doi.org/10.6084/m9.figshare.c.3938023	mp-7569
mp-7572	Workflow	mp-7572	mp-7572_DDB	figshare	doi:10.6084/m9.figshare.c.3938023	https://doi.org/10.6084/m9.figshare.c.3938023	Workflow	mp-757.json	figshare	doi:10.6084/m9.figshare.c.3938023	https://doi.org/10.6084/m9.figshare.c.3938023	mp-7572
mp-7575	Workflow	mp-7575	mp-7575_DDB	figshare	doi:10.6084/m9.figshare.c.3938023	https://doi.org/10.6084/m9.figshare.c.3938023	Workflow	mp-7572.json	figshare	doi:10.6084/m9.figshare.c.3938023	https://doi.org/10.6084/m9.figshare.c.3938023	mp-7575
mp-757	Workflow	mp-757	mp-757_DDB	figshare	doi:10.6084/m9.figshare.c.3938023	https://doi.org/10.6084/m9.figshare.c.3938023	Workflow	mp-7575.json	figshare	doi:10.6084/m9.figshare.c.3938023	https://doi.org/10.6084/m9.figshare.c.3938023	mp-757
mp-7581	Workflow	mp-7581	mp-7581_DDB	figshare	doi:10.6084/m9.figshare.c.3938023	https://doi.org/10.6084/m9.figshare.c.3938023	Workflow	mp-7581.json	figshare	doi:10.6084/m9.figshare.c.3938023	https://doi.org/10.6084/m9.figshare.c.3938023	mp-7581
mp-7596	Workflow	mp-7596	mp-7596_DDB	figshare	doi:10.6084/m9.figshare.c.3938023	https://doi.org/10.6084/m9.figshare.c.3938023	Workflow	mp-7596.json	figshare	doi:10.6084/m9.figshare.c.3938023	https://doi.org/10.6084/m9.figshare.c.3938023	mp-7596
mp-760375	Workflow	mp-760375	mp-760375_DDB	figshare	doi:10.6084/m9.figshare.c.3938023	https://doi.org/10.6084/m9.figshare.c.3938023	Workflow	mp-760.json	figshare	doi:10.6084/m9.figshare.c.3938023	https://doi.org/10.6084/m9.figshare.c.3938023	mp-760375
mp-760400	Workflow	mp-760400	mp-760400_DDB	figshare	doi:10.6084/m9.figshare.c.3938023	https://doi.org/10.6084/m9.figshare.c.3938023	Workflow	mp-760375.json	figshare	doi:10.6084/m9.figshare.c.3938023	https://doi.org/10.6084/m9.figshare.c.3938023	mp-760400
mp-760417	Workflow	mp-760417	mp-760417_DDB	figshare	doi:10.6084/m9.figshare.c.3938023	https://doi.org/10.6084/m9.figshare.c.3938023	Workflow	mp-7604.json	figshare	doi:10.6084/m9.figshare.c.3938023	https://doi.org/10.6084/m9.figshare.c.3938023	mp-760417
mp-7604	Workflow	mp-7604	mp-7604_DDB	figshare	doi:10.6084/m9.figshare.c.3938023	https://doi.org/10.6084/m9.figshare.c.3938023	Workflow	mp-760400.json	figshare	doi:10.6084/m9.figshare.c.3938023	https://doi.org/10.6084/m9.figshare.c.3938023	mp-7604
mp-7608	Workflow	mp-7608	mp-7608_DDB	figshare	doi:10.6084/m9.figshare.c.3938023	https://doi.org/10.6084/m9.figshare.c.3938023	Workflow	mp-760417.json	figshare	doi:10.6084/m9.figshare.c.3938023	https://doi.org/10.6084/m9.figshare.c.3938023	mp-7608
mp-760	Workflow	mp-760	mp-760_DDB	figshare	doi:10.6084/m9.figshare.c.3938023	https://doi.org/10.6084/m9.figshare.c.3938023	Workflow	mp-7608.json	figshare	doi:10.6084/m9.figshare.c.3938023	https://doi.org/10.6084/m9.figshare.c.3938023	mp-760
mp-7610	Workflow	mp-7610	mp-7610_DDB	figshare	doi:10.6084/m9.figshare.c.3938023	https://doi.org/10.6084/m9.figshare.c.3938023	Workflow	mp-7610.json	figshare	doi:10.6084/m9.figshare.c.3938023	https://doi.org/10.6084/m9.figshare.c.3938023	mp-7610
mp-7611	Workflow	mp-7611	mp-7611_DDB	figshare	doi:10.6084/m9.figshare.c.3938023	https://doi.org/10.6084/m9.figshare.c.3938023	Workflow	mp-7611.json	figshare	doi:10.6084/m9.figshare.c.3938023	https://doi.org/10.6084/m9.figshare.c.3938023	mp-7611
mp-7618	Workflow	mp-7618	mp-7618_DDB	figshare	doi:10.6084/m9.figshare.c.3938023	https://doi.org/10.6084/m9.figshare.c.3938023	Workflow	mp-7618.json	figshare	doi:10.6084/m9.figshare.c.3938023	https://doi.org/10.6084/m9.figshare.c.3938023	mp-7618
mp-7622	Workflow	mp-7622	mp-7622_DDB	figshare	doi:10.6084/m9.figshare.c.3938023	https://doi.org/10.6084/m9.figshare.c.3938023	Workflow	mp-7622.json	figshare	doi:10.6084/m9.figshare.c.3938023	https://doi.org/10.6084/m9.figshare.c.3938023	mp-7622
mp-7631	Workflow	mp-7631	mp-7631_DDB	figshare	doi:10.6084/m9.figshare.c.3938023	https://doi.org/10.6084/m9.figshare.c.3938023	Workflow	mp-7631.json	figshare	doi:10.6084/m9.figshare.c.3938023	https://doi.org/10.6084/m9.figshare.c.3938023	mp-7631
mp-7639	Workflow	mp-7639	mp-7639_DDB	figshare	doi:10.6084/m9.figshare.c.3938023	https://doi.org/10.6084/m9.figshare.c.3938023	Workflow	mp-7639.json	figshare	doi:10.6084/m9.figshare.c.3938023	https://doi.org/10.6084/m9.figshare.c.3938023	mp-7639
mp-7642	Workflow	mp-7642	mp-7642_DDB	figshare	doi:10.6084/m9.figshare.c.3938023	https://doi.org/10.6084/m9.figshare.c.3938023	Workflow	mp-7642.json	figshare	doi:10.6084/m9.figshare.c.3938023	https://doi.org/10.6084/m9.figshare.c.3938023	mp-7642
mp-7643	Workflow	mp-7643	mp-7643_DDB	figshare	doi:10.6084/m9.figshare.c.3938023	https://doi.org/10.6084/m9.figshare.c.3938023	Workflow	mp-7643.json	figshare	doi:10.6084/m9.figshare.c.3938023	https://doi.org/10.6084/m9.figshare.c.3938023	mp-7643
mp-7650	Workflow	mp-7650	mp-7650_DDB	figshare	doi:10.6084/m9.figshare.c.3938023	https://doi.org/10.6084/m9.figshare.c.3938023	Workflow	mp-7650.json	figshare	doi:10.6084/m9.figshare.c.3938023	https://doi.org/10.6084/m9.figshare.c.3938023	mp-7650
mp-7667	Workflow	mp-7667	mp-7667_DDB	figshare	doi:10.6084/m9.figshare.c.3938023	https://doi.org/10.6084/m9.figshare.c.3938023	Workflow	mp-766.json	figshare	doi:10.6084/m9.figshare.c.3938023	https://doi.org/10.6084/m9.figshare.c.3938023	mp-7667
mp-766	Workflow	mp-766	mp-766_DDB	figshare	doi:10.6084/m9.figshare.c.3938023	https://doi.org/10.6084/m9.figshare.c.3938023	Workflow	mp-7667.json	figshare	doi:10.6084/m9.figshare.c.3938023	https://doi.org/10.6084/m9.figshare.c.3938023	mp-766
mp-7670	Workflow	mp-7670	mp-7670_DDB	figshare	doi:10.6084/m9.figshare.c.3938023	https://doi.org/10.6084/m9.figshare.c.3938023	Workflow	mp-7670.json	figshare	doi:10.6084/m9.figshare.c.3938023	https://doi.org/10.6084/m9.figshare.c.3938023	mp-7670
mp-768368	Workflow	mp-768368	mp-768368_DDB	figshare	doi:10.6084/m9.figshare.c.3938023	https://doi.org/10.6084/m9.figshare.c.3938023	Workflow	mp-768368.json	figshare	doi:10.6084/m9.figshare.c.3938023	https://doi.org/10.6084/m9.figshare.c.3938023	mp-768368
mp-7684	Workflow	mp-7684	mp-7684_DDB	figshare	doi:10.6084/m9.figshare.c.3938023	https://doi.org/10.6084/m9.figshare.c.3938023	Workflow	mp-7684.json	figshare	doi:10.6084/m9.figshare.c.3938023	https://doi.org/10.6084/m9.figshare.c.3938023	mp-7684
mp-770932	Workflow	mp-770932	mp-770932_DDB	figshare	doi:10.6084/m9.figshare.c.3938023	https://doi.org/10.6084/m9.figshare.c.3938023	Workflow	mp-770932.json	figshare	doi:10.6084/m9.figshare.c.3938023	https://doi.org/10.6084/m9.figshare.c.3938023	mp-770932
mp-772290	Workflow	mp-772290	mp-772290_DDB	figshare	doi:10.6084/m9.figshare.c.3938023	https://doi.org/10.6084/m9.figshare.c.3938023	Workflow	mp-772290.json	figshare	doi:10.6084/m9.figshare.c.3938023	https://doi.org/10.6084/m9.figshare.c.3938023	mp-772290
mp-773137	Workflow	mp-773137	mp-773137_DDB	figshare	doi:10.6084/m9.figshare.c.3938023	https://doi.org/10.6084/m9.figshare.c.3938023	Workflow	mp-773137.json	figshare	doi:10.6084/m9.figshare.c.3938023	https://doi.org/10.6084/m9.figshare.c.3938023	mp-773137
mp-7738	Workflow	mp-7738	mp-7738_DDB	figshare	doi:10.6084/m9.figshare.c.3938023	https://doi.org/10.6084/m9.figshare.c.3938023	Workflow	mp-7738.json	figshare	doi:10.6084/m9.figshare.c.3938023	https://doi.org/10.6084/m9.figshare.c.3938023	mp-7738
mp-774907	Workflow	mp-774907	mp-774907_DDB	figshare	doi:10.6084/m9.figshare.c.3938023	https://doi.org/10.6084/m9.figshare.c.3938023	Workflow	mp-774907.json	figshare	doi:10.6084/m9.figshare.c.3938023	https://doi.org/10.6084/m9.figshare.c.3938023	mp-774907
mp-7752	Workflow	mp-7752	mp-7752_DDB	figshare	doi:10.6084/m9.figshare.c.3938023	https://doi.org/10.6084/m9.figshare.c.3938023	Workflow	mp-7752.json	figshare	doi:10.6084/m9.figshare.c.3938023	https://doi.org/10.6084/m9.figshare.c.3938023	mp-7752
mp-776532	Workflow	mp-776532	mp-776532_DDB	figshare	doi:10.6084/m9.figshare.c.3938023	https://doi.org/10.6084/m9.figshare.c.3938023	Workflow	mp-776532.json	figshare	doi:10.6084/m9.figshare.c.3938023	https://doi.org/10.6084/m9.figshare.c.3938023	mp-776532
mp-7770	Workflow	mp-7770	mp-7770_DDB	figshare	doi:10.6084/m9.figshare.c.3938023	https://doi.org/10.6084/m9.figshare.c.3938023	Workflow	mp-7770.json	figshare	doi:10.6084/m9.figshare.c.3938023	https://doi.org/10.6084/m9.figshare.c.3938023	mp-7770
mp-7773	Workflow	mp-7773	mp-7773_DDB	figshare	doi:10.6084/m9.figshare.c.3938023	https://doi.org/10.6084/m9.figshare.c.3938023	Workflow	mp-7773.json	figshare	doi:10.6084/m9.figshare.c.3938023	https://doi.org/10.6084/m9.figshare.c.3938023	mp-7773
mp-7774	Workflow	mp-7774	mp-7774_DDB	figshare	doi:10.6084/m9.figshare.c.3938023	https://doi.org/10.6084/m9.figshare.c.3938023	Workflow	mp-7774.json	figshare	doi:10.6084/m9.figshare.c.3938023	https://doi.org/10.6084/m9.figshare.c.3938023	mp-7774
mp-7786	Workflow	mp-7786	mp-7786_DDB	figshare	doi:10.6084/m9.figshare.c.3938023	https://doi.org/10.6084/m9.figshare.c.3938023	Workflow	mp-7786.json	figshare	doi:10.6084/m9.figshare.c.3938023	https://doi.org/10.6084/m9.figshare.c.3938023	mp-7786
mp-7801	Workflow	mp-7801	mp-7801_DDB	figshare	doi:10.6084/m9.figshare.c.3938023	https://doi.org/10.6084/m9.figshare.c.3938023	Workflow	mp-7801.json	figshare	doi:10.6084/m9.figshare.c.3938023	https://doi.org/10.6084/m9.figshare.c.3938023	mp-7801
mp-7808	Workflow	mp-7808	mp-7808_DDB	figshare	doi:10.6084/m9.figshare.c.3938023	https://doi.org/10.6084/m9.figshare.c.3938023	Workflow	mp-7808.json	figshare	doi:10.6084/m9.figshare.c.3938023	https://doi.org/10.6084/m9.figshare.c.3938023	mp-7808
mp-7825	Workflow	mp-7825	mp-7825_DDB	figshare	doi:10.6084/m9.figshare.c.3938023	https://doi.org/10.6084/m9.figshare.c.3938023	Workflow	mp-7825.json	figshare	doi:10.6084/m9.figshare.c.3938023	https://doi.org/10.6084/m9.figshare.c.3938023	mp-7825
mp-7848	Workflow	mp-7848	mp-7848_DDB	figshare	doi:10.6084/m9.figshare.c.3938023	https://doi.org/10.6084/m9.figshare.c.3938023	Workflow	mp-7848.json	figshare	doi:10.6084/m9.figshare.c.3938023	https://doi.org/10.6084/m9.figshare.c.3938023	mp-7848
mp-7849	Workflow	mp-7849	mp-7849_DDB	figshare	doi:10.6084/m9.figshare.c.3938023	https://doi.org/10.6084/m9.figshare.c.3938023	Workflow	mp-7849.json	figshare	doi:10.6084/m9.figshare.c.3938023	https://doi.org/10.6084/m9.figshare.c.3938023	mp-7849
mp-7863	Workflow	mp-7863	mp-7863_DDB	figshare	doi:10.6084/m9.figshare.c.3938023	https://doi.org/10.6084/m9.figshare.c.3938023	Workflow	mp-7863.json	figshare	doi:10.6084/m9.figshare.c.3938023	https://doi.org/10.6084/m9.figshare.c.3938023	mp-7863
mp-7886	Workflow	mp-7886	mp-7886_DDB	figshare	doi:10.6084/m9.figshare.c.3938023	https://doi.org/10.6084/m9.figshare.c.3938023	Workflow	mp-7886.json	figshare	doi:10.6084/m9.figshare.c.3938023	https://doi.org/10.6084/m9.figshare.c.3938023	mp-7886
mp-7891	Workflow	mp-7891	mp-7891_DDB	figshare	doi:10.6084/m9.figshare.c.3938023	https://doi.org/10.6084/m9.figshare.c.3938023	Workflow	mp-7891.json	figshare	doi:10.6084/m9.figshare.c.3938023	https://doi.org/10.6084/m9.figshare.c.3938023	mp-7891
mp-7895	Workflow	mp-7895	mp-7895_DDB	figshare	doi:10.6084/m9.figshare.c.3938023	https://doi.org/10.6084/m9.figshare.c.3938023	Workflow	mp-7895.json	figshare	doi:10.6084/m9.figshare.c.3938023	https://doi.org/10.6084/m9.figshare.c.3938023	mp-7895
mp-7896	Workflow	mp-7896	mp-7896_DDB	figshare	doi:10.6084/m9.figshare.c.3938023	https://doi.org/10.6084/m9.figshare.c.3938023	Workflow	mp-7896.json	figshare	doi:10.6084/m9.figshare.c.3938023	https://doi.org/10.6084/m9.figshare.c.3938023	mp-7896
mp-7903	Workflow	mp-7903	mp-7903_DDB	figshare	doi:10.6084/m9.figshare.c.3938023	https://doi.org/10.6084/m9.figshare.c.3938023	Workflow	mp-7903.json	figshare	doi:10.6084/m9.figshare.c.3938023	https://doi.org/10.6084/m9.figshare.c.3938023	mp-7903
mp-7906	Workflow	mp-7906	mp-7906_DDB	figshare	doi:10.6084/m9.figshare.c.3938023	https://doi.org/10.6084/m9.figshare.c.3938023	Workflow	mp-7906.json	figshare	doi:10.6084/m9.figshare.c.3938023	https://doi.org/10.6084/m9.figshare.c.3938023	mp-7906
mp-7907	Workflow	mp-7907	mp-7907_DDB	figshare	doi:10.6084/m9.figshare.c.3938023	https://doi.org/10.6084/m9.figshare.c.3938023	Workflow	mp-7907.json	figshare	doi:10.6084/m9.figshare.c.3938023	https://doi.org/10.6084/m9.figshare.c.3938023	mp-7907
mp-7908	Workflow	mp-7908	mp-7908_DDB	figshare	doi:10.6084/m9.figshare.c.3938023	https://doi.org/10.6084/m9.figshare.c.3938023	Workflow	mp-7908.json	figshare	doi:10.6084/m9.figshare.c.3938023	https://doi.org/10.6084/m9.figshare.c.3938023	mp-7908
mp-7909	Workflow	mp-7909	mp-7909_DDB	figshare	doi:10.6084/m9.figshare.c.3938023	https://doi.org/10.6084/m9.figshare.c.3938023	Workflow	mp-7909.json	figshare	doi:10.6084/m9.figshare.c.3938023	https://doi.org/10.6084/m9.figshare.c.3938023	mp-7909
mp-7910	Workflow	mp-7910	mp-7910_DDB	figshare	doi:10.6084/m9.figshare.c.3938023	https://doi.org/10.6084/m9.figshare.c.3938023	Workflow	mp-7910.json	figshare	doi:10.6084/m9.figshare.c.3938023	https://doi.org/10.6084/m9.figshare.c.3938023	mp-7910
mp-7911	Workflow	mp-7911	mp-7911_DDB	figshare	doi:10.6084/m9.figshare.c.3938023	https://doi.org/10.6084/m9.figshare.c.3938023	Workflow	mp-7911.json	figshare	doi:10.6084/m9.figshare.c.3938023	https://doi.org/10.6084/m9.figshare.c.3938023	mp-7911
mp-7914	Workflow	mp-7914	mp-7914_DDB	figshare	doi:10.6084/m9.figshare.c.3938023	https://doi.org/10.6084/m9.figshare.c.3938023	Workflow	mp-7914.json	figshare	doi:10.6084/m9.figshare.c.3938023	https://doi.org/10.6084/m9.figshare.c.3938023	mp-7914
mp-7921	Workflow	mp-7921	mp-7921_DDB	figshare	doi:10.6084/m9.figshare.c.3938023	https://doi.org/10.6084/m9.figshare.c.3938023	Workflow	mp-7921.json	figshare	doi:10.6084/m9.figshare.c.3938023	https://doi.org/10.6084/m9.figshare.c.3938023	mp-7921
mp-7922	Workflow	mp-7922	mp-7922_DDB	figshare	doi:10.6084/m9.figshare.c.3938023	https://doi.org/10.6084/m9.figshare.c.3938023	Workflow	mp-7922.json	figshare	doi:10.6084/m9.figshare.c.3938023	https://doi.org/10.6084/m9.figshare.c.3938023	mp-7922
mp-7928	Workflow	mp-7928	mp-7928_DDB	figshare	doi:10.6084/m9.figshare.c.3938023	https://doi.org/10.6084/m9.figshare.c.3938023	Workflow	mp-7928.json	figshare	doi:10.6084/m9.figshare.c.3938023	https://doi.org/10.6084/m9.figshare.c.3938023	mp-7928
mp-7929	Workflow	mp-7929	mp-7929_DDB	figshare	doi:10.6084/m9.figshare.c.3938023	https://doi.org/10.6084/m9.figshare.c.3938023	Workflow	mp-7929.json	figshare	doi:10.6084/m9.figshare.c.3938023	https://doi.org/10.6084/m9.figshare.c.3938023	mp-7929
mp-7931	Workflow	mp-7931	mp-7931_DDB	figshare	doi:10.6084/m9.figshare.c.3938023	https://doi.org/10.6084/m9.figshare.c.3938023	Workflow	mp-7931.json	figshare	doi:10.6084/m9.figshare.c.3938023	https://doi.org/10.6084/m9.figshare.c.3938023	mp-7931
mp-7936	Workflow	mp-7936	mp-7936_DDB	figshare	doi:10.6084/m9.figshare.c.3938023	https://doi.org/10.6084/m9.figshare.c.3938023	Workflow	mp-7936.json	figshare	doi:10.6084/m9.figshare.c.3938023	https://doi.org/10.6084/m9.figshare.c.3938023	mp-7936
mp-7937	Workflow	mp-7937	mp-7937_DDB	figshare	doi:10.6084/m9.figshare.c.3938023	https://doi.org/10.6084/m9.figshare.c.3938023	Workflow	mp-7937.json	figshare	doi:10.6084/m9.figshare.c.3938023	https://doi.org/10.6084/m9.figshare.c.3938023	mp-7937
mp-7938	Workflow	mp-7938	mp-7938_DDB	figshare	doi:10.6084/m9.figshare.c.3938023	https://doi.org/10.6084/m9.figshare.c.3938023	Workflow	mp-7938.json	figshare	doi:10.6084/m9.figshare.c.3938023	https://doi.org/10.6084/m9.figshare.c.3938023	mp-7938
mp-7939	Workflow	mp-7939	mp-7939_DDB	figshare	doi:10.6084/m9.figshare.c.3938023	https://doi.org/10.6084/m9.figshare.c.3938023	Workflow	mp-7939.json	figshare	doi:10.6084/m9.figshare.c.3938023	https://doi.org/10.6084/m9.figshare.c.3938023	mp-7939
mp-7940	Workflow	mp-7940	mp-7940_DDB	figshare	doi:10.6084/m9.figshare.c.3938023	https://doi.org/10.6084/m9.figshare.c.3938023	Workflow	mp-7940.json	figshare	doi:10.6084/m9.figshare.c.3938023	https://doi.org/10.6084/m9.figshare.c.3938023	mp-7940
mp-7955	Workflow	mp-7955	mp-7955_DDB	figshare	doi:10.6084/m9.figshare.c.3938023	https://doi.org/10.6084/m9.figshare.c.3938023	Workflow	mp-7955.json	figshare	doi:10.6084/m9.figshare.c.3938023	https://doi.org/10.6084/m9.figshare.c.3938023	mp-7955
mp-7956	Workflow	mp-7956	mp-7956_DDB	figshare	doi:10.6084/m9.figshare.c.3938023	https://doi.org/10.6084/m9.figshare.c.3938023	Workflow	mp-7956.json	figshare	doi:10.6084/m9.figshare.c.3938023	https://doi.org/10.6084/m9.figshare.c.3938023	mp-7956
mp-7958	Workflow	mp-7958	mp-7958_DDB	figshare	doi:10.6084/m9.figshare.c.3938023	https://doi.org/10.6084/m9.figshare.c.3938023	Workflow	mp-7958.json	figshare	doi:10.6084/m9.figshare.c.3938023	https://doi.org/10.6084/m9.figshare.c.3938023	mp-7958
mp-7972	Workflow	mp-7972	mp-7972_DDB	figshare	doi:10.6084/m9.figshare.c.3938023	https://doi.org/10.6084/m9.figshare.c.3938023	Workflow	mp-7972.json	figshare	doi:10.6084/m9.figshare.c.3938023	https://doi.org/10.6084/m9.figshare.c.3938023	mp-7972
mp-7979	Workflow	mp-7979	mp-7979_DDB	figshare	doi:10.6084/m9.figshare.c.3938023	https://doi.org/10.6084/m9.figshare.c.3938023	Workflow	mp-7979.json	figshare	doi:10.6084/m9.figshare.c.3938023	https://doi.org/10.6084/m9.figshare.c.3938023	mp-7979
mp-7988	Workflow	mp-7988	mp-7988_DDB	figshare	doi:10.6084/m9.figshare.c.3938023	https://doi.org/10.6084/m9.figshare.c.3938023	Workflow	mp-7988.json	figshare	doi:10.6084/m9.figshare.c.3938023	https://doi.org/10.6084/m9.figshare.c.3938023	mp-7988
mp-8000	Workflow	mp-8000	mp-8000_DDB	figshare	doi:10.6084/m9.figshare.c.3938023	https://doi.org/10.6084/m9.figshare.c.3938023	Workflow	mp-8000.json	figshare	doi:10.6084/m9.figshare.c.3938023	https://doi.org/10.6084/m9.figshare.c.3938023	mp-8000
mp-8016	Workflow	mp-8016	mp-8016_DDB	figshare	doi:10.6084/m9.figshare.c.3938023	https://doi.org/10.6084/m9.figshare.c.3938023	Workflow	mp-8016.json	figshare	doi:10.6084/m9.figshare.c.3938023	https://doi.org/10.6084/m9.figshare.c.3938023	mp-8016
mp-8017	Workflow	mp-8017	mp-8017_DDB	figshare	doi:10.6084/m9.figshare.c.3938023	https://doi.org/10.6084/m9.figshare.c.3938023	Workflow	mp-8017.json	figshare	doi:10.6084/m9.figshare.c.3938023	https://doi.org/10.6084/m9.figshare.c.3938023	mp-8017
mp-8039	Workflow	mp-8039	mp-8039_DDB	figshare	doi:10.6084/m9.figshare.c.3938023	https://doi.org/10.6084/m9.figshare.c.3938023	Workflow	mp-8039.json	figshare	doi:10.6084/m9.figshare.c.3938023	https://doi.org/10.6084/m9.figshare.c.3938023	mp-8039
mp-8041	Workflow	mp-8041	mp-8041_DDB	figshare	doi:10.6084/m9.figshare.c.3938023	https://doi.org/10.6084/m9.figshare.c.3938023	Workflow	mp-804.json	figshare	doi:10.6084/m9.figshare.c.3938023	https://doi.org/10.6084/m9.figshare.c.3938023	mp-8041
mp-8042	Workflow	mp-8042	mp-8042_DDB	figshare	doi:10.6084/m9.figshare.c.3938023	https://doi.org/10.6084/m9.figshare.c.3938023	Workflow	mp-8041.json	figshare	doi:10.6084/m9.figshare.c.3938023	https://doi.org/10.6084/m9.figshare.c.3938023	mp-8042
mp-804	Workflow	mp-804	mp-804_DDB	figshare	doi:10.6084/m9.figshare.c.3938023	https://doi.org/10.6084/m9.figshare.c.3938023	Workflow	mp-8042.json	figshare	doi:10.6084/m9.figshare.c.3938023	https://doi.org/10.6084/m9.figshare.c.3938023	mp-804
mp-8058	Workflow	mp-8058	mp-8058_DDB	figshare	doi:10.6084/m9.figshare.c.3938023	https://doi.org/10.6084/m9.figshare.c.3938023	Workflow	mp-8058.json	figshare	doi:10.6084/m9.figshare.c.3938023	https://doi.org/10.6084/m9.figshare.c.3938023	mp-8058
mp-8062	Workflow	mp-8062	mp-8062_DDB	figshare	doi:10.6084/m9.figshare.c.3938023	https://doi.org/10.6084/m9.figshare.c.3938023	Workflow	mp-8062.json	figshare	doi:10.6084/m9.figshare.c.3938023	https://doi.org/10.6084/m9.figshare.c.3938023	mp-8062
mp-8098	Workflow	mp-8098	mp-8098_DDB	figshare	doi:10.6084/m9.figshare.c.3938023	https://doi.org/10.6084/m9.figshare.c.3938023	Workflow	mp-8098.json	figshare	doi:10.6084/m9.figshare.c.3938023	https://doi.org/10.6084/m9.figshare.c.3938023	mp-8098
mp-8127	Workflow	mp-8127	mp-8127_DDB	figshare	doi:10.6084/m9.figshare.c.3938023	https://doi.org/10.6084/m9.figshare.c.3938023	Workflow	mp-8127.json	figshare	doi:10.6084/m9.figshare.c.3938023	https://doi.org/10.6084/m9.figshare.c.3938023	mp-8127
mp-8145	Workflow	mp-8145	mp-8145_DDB	figshare	doi:10.6084/m9.figshare.c.3938023	https://doi.org/10.6084/m9.figshare.c.3938023	Workflow	mp-8145.json	figshare	doi:10.6084/m9.figshare.c.3938023	https://doi.org/10.6084/m9.figshare.c.3938023	mp-8145
mp-8147	Workflow	mp-8147	mp-8147_DDB	figshare	doi:10.6084/m9.figshare.c.3938023	https://doi.org/10.6084/m9.figshare.c.3938023	Workflow	mp-8147.json	figshare	doi:10.6084/m9.figshare.c.3938023	https://doi.org/10.6084/m9.figshare.c.3938023	mp-8147
mp-8161	Workflow	mp-8161	mp-8161_DDB	figshare	doi:10.6084/m9.figshare.c.3938023	https://doi.org/10.6084/m9.figshare.c.3938023	Workflow	mp-8161.json	figshare	doi:10.6084/m9.figshare.c.3938023	https://doi.org/10.6084/m9.figshare.c.3938023	mp-8161
mp-8175	Workflow	mp-8175	mp-8175_DDB	figshare	doi:10.6084/m9.figshare.c.3938023	https://doi.org/10.6084/m9.figshare.c.3938023	Workflow	mp-8175.json	figshare	doi:10.6084/m9.figshare.c.3938023	https://doi.org/10.6084/m9.figshare.c.3938023	mp-8175
mp-8176	Workflow	mp-8176	mp-8176_DDB	figshare	doi:10.6084/m9.figshare.c.3938023	https://doi.org/10.6084/m9.figshare.c.3938023	Workflow	mp-8176.json	figshare	doi:10.6084/m9.figshare.c.3938023	https://doi.org/10.6084/m9.figshare.c.3938023	mp-8176
mp-8177	Workflow	mp-8177	mp-8177_DDB	figshare	doi:10.6084/m9.figshare.c.3938023	https://doi.org/10.6084/m9.figshare.c.3938023	Workflow	mp-8177.json	figshare	doi:10.6084/m9.figshare.c.3938023	https://doi.org/10.6084/m9.figshare.c.3938023	mp-8177
mp-8180	Workflow	mp-8180	mp-8180_DDB	figshare	doi:10.6084/m9.figshare.c.3938023	https://doi.org/10.6084/m9.figshare.c.3938023	Workflow	mp-8180.json	figshare	doi:10.6084/m9.figshare.c.3938023	https://doi.org/10.6084/m9.figshare.c.3938023	mp-8180
mp-8187	Workflow	mp-8187	mp-8187_DDB	figshare	doi:10.6084/m9.figshare.c.3938023	https://doi.org/10.6084/m9.figshare.c.3938023	Workflow	mp-8187.json	figshare	doi:10.6084/m9.figshare.c.3938023	https://doi.org/10.6084/m9.figshare.c.3938023	mp-8187
mp-8188	Workflow	mp-8188	mp-8188_DDB	figshare	doi:10.6084/m9.figshare.c.3938023	https://doi.org/10.6084/m9.figshare.c.3938023	Workflow	mp-8188.json	figshare	doi:10.6084/m9.figshare.c.3938023	https://doi.org/10.6084/m9.figshare.c.3938023	mp-8188
mp-8192	Workflow	mp-8192	mp-8192_DDB	figshare	doi:10.6084/m9.figshare.c.3938023	https://doi.org/10.6084/m9.figshare.c.3938023	Workflow	mp-8192.json	figshare	doi:10.6084/m9.figshare.c.3938023	https://doi.org/10.6084/m9.figshare.c.3938023	mp-8192
mp-8200	Workflow	mp-8200	mp-8200_DDB	figshare	doi:10.6084/m9.figshare.c.3938023	https://doi.org/10.6084/m9.figshare.c.3938023	Workflow	mp-8200.json	figshare	doi:10.6084/m9.figshare.c.3938023	https://doi.org/10.6084/m9.figshare.c.3938023	mp-8200
mp-8207	Workflow	mp-8207	mp-8207_DDB	figshare	doi:10.6084/m9.figshare.c.3938023	https://doi.org/10.6084/m9.figshare.c.3938023	Workflow	mp-8207.json	figshare	doi:10.6084/m9.figshare.c.3938023	https://doi.org/10.6084/m9.figshare.c.3938023	mp-8207
mp-8208	Workflow	mp-8208	mp-8208_DDB	figshare	doi:10.6084/m9.figshare.c.3938023	https://doi.org/10.6084/m9.figshare.c.3938023	Workflow	mp-8208.json	figshare	doi:10.6084/m9.figshare.c.3938023	https://doi.org/10.6084/m9.figshare.c.3938023	mp-8208
mp-8212	Workflow	mp-8212	mp-8212_DDB	figshare	doi:10.6084/m9.figshare.c.3938023	https://doi.org/10.6084/m9.figshare.c.3938023	Workflow	mp-8212.json	figshare	doi:10.6084/m9.figshare.c.3938023	https://doi.org/10.6084/m9.figshare.c.3938023	mp-8212
mp-8217	Workflow	mp-8217	mp-8217_DDB	figshare	doi:10.6084/m9.figshare.c.3938023	https://doi.org/10.6084/m9.figshare.c.3938023	Workflow	mp-8217.json	figshare	doi:10.6084/m9.figshare.c.3938023	https://doi.org/10.6084/m9.figshare.c.3938023	mp-8217
mp-8224	Workflow	mp-8224	mp-8224_DDB	figshare	doi:10.6084/m9.figshare.c.3938023	https://doi.org/10.6084/m9.figshare.c.3938023	Workflow	mp-8224.json	figshare	doi:10.6084/m9.figshare.c.3938023	https://doi.org/10.6084/m9.figshare.c.3938023	mp-8224
mp-8235	Workflow	mp-8235	mp-8235_DDB	figshare	doi:10.6084/m9.figshare.c.3938023	https://doi.org/10.6084/m9.figshare.c.3938023	Workflow	mp-8235.json	figshare	doi:10.6084/m9.figshare.c.3938023	https://doi.org/10.6084/m9.figshare.c.3938023	mp-8235
mp-8248	Workflow	mp-8248	mp-8248_DDB	figshare	doi:10.6084/m9.figshare.c.3938023	https://doi.org/10.6084/m9.figshare.c.3938023	Workflow	mp-8248.json	figshare	doi:10.6084/m9.figshare.c.3938023	https://doi.org/10.6084/m9.figshare.c.3938023	mp-8248
mp-8255	Workflow	mp-8255	mp-8255_DDB	figshare	doi:10.6084/m9.figshare.c.3938023	https://doi.org/10.6084/m9.figshare.c.3938023	Workflow	mp-8255.json	figshare	doi:10.6084/m9.figshare.c.3938023	https://doi.org/10.6084/m9.figshare.c.3938023	mp-8255
mp-8256	Workflow	mp-8256	mp-8256_DDB	figshare	doi:10.6084/m9.figshare.c.3938023	https://doi.org/10.6084/m9.figshare.c.3938023	Workflow	mp-8256.json	figshare	doi:10.6084/m9.figshare.c.3938023	https://doi.org/10.6084/m9.figshare.c.3938023	mp-8256
mp-8257	Workflow	mp-8257	mp-8257_DDB	figshare	doi:10.6084/m9.figshare.c.3938023	https://doi.org/10.6084/m9.figshare.c.3938023	Workflow	mp-8257.json	figshare	doi:10.6084/m9.figshare.c.3938023	https://doi.org/10.6084/m9.figshare.c.3938023	mp-8257
mp-8262	Workflow	mp-8262	mp-8262_DDB	figshare	doi:10.6084/m9.figshare.c.3938023	https://doi.org/10.6084/m9.figshare.c.3938023	Workflow	mp-8262.json	figshare	doi:10.6084/m9.figshare.c.3938023	https://doi.org/10.6084/m9.figshare.c.3938023	mp-8262
mp-8267	Workflow	mp-8267	mp-8267_DDB	figshare	doi:10.6084/m9.figshare.c.3938023	https://doi.org/10.6084/m9.figshare.c.3938023	Workflow	mp-8267.json	figshare	doi:10.6084/m9.figshare.c.3938023	https://doi.org/10.6084/m9.figshare.c.3938023	mp-8267
mp-8276	Workflow	mp-8276	mp-8276_DDB	figshare	doi:10.6084/m9.figshare.c.3938023	https://doi.org/10.6084/m9.figshare.c.3938023	Workflow	mp-827.json	figshare	doi:10.6084/m9.figshare.c.3938023	https://doi.org/10.6084/m9.figshare.c.3938023	mp-8276
mp-8277	Workflow	mp-8277	mp-8277_DDB	figshare	doi:10.6084/m9.figshare.c.3938023	https://doi.org/10.6084/m9.figshare.c.3938023	Workflow	mp-8276.json	figshare	doi:10.6084/m9.figshare.c.3938023	https://doi.org/10.6084/m9.figshare.c.3938023	mp-8277
mp-8278	Workflow	mp-8278	mp-8278_DDB	figshare	doi:10.6084/m9.figshare.c.3938023	https://doi.org/10.6084/m9.figshare.c.3938023	Workflow	mp-8277.json	figshare	doi:10.6084/m9.figshare.c.3938023	https://doi.org/10.6084/m9.figshare.c.3938023	mp-8278
mp-8279	Workflow	mp-8279	mp-8279_DDB	figshare	doi:10.6084/m9.figshare.c.3938023	https://doi.org/10.6084/m9.figshare.c.3938023	Workflow	mp-8278.json	figshare	doi:10.6084/m9.figshare.c.3938023	https://doi.org/10.6084/m9.figshare.c.3938023	mp-8279
mp-827	Workflow	mp-827	mp-827_DDB	figshare	doi:10.6084/m9.figshare.c.3938023	https://doi.org/10.6084/m9.figshare.c.3938023	Workflow	mp-8279.json	figshare	doi:10.6084/m9.figshare.c.3938023	https://doi.org/10.6084/m9.figshare.c.3938023	mp-827
mp-8280	Workflow	mp-8280	mp-8280_DDB	figshare	doi:10.6084/m9.figshare.c.3938023	https://doi.org/10.6084/m9.figshare.c.3938023	Workflow	mp-8280.json	figshare	doi:10.6084/m9.figshare.c.3938023	https://doi.org/10.6084/m9.figshare.c.3938023	mp-8280
mp-8289	Workflow	mp-8289	mp-8289_DDB	figshare	doi:10.6084/m9.figshare.c.3938023	https://doi.org/10.6084/m9.figshare.c.3938023	Workflow	mp-8289.json	figshare	doi:10.6084/m9.figshare.c.3938023	https://doi.org/10.6084/m9.figshare.c.3938023	mp-8289
mp-8291	Workflow	mp-8291	mp-8291_DDB	figshare	doi:10.6084/m9.figshare.c.3938023	https://doi.org/10.6084/m9.figshare.c.3938023	Workflow	mp-8291.json	figshare	doi:10.6084/m9.figshare.c.3938023	https://doi.org/10.6084/m9.figshare.c.3938023	mp-8291
mp-8298	Workflow	mp-8298	mp-8298_DDB	figshare	doi:10.6084/m9.figshare.c.3938023	https://doi.org/10.6084/m9.figshare.c.3938023	Workflow	mp-8298.json	figshare	doi:10.6084/m9.figshare.c.3938023	https://doi.org/10.6084/m9.figshare.c.3938023	mp-8298
mp-8299	Workflow	mp-8299	mp-8299_DDB	figshare	doi:10.6084/m9.figshare.c.3938023	https://doi.org/10.6084/m9.figshare.c.3938023	Workflow	mp-8299.json	figshare	doi:10.6084/m9.figshare.c.3938023	https://doi.org/10.6084/m9.figshare.c.3938023	mp-8299
mp-8300	Workflow	mp-8300	mp-8300_DDB	figshare	doi:10.6084/m9.figshare.c.3938023	https://doi.org/10.6084/m9.figshare.c.3938023	Workflow	mp-830.json	figshare	doi:10.6084/m9.figshare.c.3938023	https://doi.org/10.6084/m9.figshare.c.3938023	mp-8300
mp-830	Workflow	mp-830	mp-830_DDB	figshare	doi:10.6084/m9.figshare.c.3938023	https://doi.org/10.6084/m9.figshare.c.3938023	Workflow	mp-8300.json	figshare	doi:10.6084/m9.figshare.c.3938023	https://doi.org/10.6084/m9.figshare.c.3938023	mp-830
mp-8311	Workflow	mp-8311	mp-8311_DDB	figshare	doi:10.6084/m9.figshare.c.3938023	https://doi.org/10.6084/m9.figshare.c.3938023	Workflow	mp-8311.json	figshare	doi:10.6084/m9.figshare.c.3938023	https://doi.org/10.6084/m9.figshare.c.3938023	mp-8311
mp-8335	Workflow	mp-8335	mp-8335_DDB	figshare	doi:10.6084/m9.figshare.c.3938023	https://doi.org/10.6084/m9.figshare.c.3938023	Workflow	mp-8335.json	figshare	doi:10.6084/m9.figshare.c.3938023	https://doi.org/10.6084/m9.figshare.c.3938023	mp-8335
mp-8361	Workflow	mp-8361	mp-8361_DDB	figshare	doi:10.6084/m9.figshare.c.3938023	https://doi.org/10.6084/m9.figshare.c.3938023	Workflow	mp-8361.json	figshare	doi:10.6084/m9.figshare.c.3938023	https://doi.org/10.6084/m9.figshare.c.3938023	mp-8361
mp-8377	Workflow	mp-8377	mp-8377_DDB	figshare	doi:10.6084/m9.figshare.c.3938023	https://doi.org/10.6084/m9.figshare.c.3938023	Workflow	mp-8377.json	figshare	doi:10.6084/m9.figshare.c.3938023	https://doi.org/10.6084/m9.figshare.c.3938023	mp-8377
mp-8399	Workflow	mp-8399	mp-8399_DDB	figshare	doi:10.6084/m9.figshare.c.3938023	https://doi.org/10.6084/m9.figshare.c.3938023	Workflow	mp-8399.json	figshare	doi:10.6084/m9.figshare.c.3938023	https://doi.org/10.6084/m9.figshare.c.3938023	mp-8399
mp-8402	Workflow	mp-8402	mp-8402_DDB	figshare	doi:10.6084/m9.figshare.c.3938023	https://doi.org/10.6084/m9.figshare.c.3938023	Workflow	mp-8402.json	figshare	doi:10.6084/m9.figshare.c.3938023	https://doi.org/10.6084/m9.figshare.c.3938023	mp-8402
mp-8405	Workflow	mp-8405	mp-8405_DDB	figshare	doi:10.6084/m9.figshare.c.3938023	https://doi.org/10.6084/m9.figshare.c.3938023	Workflow	mp-8405.json	figshare	doi:10.6084/m9.figshare.c.3938023	https://doi.org/10.6084/m9.figshare.c.3938023	mp-8405
mp-8407	Workflow	mp-8407	mp-8407_DDB	figshare	doi:10.6084/m9.figshare.c.3938023	https://doi.org/10.6084/m9.figshare.c.3938023	Workflow	mp-8407.json	figshare	doi:10.6084/m9.figshare.c.3938023	https://doi.org/10.6084/m9.figshare.c.3938023	mp-8407
mp-8409	Workflow	mp-8409	mp-8409_DDB	figshare	doi:10.6084/m9.figshare.c.3938023	https://doi.org/10.6084/m9.figshare.c.3938023	Workflow	mp-8409.json	figshare	doi:10.6084/m9.figshare.c.3938023	https://doi.org/10.6084/m9.figshare.c.3938023	mp-8409
mp-8411	Workflow	mp-8411	mp-8411_DDB	figshare	doi:10.6084/m9.figshare.c.3938023	https://doi.org/10.6084/m9.figshare.c.3938023	Workflow	mp-841.json	figshare	doi:10.6084/m9.figshare.c.3938023	https://doi.org/10.6084/m9.figshare.c.3938023	mp-8411
mp-841	Workflow	mp-841	mp-841_DDB	figshare	doi:10.6084/m9.figshare.c.3938023	https://doi.org/10.6084/m9.figshare.c.3938023	Workflow	mp-8411.json	figshare	doi:10.6084/m9.figshare.c.3938023	https://doi.org/10.6084/m9.figshare.c.3938023	mp-841
mp-8426	Workflow	mp-8426	mp-8426_DDB	figshare	doi:10.6084/m9.figshare.c.3938023	https://doi.org/10.6084/m9.figshare.c.3938023	Workflow	mp-8426.json	figshare	doi:10.6084/m9.figshare.c.3938023	https://doi.org/10.6084/m9.figshare.c.3938023	mp-8426
mp-8430	Workflow	mp-8430	mp-8430_DDB	figshare	doi:10.6084/m9.figshare.c.3938023	https://doi.org/10.6084/m9.figshare.c.3938023	Workflow	mp-8430.json	figshare	doi:10.6084/m9.figshare.c.3938023	https://doi.org/10.6084/m9.figshare.c.3938023	mp-8430
mp-8446	Workflow	mp-8446	mp-8446_DDB	figshare	doi:10.6084/m9.figshare.c.3938023	https://doi.org/10.6084/m9.figshare.c.3938023	Workflow	mp-8446.json	figshare	doi:10.6084/m9.figshare.c.3938023	https://doi.org/10.6084/m9.figshare.c.3938023	mp-8446
mp-8452	Workflow	mp-8452	mp-8452_DDB	figshare	doi:10.6084/m9.figshare.c.3938023	https://doi.org/10.6084/m9.figshare.c.3938023	Workflow	mp-8452.json	figshare	doi:10.6084/m9.figshare.c.3938023	https://doi.org/10.6084/m9.figshare.c.3938023	mp-8452
mp-8454	Workflow	mp-8454	mp-8454_DDB	figshare	doi:10.6084/m9.figshare.c.3938023	https://doi.org/10.6084/m9.figshare.c.3938023	Workflow	mp-8454.json	figshare	doi:10.6084/m9.figshare.c.3938023	https://doi.org/10.6084/m9.figshare.c.3938023	mp-8454
mp-8455	Workflow	mp-8455	mp-8455_DDB	figshare	doi:10.6084/m9.figshare.c.3938023	https://doi.org/10.6084/m9.figshare.c.3938023	Workflow	mp-8455.json	figshare	doi:10.6084/m9.figshare.c.3938023	https://doi.org/10.6084/m9.figshare.c.3938023	mp-8455
mp-8459	Workflow	mp-8459	mp-8459_DDB	figshare	doi:10.6084/m9.figshare.c.3938023	https://doi.org/10.6084/m9.figshare.c.3938023	Workflow	mp-8459.json	figshare	doi:10.6084/m9.figshare.c.3938023	https://doi.org/10.6084/m9.figshare.c.3938023	mp-8459
mp-856	Workflow	mp-856	mp-856_DDB	figshare	doi:10.6084/m9.figshare.c.3938023	https://doi.org/10.6084/m9.figshare.c.3938023	Workflow	mp-856.json	figshare	doi:10.6084/m9.figshare.c.3938023	https://doi.org/10.6084/m9.figshare.c.3938023	mp-856
mp-8579	Workflow	mp-8579	mp-8579_DDB	figshare	doi:10.6084/m9.figshare.c.3938023	https://doi.org/10.6084/m9.figshare.c.3938023	Workflow	mp-8579.json	figshare	doi:10.6084/m9.figshare.c.3938023	https://doi.org/10.6084/m9.figshare.c.3938023	mp-8579
mp-8615	Workflow	mp-8615	mp-8615_DDB	figshare	doi:10.6084/m9.figshare.c.3938023	https://doi.org/10.6084/m9.figshare.c.3938023	Workflow	mp-8615.json	figshare	doi:10.6084/m9.figshare.c.3938023	https://doi.org/10.6084/m9.figshare.c.3938023	mp-8615
mp-861937	Workflow	mp-861937	mp-861937_DDB	figshare	doi:10.6084/m9.figshare.c.3938023	https://doi.org/10.6084/m9.figshare.c.3938023	Workflow	mp-861937.json	figshare	doi:10.6084/m9.figshare.c.3938023	https://doi.org/10.6084/m9.figshare.c.3938023	mp-861937
mp-861979	Workflow	mp-861979	mp-861979_DDB	figshare	doi:10.6084/m9.figshare.c.3938023	https://doi.org/10.6084/m9.figshare.c.3938023	Workflow	mp-861979.json	figshare	doi:10.6084/m9.figshare.c.3938023	https://doi.org/10.6084/m9.figshare.c.3938023	mp-861979
mp-8621	Workflow	mp-8621	mp-8621_DDB	figshare	doi:10.6084/m9.figshare.c.3938023	https://doi.org/10.6084/m9.figshare.c.3938023	Workflow	mp-8621.json	figshare	doi:10.6084/m9.figshare.c.3938023	https://doi.org/10.6084/m9.figshare.c.3938023	mp-8621
mp-8622	Workflow	mp-8622	mp-8622_DDB	figshare	doi:10.6084/m9.figshare.c.3938023	https://doi.org/10.6084/m9.figshare.c.3938023	Workflow	mp-8622.json	figshare	doi:10.6084/m9.figshare.c.3938023	https://doi.org/10.6084/m9.figshare.c.3938023	mp-8622
mp-8623	Workflow	mp-8623	mp-8623_DDB	figshare	doi:10.6084/m9.figshare.c.3938023	https://doi.org/10.6084/m9.figshare.c.3938023	Workflow	mp-8623.json	figshare	doi:10.6084/m9.figshare.c.3938023	https://doi.org/10.6084/m9.figshare.c.3938023	mp-8623
mp-862631	Workflow	mp-862631	mp-862631_DDB	figshare	doi:10.6084/m9.figshare.c.3938023	https://doi.org/10.6084/m9.figshare.c.3938023	Workflow	mp-862631.json	figshare	doi:10.6084/m9.figshare.c.3938023	https://doi.org/10.6084/m9.figshare.c.3938023	mp-862631
mp-862868	Workflow	mp-862868	mp-862868_DDB	figshare	doi:10.6084/m9.figshare.c.3938023	https://doi.org/10.6084/m9.figshare.c.3938023	Workflow	mp-862868.json	figshare	doi:10.6084/m9.figshare.c.3938023	https://doi.org/10.6084/m9.figshare.c.3938023	mp-862868
mp-862871	Workflow	mp-862871	mp-862871_DDB	figshare	doi:10.6084/m9.figshare.c.3938023	https://doi.org/10.6084/m9.figshare.c.3938023	Workflow	mp-862871.json	figshare	doi:10.6084/m9.figshare.c.3938023	https://doi.org/10.6084/m9.figshare.c.3938023	mp-862871
mp-862947	Workflow	mp-862947	mp-862947_DDB	figshare	doi:10.6084/m9.figshare.c.3938023	https://doi.org/10.6084/m9.figshare.c.3938023	Workflow	mp-862947.json	figshare	doi:10.6084/m9.figshare.c.3938023	https://doi.org/10.6084/m9.figshare.c.3938023	mp-862947
mp-8630	Workflow	mp-8630	mp-8630_DDB	figshare	doi:10.6084/m9.figshare.c.3938023	https://doi.org/10.6084/m9.figshare.c.3938023	Workflow	mp-8630.json	figshare	doi:10.6084/m9.figshare.c.3938023	https://doi.org/10.6084/m9.figshare.c.3938023	mp-8630
mp-864954	Workflow	mp-864954	mp-864954_DDB	figshare	doi:10.6084/m9.figshare.c.3938023	https://doi.org/10.6084/m9.figshare.c.3938023	Workflow	mp-864954.json	figshare	doi:10.6084/m9.figshare.c.3938023	https://doi.org/10.6084/m9.figshare.c.3938023	mp-864954
mp-865185	Workflow	mp-865185	mp-865185_DDB	figshare	doi:10.6084/m9.figshare.c.3938023	https://doi.org/10.6084/m9.figshare.c.3938023	Workflow	mp-865185.json	figshare	doi:10.6084/m9.figshare.c.3938023	https://doi.org/10.6084/m9.figshare.c.3938023	mp-865185
mp-865427	Workflow	mp-865427	mp-865427_DDB	figshare	doi:10.6084/m9.figshare.c.3938023	https://doi.org/10.6084/m9.figshare.c.3938023	Workflow	mp-865427.json	figshare	doi:10.6084/m9.figshare.c.3938023	https://doi.org/10.6084/m9.figshare.c.3938023	mp-865427
mp-865500	Workflow	mp-865500	mp-865500_DDB	figshare	doi:10.6084/m9.figshare.c.3938023	https://doi.org/10.6084/m9.figshare.c.3938023	Workflow	mp-865500.json	figshare	doi:10.6084/m9.figshare.c.3938023	https://doi.org/10.6084/m9.figshare.c.3938023	mp-865500
mp-8658	Workflow	mp-8658	mp-8658_DDB	figshare	doi:10.6084/m9.figshare.c.3938023	https://doi.org/10.6084/m9.figshare.c.3938023	Workflow	mp-8658.json	figshare	doi:10.6084/m9.figshare.c.3938023	https://doi.org/10.6084/m9.figshare.c.3938023	mp-8658
mp-866132	Workflow	mp-866132	mp-866132_DDB	figshare	doi:10.6084/m9.figshare.c.3938023	https://doi.org/10.6084/m9.figshare.c.3938023	Workflow	mp-866132.json	figshare	doi:10.6084/m9.figshare.c.3938023	https://doi.org/10.6084/m9.figshare.c.3938023	mp-866132
mp-866141	Workflow	mp-866141	mp-866141_DDB	figshare	doi:10.6084/m9.figshare.c.3938023	https://doi.org/10.6084/m9.figshare.c.3938023	Workflow	mp-866141.json	figshare	doi:10.6084/m9.figshare.c.3938023	https://doi.org/10.6084/m9.figshare.c.3938023	mp-866141
mp-866291	Workflow	mp-866291	mp-866291_DDB	figshare	doi:10.6084/m9.figshare.c.3938023	https://doi.org/10.6084/m9.figshare.c.3938023	Workflow	mp-866291.json	figshare	doi:10.6084/m9.figshare.c.3938023	https://doi.org/10.6084/m9.figshare.c.3938023	mp-866291
mp-867168	Workflow	mp-867168	mp-867168_DDB	figshare	doi:10.6084/m9.figshare.c.3938023	https://doi.org/10.6084/m9.figshare.c.3938023	Workflow	mp-867168.json	figshare	doi:10.6084/m9.figshare.c.3938023	https://doi.org/10.6084/m9.figshare.c.3938023	mp-867168
mp-867169	Workflow	mp-867169	mp-867169_DDB	figshare	doi:10.6084/m9.figshare.c.3938023	https://doi.org/10.6084/m9.figshare.c.3938023	Workflow	mp-867169.json	figshare	doi:10.6084/m9.figshare.c.3938023	https://doi.org/10.6084/m9.figshare.c.3938023	mp-867169
mp-867193	Workflow	mp-867193	mp-867193_DDB	figshare	doi:10.6084/m9.figshare.c.3938023	https://doi.org/10.6084/m9.figshare.c.3938023	Workflow	mp-867193.json	figshare	doi:10.6084/m9.figshare.c.3938023	https://doi.org/10.6084/m9.figshare.c.3938023	mp-867193
mp-867194	Workflow	mp-867194	mp-867194_DDB	figshare	doi:10.6084/m9.figshare.c.3938023	https://doi.org/10.6084/m9.figshare.c.3938023	Workflow	mp-867194.json	figshare	doi:10.6084/m9.figshare.c.3938023	https://doi.org/10.6084/m9.figshare.c.3938023	mp-867194
mp-867203	Workflow	mp-867203	mp-867203_DDB	figshare	doi:10.6084/m9.figshare.c.3938023	https://doi.org/10.6084/m9.figshare.c.3938023	Workflow	mp-867203.json	figshare	doi:10.6084/m9.figshare.c.3938023	https://doi.org/10.6084/m9.figshare.c.3938023	mp-867203
mp-867219	Workflow	mp-867219	mp-867219_DDB	figshare	doi:10.6084/m9.figshare.c.3938023	https://doi.org/10.6084/m9.figshare.c.3938023	Workflow	mp-867219.json	figshare	doi:10.6084/m9.figshare.c.3938023	https://doi.org/10.6084/m9.figshare.c.3938023	mp-867219
mp-867261	Workflow	mp-867261	mp-867261_DDB	figshare	doi:10.6084/m9.figshare.c.3938023	https://doi.org/10.6084/m9.figshare.c.3938023	Workflow	mp-867261.json	figshare	doi:10.6084/m9.figshare.c.3938023	https://doi.org/10.6084/m9.figshare.c.3938023	mp-867261
mp-867300	Workflow	mp-867300	mp-867300_DDB	figshare	doi:10.6084/m9.figshare.c.3938023	https://doi.org/10.6084/m9.figshare.c.3938023	Workflow	mp-867300.json	figshare	doi:10.6084/m9.figshare.c.3938023	https://doi.org/10.6084/m9.figshare.c.3938023	mp-867300
mp-867335	Workflow	mp-867335	mp-867335_DDB	figshare	doi:10.6084/m9.figshare.c.3938023	https://doi.org/10.6084/m9.figshare.c.3938023	Workflow	mp-867335.json	figshare	doi:10.6084/m9.figshare.c.3938023	https://doi.org/10.6084/m9.figshare.c.3938023	mp-867335
mp-867339	Workflow	mp-867339	mp-867339_DDB	figshare	doi:10.6084/m9.figshare.c.3938023	https://doi.org/10.6084/m9.figshare.c.3938023	Workflow	mp-867339.json	figshare	doi:10.6084/m9.figshare.c.3938023	https://doi.org/10.6084/m9.figshare.c.3938023	mp-867339
mp-867699	Workflow	mp-867699	mp-867699_DDB	figshare	doi:10.6084/m9.figshare.c.3938023	https://doi.org/10.6084/m9.figshare.c.3938023	Workflow	mp-867699.json	figshare	doi:10.6084/m9.figshare.c.3938023	https://doi.org/10.6084/m9.figshare.c.3938023	mp-867699
mp-867730	Workflow	mp-867730	mp-867730_DDB	figshare	doi:10.6084/m9.figshare.c.3938023	https://doi.org/10.6084/m9.figshare.c.3938023	Workflow	mp-867730.json	figshare	doi:10.6084/m9.figshare.c.3938023	https://doi.org/10.6084/m9.figshare.c.3938023	mp-867730
mp-8697	Workflow	mp-8697	mp-8697_DDB	figshare	doi:10.6084/m9.figshare.c.3938023	https://doi.org/10.6084/m9.figshare.c.3938023	Workflow	mp-8697.json	figshare	doi:10.6084/m9.figshare.c.3938023	https://doi.org/10.6084/m9.figshare.c.3938023	mp-8697
mp-8703	Workflow	mp-8703	mp-8703_DDB	figshare	doi:10.6084/m9.figshare.c.3938023	https://doi.org/10.6084/m9.figshare.c.3938023	Workflow	mp-8703.json	figshare	doi:10.6084/m9.figshare.c.3938023	https://doi.org/10.6084/m9.figshare.c.3938023	mp-8703
mp-8724	Workflow	mp-8724	mp-8724_DDB	figshare	doi:10.6084/m9.figshare.c.3938023	https://doi.org/10.6084/m9.figshare.c.3938023	Workflow	mp-8724.json	figshare	doi:10.6084/m9.figshare.c.3938023	https://doi.org/10.6084/m9.figshare.c.3938023	mp-8724
mp-8751	Workflow	mp-8751	mp-8751_DDB	figshare	doi:10.6084/m9.figshare.c.3938023	https://doi.org/10.6084/m9.figshare.c.3938023	Workflow	mp-8751.json	figshare	doi:10.6084/m9.figshare.c.3938023	https://doi.org/10.6084/m9.figshare.c.3938023	mp-8751
mp-8752	Workflow	mp-8752	mp-8752_DDB	figshare	doi:10.6084/m9.figshare.c.3938023	https://doi.org/10.6084/m9.figshare.c.3938023	Workflow	mp-8752.json	figshare	doi:10.6084/m9.figshare.c.3938023	https://doi.org/10.6084/m9.figshare.c.3938023	mp-8752
mp-8753	Workflow	mp-8753	mp-8753_DDB	figshare	doi:10.6084/m9.figshare.c.3938023	https://doi.org/10.6084/m9.figshare.c.3938023	Workflow	mp-8753.json	figshare	doi:10.6084/m9.figshare.c.3938023	https://doi.org/10.6084/m9.figshare.c.3938023	mp-8753
mp-8756	Workflow	mp-8756	mp-8756_DDB	figshare	doi:10.6084/m9.figshare.c.3938023	https://doi.org/10.6084/m9.figshare.c.3938023	Workflow	mp-8756.json	figshare	doi:10.6084/m9.figshare.c.3938023	https://doi.org/10.6084/m9.figshare.c.3938023	mp-8756
mp-8759	Workflow	mp-8759	mp-8759_DDB	figshare	doi:10.6084/m9.figshare.c.3938023	https://doi.org/10.6084/m9.figshare.c.3938023	Workflow	mp-8759.json	figshare	doi:10.6084/m9.figshare.c.3938023	https://doi.org/10.6084/m9.figshare.c.3938023	mp-8759
mp-8789	Workflow	mp-8789	mp-8789_DDB	figshare	doi:10.6084/m9.figshare.c.3938023	https://doi.org/10.6084/m9.figshare.c.3938023	Workflow	mp-8789.json	figshare	doi:10.6084/m9.figshare.c.3938023	https://doi.org/10.6084/m9.figshare.c.3938023	mp-8789
mp-8799	Workflow	mp-8799	mp-8799_DDB	figshare	doi:10.6084/m9.figshare.c.3938023	https://doi.org/10.6084/m9.figshare.c.3938023	Workflow	mp-8799.json	figshare	doi:10.6084/m9.figshare.c.3938023	https://doi.org/10.6084/m9.figshare.c.3938023	mp-8799
mp-8812	Workflow	mp-8812	mp-8812_DDB	figshare	doi:10.6084/m9.figshare.c.3938023	https://doi.org/10.6084/m9.figshare.c.3938023	Workflow	mp-8812.json	figshare	doi:10.6084/m9.figshare.c.3938023	https://doi.org/10.6084/m9.figshare.c.3938023	mp-8812
mp-8818	Workflow	mp-8818	mp-8818_DDB	figshare	doi:10.6084/m9.figshare.c.3938023	https://doi.org/10.6084/m9.figshare.c.3938023	Workflow	mp-8818.json	figshare	doi:10.6084/m9.figshare.c.3938023	https://doi.org/10.6084/m9.figshare.c.3938023	mp-8818
mp-8830	Workflow	mp-8830	mp-8830_DDB	figshare	doi:10.6084/m9.figshare.c.3938023	https://doi.org/10.6084/m9.figshare.c.3938023	Workflow	mp-8830.json	figshare	doi:10.6084/m9.figshare.c.3938023	https://doi.org/10.6084/m9.figshare.c.3938023	mp-8830
mp-8857	Workflow	mp-8857	mp-8857_DDB	figshare	doi:10.6084/m9.figshare.c.3938023	https://doi.org/10.6084/m9.figshare.c.3938023	Workflow	mp-8857.json	figshare	doi:10.6084/m9.figshare.c.3938023	https://doi.org/10.6084/m9.figshare.c.3938023	mp-8857
mp-8861	Workflow	mp-8861	mp-8861_DDB	figshare	doi:10.6084/m9.figshare.c.3938023	https://doi.org/10.6084/m9.figshare.c.3938023	Workflow	mp-886.json	figshare	doi:10.6084/m9.figshare.c.3938023	https://doi.org/10.6084/m9.figshare.c.3938023	mp-8861
mp-886	Workflow	mp-886	mp-886_DDB	figshare	doi:10.6084/m9.figshare.c.3938023	https://doi.org/10.6084/m9.figshare.c.3938023	Workflow	mp-8861.json	figshare	doi:10.6084/m9.figshare.c.3938023	https://doi.org/10.6084/m9.figshare.c.3938023	mp-886
mp-8873	Workflow	mp-8873	mp-8873_DDB	figshare	doi:10.6084/m9.figshare.c.3938023	https://doi.org/10.6084/m9.figshare.c.3938023	Workflow	mp-8873.json	figshare	doi:10.6084/m9.figshare.c.3938023	https://doi.org/10.6084/m9.figshare.c.3938023	mp-8873
mp-8874	Workflow	mp-8874	mp-8874_DDB	figshare	doi:10.6084/m9.figshare.c.3938023	https://doi.org/10.6084/m9.figshare.c.3938023	Workflow	mp-8874.json	figshare	doi:10.6084/m9.figshare.c.3938023	https://doi.org/10.6084/m9.figshare.c.3938023	mp-8874
mp-8880	Workflow	mp-8880	mp-8880_DDB	figshare	doi:10.6084/m9.figshare.c.3938023	https://doi.org/10.6084/m9.figshare.c.3938023	Workflow	mp-8880.json	figshare	doi:10.6084/m9.figshare.c.3938023	https://doi.org/10.6084/m9.figshare.c.3938023	mp-8880
mp-8881	Workflow	mp-8881	mp-8881_DDB	figshare	doi:10.6084/m9.figshare.c.3938023	https://doi.org/10.6084/m9.figshare.c.3938023	Workflow	mp-8881.json	figshare	doi:10.6084/m9.figshare.c.3938023	https://doi.org/10.6084/m9.figshare.c.3938023	mp-8881
mp-8882	Workflow	mp-8882	mp-8882_DDB	figshare	doi:10.6084/m9.figshare.c.3938023	https://doi.org/10.6084/m9.figshare.c.3938023	Workflow	mp-8882.json	figshare	doi:10.6084/m9.figshare.c.3938023	https://doi.org/10.6084/m9.figshare.c.3938023	mp-8882
mp-8884	Workflow	mp-8884	mp-8884_DDB	figshare	doi:10.6084/m9.figshare.c.3938023	https://doi.org/10.6084/m9.figshare.c.3938023	Workflow	mp-8884.json	figshare	doi:10.6084/m9.figshare.c.3938023	https://doi.org/10.6084/m9.figshare.c.3938023	mp-8884
mp-8891	Workflow	mp-8891	mp-8891_DDB	figshare	doi:10.6084/m9.figshare.c.3938023	https://doi.org/10.6084/m9.figshare.c.3938023	Workflow	mp-8891.json	figshare	doi:10.6084/m9.figshare.c.3938023	https://doi.org/10.6084/m9.figshare.c.3938023	mp-8891
mp-8922	Workflow	mp-8922	mp-8922_DDB	figshare	doi:10.6084/m9.figshare.c.3938023	https://doi.org/10.6084/m9.figshare.c.3938023	Workflow	mp-8922.json	figshare	doi:10.6084/m9.figshare.c.3938023	https://doi.org/10.6084/m9.figshare.c.3938023	mp-8922
mp-8930	Workflow	mp-8930	mp-8930_DDB	figshare	doi:10.6084/m9.figshare.c.3938023	https://doi.org/10.6084/m9.figshare.c.3938023	Workflow	mp-8930.json	figshare	doi:10.6084/m9.figshare.c.3938023	https://doi.org/10.6084/m9.figshare.c.3938023	mp-8930
mp-8931	Workflow	mp-8931	mp-8931_DDB	figshare	doi:10.6084/m9.figshare.c.3938023	https://doi.org/10.6084/m9.figshare.c.3938023	Workflow	mp-8931.json	figshare	doi:10.6084/m9.figshare.c.3938023	https://doi.org/10.6084/m9.figshare.c.3938023	mp-8931
mp-8932	Workflow	mp-8932	mp-8932_DDB	figshare	doi:10.6084/m9.figshare.c.3938023	https://doi.org/10.6084/m9.figshare.c.3938023	Workflow	mp-8932.json	figshare	doi:10.6084/m9.figshare.c.3938023	https://doi.org/10.6084/m9.figshare.c.3938023	mp-8932
mp-8934	Workflow	mp-8934	mp-8934_DDB	figshare	doi:10.6084/m9.figshare.c.3938023	https://doi.org/10.6084/m9.figshare.c.3938023	Workflow	mp-8934.json	figshare	doi:10.6084/m9.figshare.c.3938023	https://doi.org/10.6084/m9.figshare.c.3938023	mp-8934
mp-8943	Workflow	mp-8943	mp-8943_DDB	figshare	doi:10.6084/m9.figshare.c.3938023	https://doi.org/10.6084/m9.figshare.c.3938023	Workflow	mp-8943.json	figshare	doi:10.6084/m9.figshare.c.3938023	https://doi.org/10.6084/m9.figshare.c.3938023	mp-8943
mp-8962	Workflow	mp-8962	mp-8962_DDB	figshare	doi:10.6084/m9.figshare.c.3938023	https://doi.org/10.6084/m9.figshare.c.3938023	Workflow	mp-8962.json	figshare	doi:10.6084/m9.figshare.c.3938023	https://doi.org/10.6084/m9.figshare.c.3938023	mp-8962
mp-8963	Workflow	mp-8963	mp-8963_DDB	figshare	doi:10.6084/m9.figshare.c.3938023	https://doi.org/10.6084/m9.figshare.c.3938023	Workflow	mp-8963.json	figshare	doi:10.6084/m9.figshare.c.3938023	https://doi.org/10.6084/m9.figshare.c.3938023	mp-8963
mp-8978	Workflow	mp-8978	mp-8978_DDB	figshare	doi:10.6084/m9.figshare.c.3938023	https://doi.org/10.6084/m9.figshare.c.3938023	Workflow	mp-8978.json	figshare	doi:10.6084/m9.figshare.c.3938023	https://doi.org/10.6084/m9.figshare.c.3938023	mp-8978
mp-8979	Workflow	mp-8979	mp-8979_DDB	figshare	doi:10.6084/m9.figshare.c.3938023	https://doi.org/10.6084/m9.figshare.c.3938023	Workflow	mp-8979.json	figshare	doi:10.6084/m9.figshare.c.3938023	https://doi.org/10.6084/m9.figshare.c.3938023	mp-8979
mp-9008	Workflow	mp-9008	mp-9008_DDB	figshare	doi:10.6084/m9.figshare.c.3938023	https://doi.org/10.6084/m9.figshare.c.3938023	Workflow	mp-9008.json	figshare	doi:10.6084/m9.figshare.c.3938023	https://doi.org/10.6084/m9.figshare.c.3938023	mp-9008
mp-9010	Workflow	mp-9010	mp-9010_DDB	figshare	doi:10.6084/m9.figshare.c.3938023	https://doi.org/10.6084/m9.figshare.c.3938023	Workflow	mp-9010.json	figshare	doi:10.6084/m9.figshare.c.3938023	https://doi.org/10.6084/m9.figshare.c.3938023	mp-9010
mp-9062	Workflow	mp-9062	mp-9062_DDB	figshare	doi:10.6084/m9.figshare.c.3938023	https://doi.org/10.6084/m9.figshare.c.3938023	Workflow	mp-9062.json	figshare	doi:10.6084/m9.figshare.c.3938023	https://doi.org/10.6084/m9.figshare.c.3938023	mp-9062
mp-9063	Workflow	mp-9063	mp-9063_DDB	figshare	doi:10.6084/m9.figshare.c.3938023	https://doi.org/10.6084/m9.figshare.c.3938023	Workflow	mp-9063.json	figshare	doi:10.6084/m9.figshare.c.3938023	https://doi.org/10.6084/m9.figshare.c.3938023	mp-9063
mp-9064	Workflow	mp-9064	mp-9064_DDB	figshare	doi:10.6084/m9.figshare.c.3938023	https://doi.org/10.6084/m9.figshare.c.3938023	Workflow	mp-9064.json	figshare	doi:10.6084/m9.figshare.c.3938023	https://doi.org/10.6084/m9.figshare.c.3938023	mp-9064
mp-9107	Workflow	mp-9107	mp-9107_DDB	figshare	doi:10.6084/m9.figshare.c.3938023	https://doi.org/10.6084/m9.figshare.c.3938023	Workflow	mp-9107.json	figshare	doi:10.6084/m9.figshare.c.3938023	https://doi.org/10.6084/m9.figshare.c.3938023	mp-9107
mp-9124	Workflow	mp-9124	mp-9124_DDB	figshare	doi:10.6084/m9.figshare.c.3938023	https://doi.org/10.6084/m9.figshare.c.3938023	Workflow	mp-9124.json	figshare	doi:10.6084/m9.figshare.c.3938023	https://doi.org/10.6084/m9.figshare.c.3938023	mp-9124
mp-9125	Workflow	mp-9125	mp-9125_DDB	figshare	doi:10.6084/m9.figshare.c.3938023	https://doi.org/10.6084/m9.figshare.c.3938023	Workflow	mp-9125.json	figshare	doi:10.6084/m9.figshare.c.3938023	https://doi.org/10.6084/m9.figshare.c.3938023	mp-9125
mp-9126	Workflow	mp-9126	mp-9126_DDB	figshare	doi:10.6084/m9.figshare.c.3938023	https://doi.org/10.6084/m9.figshare.c.3938023	Workflow	mp-9126.json	figshare	doi:10.6084/m9.figshare.c.3938023	https://doi.org/10.6084/m9.figshare.c.3938023	mp-9126
mp-9127	Workflow	mp-9127	mp-9127_DDB	figshare	doi:10.6084/m9.figshare.c.3938023	https://doi.org/10.6084/m9.figshare.c.3938023	Workflow	mp-9127.json	figshare	doi:10.6084/m9.figshare.c.3938023	https://doi.org/10.6084/m9.figshare.c.3938023	mp-9127
mp-9143	Workflow	mp-9143	mp-9143_DDB	figshare	doi:10.6084/m9.figshare.c.3938023	https://doi.org/10.6084/m9.figshare.c.3938023	Workflow	mp-9143.json	figshare	doi:10.6084/m9.figshare.c.3938023	https://doi.org/10.6084/m9.figshare.c.3938023	mp-9143
mp-9144	Workflow	mp-9144	mp-9144_DDB	figshare	doi:10.6084/m9.figshare.c.3938023	https://doi.org/10.6084/m9.figshare.c.3938023	Workflow	mp-9144.json	figshare	doi:10.6084/m9.figshare.c.3938023	https://doi.org/10.6084/m9.figshare.c.3938023	mp-9144
mp-9158	Workflow	mp-9158	mp-9158_DDB	figshare	doi:10.6084/m9.figshare.c.3938023	https://doi.org/10.6084/m9.figshare.c.3938023	Workflow	mp-9158.json	figshare	doi:10.6084/m9.figshare.c.3938023	https://doi.org/10.6084/m9.figshare.c.3938023	mp-9158
mp-9166	Workflow	mp-9166	mp-9166_DDB	figshare	doi:10.6084/m9.figshare.c.3938023	https://doi.org/10.6084/m9.figshare.c.3938023	Workflow	mp-9166.json	figshare	doi:10.6084/m9.figshare.c.3938023	https://doi.org/10.6084/m9.figshare.c.3938023	mp-9166
mp-9195	Workflow	mp-9195	mp-9195_DDB	figshare	doi:10.6084/m9.figshare.c.3938023	https://doi.org/10.6084/m9.figshare.c.3938023	Workflow	mp-9195.json	figshare	doi:10.6084/m9.figshare.c.3938023	https://doi.org/10.6084/m9.figshare.c.3938023	mp-9195
mp-9198	Workflow	mp-9198	mp-9198_DDB	figshare	doi:10.6084/m9.figshare.c.3938023	https://doi.org/10.6084/m9.figshare.c.3938023	Workflow	mp-9198.json	figshare	doi:10.6084/m9.figshare.c.3938023	https://doi.org/10.6084/m9.figshare.c.3938023	mp-9198
mp-9200	Workflow	mp-9200	mp-9200_DDB	figshare	doi:10.6084/m9.figshare.c.3938023	https://doi.org/10.6084/m9.figshare.c.3938023	Workflow	mp-9200.json	figshare	doi:10.6084/m9.figshare.c.3938023	https://doi.org/10.6084/m9.figshare.c.3938023	mp-9200
mp-9205	Workflow	mp-9205	mp-9205_DDB	figshare	doi:10.6084/m9.figshare.c.3938023	https://doi.org/10.6084/m9.figshare.c.3938023	Workflow	mp-9205.json	figshare	doi:10.6084/m9.figshare.c.3938023	https://doi.org/10.6084/m9.figshare.c.3938023	mp-9205
mp-924128	Workflow	mp-924128	mp-924128_DDB	figshare	doi:10.6084/m9.figshare.c.3938023	https://doi.org/10.6084/m9.figshare.c.3938023	Workflow	mp-924128.json	figshare	doi:10.6084/m9.figshare.c.3938023	https://doi.org/10.6084/m9.figshare.c.3938023	mp-924128
mp-924129	Workflow	mp-924129	mp-924129_DDB	figshare	doi:10.6084/m9.figshare.c.3938023	https://doi.org/10.6084/m9.figshare.c.3938023	Workflow	mp-924129.json	figshare	doi:10.6084/m9.figshare.c.3938023	https://doi.org/10.6084/m9.figshare.c.3938023	mp-924129
mp-924130	Workflow	mp-924130	mp-924130_DDB	figshare	doi:10.6084/m9.figshare.c.3938023	https://doi.org/10.6084/m9.figshare.c.3938023	Workflow	mp-924130.json	figshare	doi:10.6084/m9.figshare.c.3938023	https://doi.org/10.6084/m9.figshare.c.3938023	mp-924130
mp-9244	Workflow	mp-9244	mp-9244_DDB	figshare	doi:10.6084/m9.figshare.c.3938023	https://doi.org/10.6084/m9.figshare.c.3938023	Workflow	mp-9244.json	figshare	doi:10.6084/m9.figshare.c.3938023	https://doi.org/10.6084/m9.figshare.c.3938023	mp-9244
mp-9250	Workflow	mp-9250	mp-9250_DDB	figshare	doi:10.6084/m9.figshare.c.3938023	https://doi.org/10.6084/m9.figshare.c.3938023	Workflow	mp-9250.json	figshare	doi:10.6084/m9.figshare.c.3938023	https://doi.org/10.6084/m9.figshare.c.3938023	mp-9250
mp-9259	Workflow	mp-9259	mp-9259_DDB	figshare	doi:10.6084/m9.figshare.c.3938023	https://doi.org/10.6084/m9.figshare.c.3938023	Workflow	mp-9259.json	figshare	doi:10.6084/m9.figshare.c.3938023	https://doi.org/10.6084/m9.figshare.c.3938023	mp-9259
mp-9262	Workflow	mp-9262	mp-9262_DDB	figshare	doi:10.6084/m9.figshare.c.3938023	https://doi.org/10.6084/m9.figshare.c.3938023	Workflow	mp-9262.json	figshare	doi:10.6084/m9.figshare.c.3938023	https://doi.org/10.6084/m9.figshare.c.3938023	mp-9262
mp-9268	Workflow	mp-9268	mp-9268_DDB	figshare	doi:10.6084/m9.figshare.c.3938023	https://doi.org/10.6084/m9.figshare.c.3938023	Workflow	mp-9268.json	figshare	doi:10.6084/m9.figshare.c.3938023	https://doi.org/10.6084/m9.figshare.c.3938023	mp-9268
mp-9270	Workflow	mp-9270	mp-9270_DDB	figshare	doi:10.6084/m9.figshare.c.3938023	https://doi.org/10.6084/m9.figshare.c.3938023	Workflow	mp-927.json	figshare	doi:10.6084/m9.figshare.c.3938023	https://doi.org/10.6084/m9.figshare.c.3938023	mp-9270
mp-9273	Workflow	mp-9273	mp-9273_DDB	figshare	doi:10.6084/m9.figshare.c.3938023	https://doi.org/10.6084/m9.figshare.c.3938023	Workflow	mp-9270.json	figshare	doi:10.6084/m9.figshare.c.3938023	https://doi.org/10.6084/m9.figshare.c.3938023	mp-9273
mp-9274	Workflow	mp-9274	mp-9274_DDB	figshare	doi:10.6084/m9.figshare.c.3938023	https://doi.org/10.6084/m9.figshare.c.3938023	Workflow	mp-9273.json	figshare	doi:10.6084/m9.figshare.c.3938023	https://doi.org/10.6084/m9.figshare.c.3938023	mp-9274
mp-927	Workflow	mp-927	mp-927_DDB	figshare	doi:10.6084/m9.figshare.c.3938023	https://doi.org/10.6084/m9.figshare.c.3938023	Workflow	mp-9274.json	figshare	doi:10.6084/m9.figshare.c.3938023	https://doi.org/10.6084/m9.figshare.c.3938023	mp-927
mp-9295	Workflow	mp-9295	mp-9295_DDB	figshare	doi:10.6084/m9.figshare.c.3938023	https://doi.org/10.6084/m9.figshare.c.3938023	Workflow	mp-9295.json	figshare	doi:10.6084/m9.figshare.c.3938023	https://doi.org/10.6084/m9.figshare.c.3938023	mp-9295
mp-9306	Workflow	mp-9306	mp-9306_DDB	figshare	doi:10.6084/m9.figshare.c.3938023	https://doi.org/10.6084/m9.figshare.c.3938023	Workflow	mp-9306.json	figshare	doi:10.6084/m9.figshare.c.3938023	https://doi.org/10.6084/m9.figshare.c.3938023	mp-9306
mp-9307	Workflow	mp-9307	mp-9307_DDB	figshare	doi:10.6084/m9.figshare.c.3938023	https://doi.org/10.6084/m9.figshare.c.3938023	Workflow	mp-9307.json	figshare	doi:10.6084/m9.figshare.c.3938023	https://doi.org/10.6084/m9.figshare.c.3938023	mp-9307
mp-9317	Workflow	mp-9317	mp-9317_DDB	figshare	doi:10.6084/m9.figshare.c.3938023	https://doi.org/10.6084/m9.figshare.c.3938023	Workflow	mp-9317.json	figshare	doi:10.6084/m9.figshare.c.3938023	https://doi.org/10.6084/m9.figshare.c.3938023	mp-9317
mp-9321	Workflow	mp-9321	mp-9321_DDB	figshare	doi:10.6084/m9.figshare.c.3938023	https://doi.org/10.6084/m9.figshare.c.3938023	Workflow	mp-9321.json	figshare	doi:10.6084/m9.figshare.c.3938023	https://doi.org/10.6084/m9.figshare.c.3938023	mp-9321
mp-9348	Workflow	mp-9348	mp-9348_DDB	figshare	doi:10.6084/m9.figshare.c.3938023	https://doi.org/10.6084/m9.figshare.c.3938023	Workflow	mp-9348.json	figshare	doi:10.6084/m9.figshare.c.3938023	https://doi.org/10.6084/m9.figshare.c.3938023	mp-9348
mp-9361	Workflow	mp-9361	mp-9361_DDB	figshare	doi:10.6084/m9.figshare.c.3938023	https://doi.org/10.6084/m9.figshare.c.3938023	Workflow	mp-9361.json	figshare	doi:10.6084/m9.figshare.c.3938023	https://doi.org/10.6084/m9.figshare.c.3938023	mp-9361
mp-9382	Workflow	mp-9382	mp-9382_DDB	figshare	doi:10.6084/m9.figshare.c.3938023	https://doi.org/10.6084/m9.figshare.c.3938023	Workflow	mp-9382.json	figshare	doi:10.6084/m9.figshare.c.3938023	https://doi.org/10.6084/m9.figshare.c.3938023	mp-9382
mp-9383	Workflow	mp-9383	mp-9383_DDB	figshare	doi:10.6084/m9.figshare.c.3938023	https://doi.org/10.6084/m9.figshare.c.3938023	Workflow	mp-9383.json	figshare	doi:10.6084/m9.figshare.c.3938023	https://doi.org/10.6084/m9.figshare.c.3938023	mp-9383
mp-9384	Workflow	mp-9384	mp-9384_DDB	figshare	doi:10.6084/m9.figshare.c.3938023	https://doi.org/10.6084/m9.figshare.c.3938023	Workflow	mp-9384.json	figshare	doi:10.6084/m9.figshare.c.3938023	https://doi.org/10.6084/m9.figshare.c.3938023	mp-9384
mp-9385	Workflow	mp-9385	mp-9385_DDB	figshare	doi:10.6084/m9.figshare.c.3938023	https://doi.org/10.6084/m9.figshare.c.3938023	Workflow	mp-9385.json	figshare	doi:10.6084/m9.figshare.c.3938023	https://doi.org/10.6084/m9.figshare.c.3938023	mp-9385
mp-9386	Workflow	mp-9386	mp-9386_DDB	figshare	doi:10.6084/m9.figshare.c.3938023	https://doi.org/10.6084/m9.figshare.c.3938023	Workflow	mp-9386.json	figshare	doi:10.6084/m9.figshare.c.3938023	https://doi.org/10.6084/m9.figshare.c.3938023	mp-9386
mp-9437	Workflow	mp-9437	mp-9437_DDB	figshare	doi:10.6084/m9.figshare.c.3938023	https://doi.org/10.6084/m9.figshare.c.3938023	Workflow	mp-9437.json	figshare	doi:10.6084/m9.figshare.c.3938023	https://doi.org/10.6084/m9.figshare.c.3938023	mp-9437
mp-9486	Workflow	mp-9486	mp-9486_DDB	figshare	doi:10.6084/m9.figshare.c.3938023	https://doi.org/10.6084/m9.figshare.c.3938023	Workflow	mp-9486.json	figshare	doi:10.6084/m9.figshare.c.3938023	https://doi.org/10.6084/m9.figshare.c.3938023	mp-9486
mp-9514	Workflow	mp-9514	mp-9514_DDB	figshare	doi:10.6084/m9.figshare.c.3938023	https://doi.org/10.6084/m9.figshare.c.3938023	Workflow	mp-9514.json	figshare	doi:10.6084/m9.figshare.c.3938023	https://doi.org/10.6084/m9.figshare.c.3938023	mp-9514
mp-9517	Workflow	mp-9517	mp-9517_DDB	figshare	doi:10.6084/m9.figshare.c.3938023	https://doi.org/10.6084/m9.figshare.c.3938023	Workflow	mp-9517.json	figshare	doi:10.6084/m9.figshare.c.3938023	https://doi.org/10.6084/m9.figshare.c.3938023	mp-9517
mp-9562	Workflow	mp-9562	mp-9562_DDB	figshare	doi:10.6084/m9.figshare.c.3938023	https://doi.org/10.6084/m9.figshare.c.3938023	Workflow	mp-9562.json	figshare	doi:10.6084/m9.figshare.c.3938023	https://doi.org/10.6084/m9.figshare.c.3938023	mp-9562
mp-9564	Workflow	mp-9564	mp-9564_DDB	figshare	doi:10.6084/m9.figshare.c.3938023	https://doi.org/10.6084/m9.figshare.c.3938023	Workflow	mp-9564.json	figshare	doi:10.6084/m9.figshare.c.3938023	https://doi.org/10.6084/m9.figshare.c.3938023	mp-9564
mp-9565	Workflow	mp-9565	mp-9565_DDB	figshare	doi:10.6084/m9.figshare.c.3938023	https://doi.org/10.6084/m9.figshare.c.3938023	Workflow	mp-9565.json	figshare	doi:10.6084/m9.figshare.c.3938023	https://doi.org/10.6084/m9.figshare.c.3938023	mp-9565
mp-9566	Workflow	mp-9566	mp-9566_DDB	figshare	doi:10.6084/m9.figshare.c.3938023	https://doi.org/10.6084/m9.figshare.c.3938023	Workflow	mp-9566.json	figshare	doi:10.6084/m9.figshare.c.3938023	https://doi.org/10.6084/m9.figshare.c.3938023	mp-9566
mp-9567	Workflow	mp-9567	mp-9567_DDB	figshare	doi:10.6084/m9.figshare.c.3938023	https://doi.org/10.6084/m9.figshare.c.3938023	Workflow	mp-9567.json	figshare	doi:10.6084/m9.figshare.c.3938023	https://doi.org/10.6084/m9.figshare.c.3938023	mp-9567
mp-9569	Workflow	mp-9569	mp-9569_DDB	figshare	doi:10.6084/m9.figshare.c.3938023	https://doi.org/10.6084/m9.figshare.c.3938023	Workflow	mp-9569.json	figshare	doi:10.6084/m9.figshare.c.3938023	https://doi.org/10.6084/m9.figshare.c.3938023	mp-9569
mp-9570	Workflow	mp-9570	mp-9570_DDB	figshare	doi:10.6084/m9.figshare.c.3938023	https://doi.org/10.6084/m9.figshare.c.3938023	Workflow	mp-9570.json	figshare	doi:10.6084/m9.figshare.c.3938023	https://doi.org/10.6084/m9.figshare.c.3938023	mp-9570
mp-9571	Workflow	mp-9571	mp-9571_DDB	figshare	doi:10.6084/m9.figshare.c.3938023	https://doi.org/10.6084/m9.figshare.c.3938023	Workflow	mp-9571.json	figshare	doi:10.6084/m9.figshare.c.3938023	https://doi.org/10.6084/m9.figshare.c.3938023	mp-9571
mp-9573	Workflow	mp-9573	mp-9573_DDB	figshare	doi:10.6084/m9.figshare.c.3938023	https://doi.org/10.6084/m9.figshare.c.3938023	Workflow	mp-9573.json	figshare	doi:10.6084/m9.figshare.c.3938023	https://doi.org/10.6084/m9.figshare.c.3938023	mp-9573
mp-9575	Workflow	mp-9575	mp-9575_DDB	figshare	doi:10.6084/m9.figshare.c.3938023	https://doi.org/10.6084/m9.figshare.c.3938023	Workflow	mp-9575.json	figshare	doi:10.6084/m9.figshare.c.3938023	https://doi.org/10.6084/m9.figshare.c.3938023	mp-9575
mp-9583	Workflow	mp-9583	mp-9583_DDB	figshare	doi:10.6084/m9.figshare.c.3938023	https://doi.org/10.6084/m9.figshare.c.3938023	Workflow	mp-9583.json	figshare	doi:10.6084/m9.figshare.c.3938023	https://doi.org/10.6084/m9.figshare.c.3938023	mp-9583
mp-9595	Workflow	mp-9595	mp-9595_DDB	figshare	doi:10.6084/m9.figshare.c.3938023	https://doi.org/10.6084/m9.figshare.c.3938023	Workflow	mp-9595.json	figshare	doi:10.6084/m9.figshare.c.3938023	https://doi.org/10.6084/m9.figshare.c.3938023	mp-9595
mp-9610	Workflow	mp-9610	mp-9610_DDB	figshare	doi:10.6084/m9.figshare.c.3938023	https://doi.org/10.6084/m9.figshare.c.3938023	Workflow	mp-9610.json	figshare	doi:10.6084/m9.figshare.c.3938023	https://doi.org/10.6084/m9.figshare.c.3938023	mp-9610
mp-961646	Workflow	mp-961646	mp-961646_DDB	figshare	doi:10.6084/m9.figshare.c.3938023	https://doi.org/10.6084/m9.figshare.c.3938023	Workflow	mp-961646.json	figshare	doi:10.6084/m9.figshare.c.3938023	https://doi.org/10.6084/m9.figshare.c.3938023	mp-961646
mp-961648	Workflow	mp-961648	mp-961648_DDB	figshare	doi:10.6084/m9.figshare.c.3938023	https://doi.org/10.6084/m9.figshare.c.3938023	Workflow	mp-961648.json	figshare	doi:10.6084/m9.figshare.c.3938023	https://doi.org/10.6084/m9.figshare.c.3938023	mp-961648
mp-961649	Workflow	mp-961649	mp-961649_DDB	figshare	doi:10.6084/m9.figshare.c.3938023	https://doi.org/10.6084/m9.figshare.c.3938023	Workflow	mp-961649.json	figshare	doi:10.6084/m9.figshare.c.3938023	https://doi.org/10.6084/m9.figshare.c.3938023	mp-961649
mp-961657	Workflow	mp-961657	mp-961657_DDB	figshare	doi:10.6084/m9.figshare.c.3938023	https://doi.org/10.6084/m9.figshare.c.3938023	Workflow	mp-961657.json	figshare	doi:10.6084/m9.figshare.c.3938023	https://doi.org/10.6084/m9.figshare.c.3938023	mp-961657
mp-961659	Workflow	mp-961659	mp-961659_DDB	figshare	doi:10.6084/m9.figshare.c.3938023	https://doi.org/10.6084/m9.figshare.c.3938023	Workflow	mp-961659.json	figshare	doi:10.6084/m9.figshare.c.3938023	https://doi.org/10.6084/m9.figshare.c.3938023	mp-961659
mp-961660	Workflow	mp-961660	mp-961660_DDB	figshare	doi:10.6084/m9.figshare.c.3938023	https://doi.org/10.6084/m9.figshare.c.3938023	Workflow	mp-961660.json	figshare	doi:10.6084/m9.figshare.c.3938023	https://doi.org/10.6084/m9.figshare.c.3938023	mp-961660
mp-961661	Workflow	mp-961661	mp-961661_DDB	figshare	doi:10.6084/m9.figshare.c.3938023	https://doi.org/10.6084/m9.figshare.c.3938023	Workflow	mp-961661.json	figshare	doi:10.6084/m9.figshare.c.3938023	https://doi.org/10.6084/m9.figshare.c.3938023	mp-961661
mp-961673	Workflow	mp-961673	mp-961673_DDB	figshare	doi:10.6084/m9.figshare.c.3938023	https://doi.org/10.6084/m9.figshare.c.3938023	Workflow	mp-961673.json	figshare	doi:10.6084/m9.figshare.c.3938023	https://doi.org/10.6084/m9.figshare.c.3938023	mp-961673
mp-961675	Workflow	mp-961675	mp-961675_DDB	figshare	doi:10.6084/m9.figshare.c.3938023	https://doi.org/10.6084/m9.figshare.c.3938023	Workflow	mp-961675.json	figshare	doi:10.6084/m9.figshare.c.3938023	https://doi.org/10.6084/m9.figshare.c.3938023	mp-961675
mp-961678	Workflow	mp-961678	mp-961678_DDB	figshare	doi:10.6084/m9.figshare.c.3938023	https://doi.org/10.6084/m9.figshare.c.3938023	Workflow	mp-961678.json	figshare	doi:10.6084/m9.figshare.c.3938023	https://doi.org/10.6084/m9.figshare.c.3938023	mp-961678
mp-961682	Workflow	mp-961682	mp-961682_DDB	figshare	doi:10.6084/m9.figshare.c.3938023	https://doi.org/10.6084/m9.figshare.c.3938023	Workflow	mp-961682.json	figshare	doi:10.6084/m9.figshare.c.3938023	https://doi.org/10.6084/m9.figshare.c.3938023	mp-961682
mp-961683	Workflow	mp-961683	mp-961683_DDB	figshare	doi:10.6084/m9.figshare.c.3938023	https://doi.org/10.6084/m9.figshare.c.3938023	Workflow	mp-961683.json	figshare	doi:10.6084/m9.figshare.c.3938023	https://doi.org/10.6084/m9.figshare.c.3938023	mp-961683
mp-961684	Workflow	mp-961684	mp-961684_DDB	figshare	doi:10.6084/m9.figshare.c.3938023	https://doi.org/10.6084/m9.figshare.c.3938023	Workflow	mp-961684.json	figshare	doi:10.6084/m9.figshare.c.3938023	https://doi.org/10.6084/m9.figshare.c.3938023	mp-961684
mp-961685	Workflow	mp-961685	mp-961685_DDB	figshare	doi:10.6084/m9.figshare.c.3938023	https://doi.org/10.6084/m9.figshare.c.3938023	Workflow	mp-961685.json	figshare	doi:10.6084/m9.figshare.c.3938023	https://doi.org/10.6084/m9.figshare.c.3938023	mp-961685
mp-961687	Workflow	mp-961687	mp-961687_DDB	figshare	doi:10.6084/m9.figshare.c.3938023	https://doi.org/10.6084/m9.figshare.c.3938023	Workflow	mp-961687.json	figshare	doi:10.6084/m9.figshare.c.3938023	https://doi.org/10.6084/m9.figshare.c.3938023	mp-961687
mp-961693	Workflow	mp-961693	mp-961693_DDB	figshare	doi:10.6084/m9.figshare.c.3938023	https://doi.org/10.6084/m9.figshare.c.3938023	Workflow	mp-961693.json	figshare	doi:10.6084/m9.figshare.c.3938023	https://doi.org/10.6084/m9.figshare.c.3938023	mp-961693
mp-961698	Workflow	mp-961698	mp-961698_DDB	figshare	doi:10.6084/m9.figshare.c.3938023	https://doi.org/10.6084/m9.figshare.c.3938023	Workflow	mp-961698.json	figshare	doi:10.6084/m9.figshare.c.3938023	https://doi.org/10.6084/m9.figshare.c.3938023	mp-961698
mp-961706	Workflow	mp-961706	mp-961706_DDB	figshare	doi:10.6084/m9.figshare.c.3938023	https://doi.org/10.6084/m9.figshare.c.3938023	Workflow	mp-961706.json	figshare	doi:10.6084/m9.figshare.c.3938023	https://doi.org/10.6084/m9.figshare.c.3938023	mp-961706
mp-961711	Workflow	mp-961711	mp-961711_DDB	figshare	doi:10.6084/m9.figshare.c.3938023	https://doi.org/10.6084/m9.figshare.c.3938023	Workflow	mp-961711.json	figshare	doi:10.6084/m9.figshare.c.3938023	https://doi.org/10.6084/m9.figshare.c.3938023	mp-961711
mp-961713	Workflow	mp-961713	mp-961713_DDB	figshare	doi:10.6084/m9.figshare.c.3938023	https://doi.org/10.6084/m9.figshare.c.3938023	Workflow	mp-961713.json	figshare	doi:10.6084/m9.figshare.c.3938023	https://doi.org/10.6084/m9.figshare.c.3938023	mp-961713
mp-961774	Workflow	mp-961774	mp-961774_DDB	figshare	doi:10.6084/m9.figshare.c.3938023	https://doi.org/10.6084/m9.figshare.c.3938023	Workflow	mp-961774.json	figshare	doi:10.6084/m9.figshare.c.3938023	https://doi.org/10.6084/m9.figshare.c.3938023	mp-961774
mp-9631	Workflow	mp-9631	mp-9631_DDB	figshare	doi:10.6084/m9.figshare.c.3938023	https://doi.org/10.6084/m9.figshare.c.3938023	Workflow	mp-9631.json	figshare	doi:10.6084/m9.figshare.c.3938023	https://doi.org/10.6084/m9.figshare.c.3938023	mp-9631
mp-9636	Workflow	mp-9636	mp-9636_DDB	figshare	doi:10.6084/m9.figshare.c.3938023	https://doi.org/10.6084/m9.figshare.c.3938023	Workflow	mp-9636.json	figshare	doi:10.6084/m9.figshare.c.3938023	https://doi.org/10.6084/m9.figshare.c.3938023	mp-9636
mp-9657	Workflow	mp-9657	mp-9657_DDB	figshare	doi:10.6084/m9.figshare.c.3938023	https://doi.org/10.6084/m9.figshare.c.3938023	Workflow	mp-9657.json	figshare	doi:10.6084/m9.figshare.c.3938023	https://doi.org/10.6084/m9.figshare.c.3938023	mp-9657
mp-9664	Workflow	mp-9664	mp-9664_DDB	figshare	doi:10.6084/m9.figshare.c.3938023	https://doi.org/10.6084/m9.figshare.c.3938023	Workflow	mp-9664.json	figshare	doi:10.6084/m9.figshare.c.3938023	https://doi.org/10.6084/m9.figshare.c.3938023	mp-9664
mp-966800	Workflow	mp-966800	mp-966800_DDB	figshare	doi:10.6084/m9.figshare.c.3938023	https://doi.org/10.6084/m9.figshare.c.3938023	Workflow	mp-966800.json	figshare	doi:10.6084/m9.figshare.c.3938023	https://doi.org/10.6084/m9.figshare.c.3938023	mp-966800
mp-9672	Workflow	mp-9672	mp-9672_DDB	figshare	doi:10.6084/m9.figshare.c.3938023	https://doi.org/10.6084/m9.figshare.c.3938023	Workflow	mp-9672.json	figshare	doi:10.6084/m9.figshare.c.3938023	https://doi.org/10.6084/m9.figshare.c.3938023	mp-9672
mp-9675	Workflow	mp-9675	mp-9675_DDB	figshare	doi:10.6084/m9.figshare.c.3938023	https://doi.org/10.6084/m9.figshare.c.3938023	Workflow	mp-9675.json	figshare	doi:10.6084/m9.figshare.c.3938023	https://doi.org/10.6084/m9.figshare.c.3938023	mp-9675
mp-9687	Workflow	mp-9687	mp-9687_DDB	figshare	doi:10.6084/m9.figshare.c.3938023	https://doi.org/10.6084/m9.figshare.c.3938023	Workflow	mp-9687.json	figshare	doi:10.6084/m9.figshare.c.3938023	https://doi.org/10.6084/m9.figshare.c.3938023	mp-9687
mp-9692	Workflow	mp-9692	mp-9692_DDB	figshare	doi:10.6084/m9.figshare.c.3938023	https://doi.org/10.6084/m9.figshare.c.3938023	Workflow	mp-9692.json	figshare	doi:10.6084/m9.figshare.c.3938023	https://doi.org/10.6084/m9.figshare.c.3938023	mp-9692
mp-9718	Workflow	mp-9718	mp-9718_DDB	figshare	doi:10.6084/m9.figshare.c.3938023	https://doi.org/10.6084/m9.figshare.c.3938023	Workflow	mp-971.json	figshare	doi:10.6084/m9.figshare.c.3938023	https://doi.org/10.6084/m9.figshare.c.3938023	mp-9718
mp-971	Workflow	mp-971	mp-971_DDB	figshare	doi:10.6084/m9.figshare.c.3938023	https://doi.org/10.6084/m9.figshare.c.3938023	Workflow	mp-9718.json	figshare	doi:10.6084/m9.figshare.c.3938023	https://doi.org/10.6084/m9.figshare.c.3938023	mp-971
mp-9720	Workflow	mp-9720	mp-9720_DDB	figshare	doi:10.6084/m9.figshare.c.3938023	https://doi.org/10.6084/m9.figshare.c.3938023	Workflow	mp-9720.json	figshare	doi:10.6084/m9.figshare.c.3938023	https://doi.org/10.6084/m9.figshare.c.3938023	mp-9720
mp-972937	Workflow	mp-972937	mp-972937_DDB	figshare	doi:10.6084/m9.figshare.c.3938023	https://doi.org/10.6084/m9.figshare.c.3938023	Workflow	mp-972937.json	figshare	doi:10.6084/m9.figshare.c.3938023	https://doi.org/10.6084/m9.figshare.c.3938023	mp-972937
mp-973185	Workflow	mp-973185	mp-973185_DDB	figshare	doi:10.6084/m9.figshare.c.3938023	https://doi.org/10.6084/m9.figshare.c.3938023	Workflow	mp-9731.json	figshare	doi:10.6084/m9.figshare.c.3938023	https://doi.org/10.6084/m9.figshare.c.3938023	mp-973185
mp-9731	Workflow	mp-9731	mp-9731_DDB	figshare	doi:10.6084/m9.figshare.c.3938023	https://doi.org/10.6084/m9.figshare.c.3938023	Workflow	mp-973185.json	figshare	doi:10.6084/m9.figshare.c.3938023	https://doi.org/10.6084/m9.figshare.c.3938023	mp-9731
mp-9732	Workflow	mp-9732	mp-9732_DDB	figshare	doi:10.6084/m9.figshare.c.3938023	https://doi.org/10.6084/m9.figshare.c.3938023	Workflow	mp-9732.json	figshare	doi:10.6084/m9.figshare.c.3938023	https://doi.org/10.6084/m9.figshare.c.3938023	mp-9732
mp-974381	Workflow	mp-974381	mp-974381_DDB	figshare	doi:10.6084/m9.figshare.c.3938023	https://doi.org/10.6084/m9.figshare.c.3938023	Workflow	mp-974381.json	figshare	doi:10.6084/m9.figshare.c.3938023	https://doi.org/10.6084/m9.figshare.c.3938023	mp-974381
mp-974603	Workflow	mp-974603	mp-974603_DDB	figshare	doi:10.6084/m9.figshare.c.3938023	https://doi.org/10.6084/m9.figshare.c.3938023	Workflow	mp-974603.json	figshare	doi:10.6084/m9.figshare.c.3938023	https://doi.org/10.6084/m9.figshare.c.3938023	mp-974603
mp-975115	Workflow	mp-975115	mp-975115_DDB	figshare	doi:10.6084/m9.figshare.c.3938023	https://doi.org/10.6084/m9.figshare.c.3938023	Workflow	mp-975115.json	figshare	doi:10.6084/m9.figshare.c.3938023	https://doi.org/10.6084/m9.figshare.c.3938023	mp-975115
mp-975140	Workflow	mp-975140	mp-975140_DDB	figshare	doi:10.6084/m9.figshare.c.3938023	https://doi.org/10.6084/m9.figshare.c.3938023	Workflow	mp-975140.json	figshare	doi:10.6084/m9.figshare.c.3938023	https://doi.org/10.6084/m9.figshare.c.3938023	mp-975140
mp-9755	Workflow	mp-9755	mp-9755_DDB	figshare	doi:10.6084/m9.figshare.c.3938023	https://doi.org/10.6084/m9.figshare.c.3938023	Workflow	mp-9755.json	figshare	doi:10.6084/m9.figshare.c.3938023	https://doi.org/10.6084/m9.figshare.c.3938023	mp-9755
mp-976280	Workflow	mp-976280	mp-976280_DDB	figshare	doi:10.6084/m9.figshare.c.3938023	https://doi.org/10.6084/m9.figshare.c.3938023	Workflow	mp-976280.json	figshare	doi:10.6084/m9.figshare.c.3938023	https://doi.org/10.6084/m9.figshare.c.3938023	mp-976280
mp-976876	Workflow	mp-976876	mp-976876_DDB	figshare	doi:10.6084/m9.figshare.c.3938023	https://doi.org/10.6084/m9.figshare.c.3938023	Workflow	mp-976876.json	figshare	doi:10.6084/m9.figshare.c.3938023	https://doi.org/10.6084/m9.figshare.c.3938023	mp-976876
mp-9774	Workflow	mp-9774	mp-9774_DDB	figshare	doi:10.6084/m9.figshare.c.3938023	https://doi.org/10.6084/m9.figshare.c.3938023	Workflow	mp-9774.json	figshare	doi:10.6084/m9.figshare.c.3938023	https://doi.org/10.6084/m9.figshare.c.3938023	mp-9774
mp-9775	Workflow	mp-9775	mp-9775_DDB	figshare	doi:10.6084/m9.figshare.c.3938023	https://doi.org/10.6084/m9.figshare.c.3938023	Workflow	mp-9775.json	figshare	doi:10.6084/m9.figshare.c.3938023	https://doi.org/10.6084/m9.figshare.c.3938023	mp-9775
mp-9778	Workflow	mp-9778	mp-9778_DDB	figshare	doi:10.6084/m9.figshare.c.3938023	https://doi.org/10.6084/m9.figshare.c.3938023	Workflow	mp-9778.json	figshare	doi:10.6084/m9.figshare.c.3938023	https://doi.org/10.6084/m9.figshare.c.3938023	mp-9778
mp-9780	Workflow	mp-9780	mp-9780_DDB	figshare	doi:10.6084/m9.figshare.c.3938023	https://doi.org/10.6084/m9.figshare.c.3938023	Workflow	mp-9780.json	figshare	doi:10.6084/m9.figshare.c.3938023	https://doi.org/10.6084/m9.figshare.c.3938023	mp-9780
mp-978846	Workflow	mp-978846	mp-978846_DDB	figshare	doi:10.6084/m9.figshare.c.3938023	https://doi.org/10.6084/m9.figshare.c.3938023	Workflow	mp-978846.json	figshare	doi:10.6084/m9.figshare.c.3938023	https://doi.org/10.6084/m9.figshare.c.3938023	mp-978846
mp-978847	Workflow	mp-978847	mp-978847_DDB	figshare	doi:10.6084/m9.figshare.c.3938023	https://doi.org/10.6084/m9.figshare.c.3938023	Workflow	mp-978847.json	figshare	doi:10.6084/m9.figshare.c.3938023	https://doi.org/10.6084/m9.figshare.c.3938023	mp-978847
mp-978852	Workflow	mp-978852	mp-978852_DDB	figshare	doi:10.6084/m9.figshare.c.3938023	https://doi.org/10.6084/m9.figshare.c.3938023	Workflow	mp-978852.json	figshare	doi:10.6084/m9.figshare.c.3938023	https://doi.org/10.6084/m9.figshare.c.3938023	mp-978852
mp-979137	Workflow	mp-979137	mp-979137_DDB	figshare	doi:10.6084/m9.figshare.c.3938023	https://doi.org/10.6084/m9.figshare.c.3938023	Workflow	mp-979137.json	figshare	doi:10.6084/m9.figshare.c.3938023	https://doi.org/10.6084/m9.figshare.c.3938023	mp-979137
mp-9794	Workflow	mp-9794	mp-9794_DDB	figshare	doi:10.6084/m9.figshare.c.3938023	https://doi.org/10.6084/m9.figshare.c.3938023	Workflow	mp-9794.json	figshare	doi:10.6084/m9.figshare.c.3938023	https://doi.org/10.6084/m9.figshare.c.3938023	mp-9794
mp-980057	Workflow	mp-980057	mp-980057_DDB	figshare	doi:10.6084/m9.figshare.c.3938023	https://doi.org/10.6084/m9.figshare.c.3938023	Workflow	mp-980057.json	figshare	doi:10.6084/m9.figshare.c.3938023	https://doi.org/10.6084/m9.figshare.c.3938023	mp-980057
mp-9812	Workflow	mp-9812	mp-9812_DDB	figshare	doi:10.6084/m9.figshare.c.3938023	https://doi.org/10.6084/m9.figshare.c.3938023	Workflow	mp-981.json	figshare	doi:10.6084/m9.figshare.c.3938023	https://doi.org/10.6084/m9.figshare.c.3938023	mp-9812
mp-981	Workflow	mp-981	mp-981_DDB	figshare	doi:10.6084/m9.figshare.c.3938023	https://doi.org/10.6084/m9.figshare.c.3938023	Workflow	mp-9812.json	figshare	doi:10.6084/m9.figshare.c.3938023	https://doi.org/10.6084/m9.figshare.c.3938023	mp-981
mp-9821	Workflow	mp-9821	mp-9821_DDB	figshare	doi:10.6084/m9.figshare.c.3938023	https://doi.org/10.6084/m9.figshare.c.3938023	Workflow	mp-9821.json	figshare	doi:10.6084/m9.figshare.c.3938023	https://doi.org/10.6084/m9.figshare.c.3938023	mp-9821
mp-983565	Workflow	mp-983565	mp-983565_DDB	figshare	doi:10.6084/m9.figshare.c.3938023	https://doi.org/10.6084/m9.figshare.c.3938023	Workflow	mp-983565.json	figshare	doi:10.6084/m9.figshare.c.3938023	https://doi.org/10.6084/m9.figshare.c.3938023	mp-983565
mp-9839	Workflow	mp-9839	mp-9839_DDB	figshare	doi:10.6084/m9.figshare.c.3938023	https://doi.org/10.6084/m9.figshare.c.3938023	Workflow	mp-9839.json	figshare	doi:10.6084/m9.figshare.c.3938023	https://doi.org/10.6084/m9.figshare.c.3938023	mp-9839
mp-9844	Workflow	mp-9844	mp-9844_DDB	figshare	doi:10.6084/m9.figshare.c.3938023	https://doi.org/10.6084/m9.figshare.c.3938023	Workflow	mp-9844.json	figshare	doi:10.6084/m9.figshare.c.3938023	https://doi.org/10.6084/m9.figshare.c.3938023	mp-9844
mp-9845	Workflow	mp-9845	mp-9845_DDB	figshare	doi:10.6084/m9.figshare.c.3938023	https://doi.org/10.6084/m9.figshare.c.3938023	Workflow	mp-9845.json	figshare	doi:10.6084/m9.figshare.c.3938023	https://doi.org/10.6084/m9.figshare.c.3938023	mp-9845
mp-9846	Workflow	mp-9846	mp-9846_DDB	figshare	doi:10.6084/m9.figshare.c.3938023	https://doi.org/10.6084/m9.figshare.c.3938023	Workflow	mp-9846.json	figshare	doi:10.6084/m9.figshare.c.3938023	https://doi.org/10.6084/m9.figshare.c.3938023	mp-9846
mp-984761	Workflow	mp-984761	mp-984761_DDB	figshare	doi:10.6084/m9.figshare.c.3938023	https://doi.org/10.6084/m9.figshare.c.3938023	Workflow	mp-984761.json	figshare	doi:10.6084/m9.figshare.c.3938023	https://doi.org/10.6084/m9.figshare.c.3938023	mp-984761
mp-985586	Workflow	mp-985586	mp-985586_DDB	figshare	doi:10.6084/m9.figshare.c.3938023	https://doi.org/10.6084/m9.figshare.c.3938023	Workflow	mp-9855.json	figshare	doi:10.6084/m9.figshare.c.3938023	https://doi.org/10.6084/m9.figshare.c.3938023	mp-985586
mp-9855	Workflow	mp-9855	mp-9855_DDB	figshare	doi:10.6084/m9.figshare.c.3938023	https://doi.org/10.6084/m9.figshare.c.3938023	Workflow	mp-985586.json	figshare	doi:10.6084/m9.figshare.c.3938023	https://doi.org/10.6084/m9.figshare.c.3938023	mp-9855
mp-9856	Workflow	mp-9856	mp-9856_DDB	figshare	doi:10.6084/m9.figshare.c.3938023	https://doi.org/10.6084/m9.figshare.c.3938023	Workflow	mp-9856.json	figshare	doi:10.6084/m9.figshare.c.3938023	https://doi.org/10.6084/m9.figshare.c.3938023	mp-9856
mp-9872	Workflow	mp-9872	mp-9872_DDB	figshare	doi:10.6084/m9.figshare.c.3938023	https://doi.org/10.6084/m9.figshare.c.3938023	Workflow	mp-9872.json	figshare	doi:10.6084/m9.figshare.c.3938023	https://doi.org/10.6084/m9.figshare.c.3938023	mp-9872
mp-9881	Workflow	mp-9881	mp-9881_DDB	figshare	doi:10.6084/m9.figshare.c.3938023	https://doi.org/10.6084/m9.figshare.c.3938023	Workflow	mp-9881.json	figshare	doi:10.6084/m9.figshare.c.3938023	https://doi.org/10.6084/m9.figshare.c.3938023	mp-9881
mp-989400	Workflow	mp-989400	mp-989400_DDB	figshare	doi:10.6084/m9.figshare.c.3938023	https://doi.org/10.6084/m9.figshare.c.3938023	Workflow	mp-989400.json	figshare	doi:10.6084/m9.figshare.c.3938023	https://doi.org/10.6084/m9.figshare.c.3938023	mp-989400
mp-989405	Workflow	mp-989405	mp-989405_DDB	figshare	doi:10.6084/m9.figshare.c.3938023	https://doi.org/10.6084/m9.figshare.c.3938023	Workflow	mp-989405.json	figshare	doi:10.6084/m9.figshare.c.3938023	https://doi.org/10.6084/m9.figshare.c.3938023	mp-989405
mp-989407	Workflow	mp-989407	mp-989407_DDB	figshare	doi:10.6084/m9.figshare.c.3938023	https://doi.org/10.6084/m9.figshare.c.3938023	Workflow	mp-989407.json	figshare	doi:10.6084/m9.figshare.c.3938023	https://doi.org/10.6084/m9.figshare.c.3938023	mp-989407
mp-989513	Workflow	mp-989513	mp-989513_DDB	figshare	doi:10.6084/m9.figshare.c.3938023	https://doi.org/10.6084/m9.figshare.c.3938023	Workflow	mp-989513.json	figshare	doi:10.6084/m9.figshare.c.3938023	https://doi.org/10.6084/m9.figshare.c.3938023	mp-989513
mp-989514	Workflow	mp-989514	mp-989514_DDB	figshare	doi:10.6084/m9.figshare.c.3938023	https://doi.org/10.6084/m9.figshare.c.3938023	Workflow	mp-989514.json	figshare	doi:10.6084/m9.figshare.c.3938023	https://doi.org/10.6084/m9.figshare.c.3938023	mp-989514
mp-989520	Workflow	mp-989520	mp-989520_DDB	figshare	doi:10.6084/m9.figshare.c.3938023	https://doi.org/10.6084/m9.figshare.c.3938023	Workflow	mp-989520.json	figshare	doi:10.6084/m9.figshare.c.3938023	https://doi.org/10.6084/m9.figshare.c.3938023	mp-989520
mp-989522	Workflow	mp-989522	mp-989522_DDB	figshare	doi:10.6084/m9.figshare.c.3938023	https://doi.org/10.6084/m9.figshare.c.3938023	Workflow	mp-989522.json	figshare	doi:10.6084/m9.figshare.c.3938023	https://doi.org/10.6084/m9.figshare.c.3938023	mp-989522
mp-989523	Workflow	mp-989523	mp-989523_DDB	figshare	doi:10.6084/m9.figshare.c.3938023	https://doi.org/10.6084/m9.figshare.c.3938023	Workflow	mp-989523.json	figshare	doi:10.6084/m9.figshare.c.3938023	https://doi.org/10.6084/m9.figshare.c.3938023	mp-989523
mp-989526	Workflow	mp-989526	mp-989526_DDB	figshare	doi:10.6084/m9.figshare.c.3938023	https://doi.org/10.6084/m9.figshare.c.3938023	Workflow	mp-989526.json	figshare	doi:10.6084/m9.figshare.c.3938023	https://doi.org/10.6084/m9.figshare.c.3938023	mp-989526
mp-989527	Workflow	mp-989527	mp-989527_DDB	figshare	doi:10.6084/m9.figshare.c.3938023	https://doi.org/10.6084/m9.figshare.c.3938023	Workflow	mp-989527.json	figshare	doi:10.6084/m9.figshare.c.3938023	https://doi.org/10.6084/m9.figshare.c.3938023	mp-989527
mp-989529	Workflow	mp-989529	mp-989529_DDB	figshare	doi:10.6084/m9.figshare.c.3938023	https://doi.org/10.6084/m9.figshare.c.3938023	Workflow	mp-989529.json	figshare	doi:10.6084/m9.figshare.c.3938023	https://doi.org/10.6084/m9.figshare.c.3938023	mp-989529
mp-989531	Workflow	mp-989531	mp-989531_DDB	figshare	doi:10.6084/m9.figshare.c.3938023	https://doi.org/10.6084/m9.figshare.c.3938023	Workflow	mp-989531.json	figshare	doi:10.6084/m9.figshare.c.3938023	https://doi.org/10.6084/m9.figshare.c.3938023	mp-989531
mp-989532	Workflow	mp-989532	mp-989532_DDB	figshare	doi:10.6084/m9.figshare.c.3938023	https://doi.org/10.6084/m9.figshare.c.3938023	Workflow	mp-989532.json	figshare	doi:10.6084/m9.figshare.c.3938023	https://doi.org/10.6084/m9.figshare.c.3938023	mp-989532
mp-989535	Workflow	mp-989535	mp-989535_DDB	figshare	doi:10.6084/m9.figshare.c.3938023	https://doi.org/10.6084/m9.figshare.c.3938023	Workflow	mp-989535.json	figshare	doi:10.6084/m9.figshare.c.3938023	https://doi.org/10.6084/m9.figshare.c.3938023	mp-989535
mp-989536	Workflow	mp-989536	mp-989536_DDB	figshare	doi:10.6084/m9.figshare.c.3938023	https://doi.org/10.6084/m9.figshare.c.3938023	Workflow	mp-989536.json	figshare	doi:10.6084/m9.figshare.c.3938023	https://doi.org/10.6084/m9.figshare.c.3938023	mp-989536
mp-989537	Workflow	mp-989537	mp-989537_DDB	figshare	doi:10.6084/m9.figshare.c.3938023	https://doi.org/10.6084/m9.figshare.c.3938023	Workflow	mp-989537.json	figshare	doi:10.6084/m9.figshare.c.3938023	https://doi.org/10.6084/m9.figshare.c.3938023	mp-989537
mp-989538	Workflow	mp-989538	mp-989538_DDB	figshare	doi:10.6084/m9.figshare.c.3938023	https://doi.org/10.6084/m9.figshare.c.3938023	Workflow	mp-989538.json	figshare	doi:10.6084/m9.figshare.c.3938023	https://doi.org/10.6084/m9.figshare.c.3938023	mp-989538
mp-989539	Workflow	mp-989539	mp-989539_DDB	figshare	doi:10.6084/m9.figshare.c.3938023	https://doi.org/10.6084/m9.figshare.c.3938023	Workflow	mp-989539.json	figshare	doi:10.6084/m9.figshare.c.3938023	https://doi.org/10.6084/m9.figshare.c.3938023	mp-989539
mp-989541	Workflow	mp-989541	mp-989541_DDB	figshare	doi:10.6084/m9.figshare.c.3938023	https://doi.org/10.6084/m9.figshare.c.3938023	Workflow	mp-989541.json	figshare	doi:10.6084/m9.figshare.c.3938023	https://doi.org/10.6084/m9.figshare.c.3938023	mp-989541
mp-989545	Workflow	mp-989545	mp-989545_DDB	figshare	doi:10.6084/m9.figshare.c.3938023	https://doi.org/10.6084/m9.figshare.c.3938023	Workflow	mp-989545.json	figshare	doi:10.6084/m9.figshare.c.3938023	https://doi.org/10.6084/m9.figshare.c.3938023	mp-989545
mp-989547	Workflow	mp-989547	mp-989547_DDB	figshare	doi:10.6084/m9.figshare.c.3938023	https://doi.org/10.6084/m9.figshare.c.3938023	Workflow	mp-989547.json	figshare	doi:10.6084/m9.figshare.c.3938023	https://doi.org/10.6084/m9.figshare.c.3938023	mp-989547
mp-989548	Workflow	mp-989548	mp-989548_DDB	figshare	doi:10.6084/m9.figshare.c.3938023	https://doi.org/10.6084/m9.figshare.c.3938023	Workflow	mp-989548.json	figshare	doi:10.6084/m9.figshare.c.3938023	https://doi.org/10.6084/m9.figshare.c.3938023	mp-989548
mp-989558	Workflow	mp-989558	mp-989558_DDB	figshare	doi:10.6084/m9.figshare.c.3938023	https://doi.org/10.6084/m9.figshare.c.3938023	Workflow	mp-989558.json	figshare	doi:10.6084/m9.figshare.c.3938023	https://doi.org/10.6084/m9.figshare.c.3938023	mp-989558
mp-989561	Workflow	mp-989561	mp-989561_DDB	figshare	doi:10.6084/m9.figshare.c.3938023	https://doi.org/10.6084/m9.figshare.c.3938023	Workflow	mp-989561.json	figshare	doi:10.6084/m9.figshare.c.3938023	https://doi.org/10.6084/m9.figshare.c.3938023	mp-989561
mp-989562	Workflow	mp-989562	mp-989562_DDB	figshare	doi:10.6084/m9.figshare.c.3938023	https://doi.org/10.6084/m9.figshare.c.3938023	Workflow	mp-989562.json	figshare	doi:10.6084/m9.figshare.c.3938023	https://doi.org/10.6084/m9.figshare.c.3938023	mp-989562
mp-989563	Workflow	mp-989563	mp-989563_DDB	figshare	doi:10.6084/m9.figshare.c.3938023	https://doi.org/10.6084/m9.figshare.c.3938023	Workflow	mp-989563.json	figshare	doi:10.6084/m9.figshare.c.3938023	https://doi.org/10.6084/m9.figshare.c.3938023	mp-989563
mp-989565	Workflow	mp-989565	mp-989565_DDB	figshare	doi:10.6084/m9.figshare.c.3938023	https://doi.org/10.6084/m9.figshare.c.3938023	Workflow	mp-989565.json	figshare	doi:10.6084/m9.figshare.c.3938023	https://doi.org/10.6084/m9.figshare.c.3938023	mp-989565
mp-989566	Workflow	mp-989566	mp-989566_DDB	figshare	doi:10.6084/m9.figshare.c.3938023	https://doi.org/10.6084/m9.figshare.c.3938023	Workflow	mp-989566.json	figshare	doi:10.6084/m9.figshare.c.3938023	https://doi.org/10.6084/m9.figshare.c.3938023	mp-989566
mp-989567	Workflow	mp-989567	mp-989567_DDB	figshare	doi:10.6084/m9.figshare.c.3938023	https://doi.org/10.6084/m9.figshare.c.3938023	Workflow	mp-989567.json	figshare	doi:10.6084/m9.figshare.c.3938023	https://doi.org/10.6084/m9.figshare.c.3938023	mp-989567
mp-989570	Workflow	mp-989570	mp-989570_DDB	figshare	doi:10.6084/m9.figshare.c.3938023	https://doi.org/10.6084/m9.figshare.c.3938023	Workflow	mp-989570.json	figshare	doi:10.6084/m9.figshare.c.3938023	https://doi.org/10.6084/m9.figshare.c.3938023	mp-989570
mp-989571	Workflow	mp-989571	mp-989571_DDB	figshare	doi:10.6084/m9.figshare.c.3938023	https://doi.org/10.6084/m9.figshare.c.3938023	Workflow	mp-989571.json	figshare	doi:10.6084/m9.figshare.c.3938023	https://doi.org/10.6084/m9.figshare.c.3938023	mp-989571
mp-989575	Workflow	mp-989575	mp-989575_DDB	figshare	doi:10.6084/m9.figshare.c.3938023	https://doi.org/10.6084/m9.figshare.c.3938023	Workflow	mp-989575.json	figshare	doi:10.6084/m9.figshare.c.3938023	https://doi.org/10.6084/m9.figshare.c.3938023	mp-989575
mp-989579	Workflow	mp-989579	mp-989579_DDB	figshare	doi:10.6084/m9.figshare.c.3938023	https://doi.org/10.6084/m9.figshare.c.3938023	Workflow	mp-989579.json	figshare	doi:10.6084/m9.figshare.c.3938023	https://doi.org/10.6084/m9.figshare.c.3938023	mp-989579
mp-989583	Workflow	mp-989583	mp-989583_DDB	figshare	doi:10.6084/m9.figshare.c.3938023	https://doi.org/10.6084/m9.figshare.c.3938023	Workflow	mp-989583.json	figshare	doi:10.6084/m9.figshare.c.3938023	https://doi.org/10.6084/m9.figshare.c.3938023	mp-989583
mp-989605	Workflow	mp-989605	mp-989605_DDB	figshare	doi:10.6084/m9.figshare.c.3938023	https://doi.org/10.6084/m9.figshare.c.3938023	Workflow	mp-989605.json	figshare	doi:10.6084/m9.figshare.c.3938023	https://doi.org/10.6084/m9.figshare.c.3938023	mp-989605
mp-989608	Workflow	mp-989608	mp-989608_DDB	figshare	doi:10.6084/m9.figshare.c.3938023	https://doi.org/10.6084/m9.figshare.c.3938023	Workflow	mp-989608.json	figshare	doi:10.6084/m9.figshare.c.3938023	https://doi.org/10.6084/m9.figshare.c.3938023	mp-989608
mp-989610	Workflow	mp-989610	mp-989610_DDB	figshare	doi:10.6084/m9.figshare.c.3938023	https://doi.org/10.6084/m9.figshare.c.3938023	Workflow	mp-989610.json	figshare	doi:10.6084/m9.figshare.c.3938023	https://doi.org/10.6084/m9.figshare.c.3938023	mp-989610
mp-989616	Workflow	mp-989616	mp-989616_DDB	figshare	doi:10.6084/m9.figshare.c.3938023	https://doi.org/10.6084/m9.figshare.c.3938023	Workflow	mp-989616.json	figshare	doi:10.6084/m9.figshare.c.3938023	https://doi.org/10.6084/m9.figshare.c.3938023	mp-989616
mp-989618	Workflow	mp-989618	mp-989618_DDB	figshare	doi:10.6084/m9.figshare.c.3938023	https://doi.org/10.6084/m9.figshare.c.3938023	Workflow	mp-989618.json	figshare	doi:10.6084/m9.figshare.c.3938023	https://doi.org/10.6084/m9.figshare.c.3938023	mp-989618
mp-989625	Workflow	mp-989625	mp-989625_DDB	figshare	doi:10.6084/m9.figshare.c.3938023	https://doi.org/10.6084/m9.figshare.c.3938023	Workflow	mp-989625.json	figshare	doi:10.6084/m9.figshare.c.3938023	https://doi.org/10.6084/m9.figshare.c.3938023	mp-989625
mp-989629	Workflow	mp-989629	mp-989629_DDB	figshare	doi:10.6084/m9.figshare.c.3938023	https://doi.org/10.6084/m9.figshare.c.3938023	Workflow	mp-989629.json	figshare	doi:10.6084/m9.figshare.c.3938023	https://doi.org/10.6084/m9.figshare.c.3938023	mp-989629
mp-989635	Workflow	mp-989635	mp-989635_DDB	figshare	doi:10.6084/m9.figshare.c.3938023	https://doi.org/10.6084/m9.figshare.c.3938023	Workflow	mp-989635.json	figshare	doi:10.6084/m9.figshare.c.3938023	https://doi.org/10.6084/m9.figshare.c.3938023	mp-989635
mp-989638	Workflow	mp-989638	mp-989638_DDB	figshare	doi:10.6084/m9.figshare.c.3938023	https://doi.org/10.6084/m9.figshare.c.3938023	Workflow	mp-989638.json	figshare	doi:10.6084/m9.figshare.c.3938023	https://doi.org/10.6084/m9.figshare.c.3938023	mp-989638
mp-989639	Workflow	mp-989639	mp-989639_DDB	figshare	doi:10.6084/m9.figshare.c.3938023	https://doi.org/10.6084/m9.figshare.c.3938023	Workflow	mp-989639.json	figshare	doi:10.6084/m9.figshare.c.3938023	https://doi.org/10.6084/m9.figshare.c.3938023	mp-989639
mp-989642	Workflow	mp-989642	mp-989642_DDB	figshare	doi:10.6084/m9.figshare.c.3938023	https://doi.org/10.6084/m9.figshare.c.3938023	Workflow	mp-989642.json	figshare	doi:10.6084/m9.figshare.c.3938023	https://doi.org/10.6084/m9.figshare.c.3938023	mp-989642
mp-989643	Workflow	mp-989643	mp-989643_DDB	figshare	doi:10.6084/m9.figshare.c.3938023	https://doi.org/10.6084/m9.figshare.c.3938023	Workflow	mp-989643.json	figshare	doi:10.6084/m9.figshare.c.3938023	https://doi.org/10.6084/m9.figshare.c.3938023	mp-989643
mp-9900	Workflow	mp-9900	mp-9900_DDB	figshare	doi:10.6084/m9.figshare.c.3938023	https://doi.org/10.6084/m9.figshare.c.3938023	Workflow	mp-9900.json	figshare	doi:10.6084/m9.figshare.c.3938023	https://doi.org/10.6084/m9.figshare.c.3938023	mp-9900
mp-9915	Workflow	mp-9915	mp-9915_DDB	figshare	doi:10.6084/m9.figshare.c.3938023	https://doi.org/10.6084/m9.figshare.c.3938023	Workflow	mp-9915.json	figshare	doi:10.6084/m9.figshare.c.3938023	https://doi.org/10.6084/m9.figshare.c.3938023	mp-9915
mp-991652	Workflow	mp-991652	mp-991652_DDB	figshare	doi:10.6084/m9.figshare.c.3938023	https://doi.org/10.6084/m9.figshare.c.3938023	Workflow	mp-991652.json	figshare	doi:10.6084/m9.figshare.c.3938023	https://doi.org/10.6084/m9.figshare.c.3938023	mp-991652
mp-991676	Workflow	mp-991676	mp-991676_DDB	figshare	doi:10.6084/m9.figshare.c.3938023	https://doi.org/10.6084/m9.figshare.c.3938023	Workflow	mp-991676.json	figshare	doi:10.6084/m9.figshare.c.3938023	https://doi.org/10.6084/m9.figshare.c.3938023	mp-991676
mp-9919	Workflow	mp-9919	mp-9919_DDB	figshare	doi:10.6084/m9.figshare.c.3938023	https://doi.org/10.6084/m9.figshare.c.3938023	Workflow	mp-9919.json	figshare	doi:10.6084/m9.figshare.c.3938023	https://doi.org/10.6084/m9.figshare.c.3938023	mp-9919
mp-996941	Workflow	mp-996941	mp-996941_DDB	figshare	doi:10.6084/m9.figshare.c.3938023	https://doi.org/10.6084/m9.figshare.c.3938023	Workflow	mp-996941.json	figshare	doi:10.6084/m9.figshare.c.3938023	https://doi.org/10.6084/m9.figshare.c.3938023	mp-996941
mp-996943	Workflow	mp-996943	mp-996943_DDB	figshare	doi:10.6084/m9.figshare.c.3938023	https://doi.org/10.6084/m9.figshare.c.3938023	Workflow	mp-996943.json	figshare	doi:10.6084/m9.figshare.c.3938023	https://doi.org/10.6084/m9.figshare.c.3938023	mp-996943
mp-996944	Workflow	mp-996944	mp-996944_DDB	figshare	doi:10.6084/m9.figshare.c.3938023	https://doi.org/10.6084/m9.figshare.c.3938023	Workflow	mp-996944.json	figshare	doi:10.6084/m9.figshare.c.3938023	https://doi.org/10.6084/m9.figshare.c.3938023	mp-996944
mp-996959	Workflow	mp-996959	mp-996959_DDB	figshare	doi:10.6084/m9.figshare.c.3938023	https://doi.org/10.6084/m9.figshare.c.3938023	Workflow	mp-996959.json	figshare	doi:10.6084/m9.figshare.c.3938023	https://doi.org/10.6084/m9.figshare.c.3938023	mp-996959
mp-996962	Workflow	mp-996962	mp-996962_DDB	figshare	doi:10.6084/m9.figshare.c.3938023	https://doi.org/10.6084/m9.figshare.c.3938023	Workflow	mp-996962.json	figshare	doi:10.6084/m9.figshare.c.3938023	https://doi.org/10.6084/m9.figshare.c.3938023	mp-996962
mp-996983	Workflow	mp-996983	mp-996983_DDB	figshare	doi:10.6084/m9.figshare.c.3938023	https://doi.org/10.6084/m9.figshare.c.3938023	Workflow	mp-996983.json	figshare	doi:10.6084/m9.figshare.c.3938023	https://doi.org/10.6084/m9.figshare.c.3938023	mp-996983
mp-996997	Workflow	mp-996997	mp-996997_DDB	figshare	doi:10.6084/m9.figshare.c.3938023	https://doi.org/10.6084/m9.figshare.c.3938023	Workflow	mp-996997.json	figshare	doi:10.6084/m9.figshare.c.3938023	https://doi.org/10.6084/m9.figshare.c.3938023	mp-996997
mp-997002	Workflow	mp-997002	mp-997002_DDB	figshare	doi:10.6084/m9.figshare.c.3938023	https://doi.org/10.6084/m9.figshare.c.3938023	Workflow	mp-997002.json	figshare	doi:10.6084/m9.figshare.c.3938023	https://doi.org/10.6084/m9.figshare.c.3938023	mp-997002
mp-997036	Workflow	mp-997036	mp-997036_DDB	figshare	doi:10.6084/m9.figshare.c.3938023	https://doi.org/10.6084/m9.figshare.c.3938023	Workflow	mp-997036.json	figshare	doi:10.6084/m9.figshare.c.3938023	https://doi.org/10.6084/m9.figshare.c.3938023	mp-997036
mp-997041	Workflow	mp-997041	mp-997041_DDB	figshare	doi:10.6084/m9.figshare.c.3938023	https://doi.org/10.6084/m9.figshare.c.3938023	Workflow	mp-997041.json	figshare	doi:10.6084/m9.figshare.c.3938023	https://doi.org/10.6084/m9.figshare.c.3938023	mp-997041
mp-997086	Workflow	mp-997086	mp-997086_DDB	figshare	doi:10.6084/m9.figshare.c.3938023	https://doi.org/10.6084/m9.figshare.c.3938023	Workflow	mp-997086.json	figshare	doi:10.6084/m9.figshare.c.3938023	https://doi.org/10.6084/m9.figshare.c.3938023	mp-997086
mp-997089	Workflow	mp-997089	mp-997089_DDB	figshare	doi:10.6084/m9.figshare.c.3938023	https://doi.org/10.6084/m9.figshare.c.3938023	Workflow	mp-997089.json	figshare	doi:10.6084/m9.figshare.c.3938023	https://doi.org/10.6084/m9.figshare.c.3938023	mp-997089
mp-997618	Workflow	mp-997618	mp-997618_DDB	figshare	doi:10.6084/m9.figshare.c.3938023	https://doi.org/10.6084/m9.figshare.c.3938023	Workflow	mp-997618.json	figshare	doi:10.6084/m9.figshare.c.3938023	https://doi.org/10.6084/m9.figshare.c.3938023	mp-997618
mp-998156	Workflow	mp-998156	mp-998156_DDB	figshare	doi:10.6084/m9.figshare.c.3938023	https://doi.org/10.6084/m9.figshare.c.3938023	Workflow	mp-998156.json	figshare	doi:10.6084/m9.figshare.c.3938023	https://doi.org/10.6084/m9.figshare.c.3938023	mp-998156
mp-998198	Workflow	mp-998198	mp-998198_DDB	figshare	doi:10.6084/m9.figshare.c.3938023	https://doi.org/10.6084/m9.figshare.c.3938023	Workflow	mp-998198.json	figshare	doi:10.6084/m9.figshare.c.3938023	https://doi.org/10.6084/m9.figshare.c.3938023	mp-998198
mp-998297	Workflow	mp-998297	mp-998297_DDB	figshare	doi:10.6084/m9.figshare.c.3938023	https://doi.org/10.6084/m9.figshare.c.3938023	Workflow	mp-998297.json	figshare	doi:10.6084/m9.figshare.c.3938023	https://doi.org/10.6084/m9.figshare.c.3938023	mp-998297
mp-998413	Workflow	mp-998413	mp-998413_DDB	figshare	doi:10.6084/m9.figshare.c.3938023	https://doi.org/10.6084/m9.figshare.c.3938023	Workflow	mp-998413.json	figshare	doi:10.6084/m9.figshare.c.3938023	https://doi.org/10.6084/m9.figshare.c.3938023	mp-998413
mp-998433	Workflow	mp-998433	mp-998433_DDB	figshare	doi:10.6084/m9.figshare.c.3938023	https://doi.org/10.6084/m9.figshare.c.3938023	Workflow	mp-998433.json	figshare	doi:10.6084/m9.figshare.c.3938023	https://doi.org/10.6084/m9.figshare.c.3938023	mp-998433
mp-998552	Workflow	mp-998552	mp-998552_DDB	figshare	doi:10.6084/m9.figshare.c.3938023	https://doi.org/10.6084/m9.figshare.c.3938023	Workflow	mp-998552.json	figshare	doi:10.6084/m9.figshare.c.3938023	https://doi.org/10.6084/m9.figshare.c.3938023	mp-998552
mp-998599	Workflow	mp-998599	mp-998599_DDB	figshare	doi:10.6084/m9.figshare.c.3938023	https://doi.org/10.6084/m9.figshare.c.3938023	Workflow	mp-998599.json	figshare	doi:10.6084/m9.figshare.c.3938023	https://doi.org/10.6084/m9.figshare.c.3938023	mp-998599
mp-998603	Workflow	mp-998603	mp-998603_DDB	figshare	doi:10.6084/m9.figshare.c.3938023	https://doi.org/10.6084/m9.figshare.c.3938023	Workflow	mp-9986.json	figshare	doi:10.6084/m9.figshare.c.3938023	https://doi.org/10.6084/m9.figshare.c.3938023	mp-998603
mp-998604	Workflow	mp-998604	mp-998604_DDB	figshare	doi:10.6084/m9.figshare.c.3938023	https://doi.org/10.6084/m9.figshare.c.3938023	Workflow	mp-998603.json	figshare	doi:10.6084/m9.figshare.c.3938023	https://doi.org/10.6084/m9.figshare.c.3938023	mp-998604
mp-998612	Workflow	mp-998612	mp-998612_DDB	figshare	doi:10.6084/m9.figshare.c.3938023	https://doi.org/10.6084/m9.figshare.c.3938023	Workflow	mp-998604.json	figshare	doi:10.6084/m9.figshare.c.3938023	https://doi.org/10.6084/m9.figshare.c.3938023	mp-998612
mp-9986	Workflow	mp-9986	mp-9986_DDB	figshare	doi:10.6084/m9.figshare.c.3938023	https://doi.org/10.6084/m9.figshare.c.3938023	Workflow	mp-998612.json	figshare	doi:10.6084/m9.figshare.c.3938023	https://doi.org/10.6084/m9.figshare.c.3938023	mp-9986
mp-999498	Workflow	mp-999498	mp-999498_DDB	figshare	doi:10.6084/m9.figshare.c.3938023	https://doi.org/10.6084/m9.figshare.c.3938023	Workflow	mp-999498.json	figshare	doi:10.6084/m9.figshare.c.3938023	https://doi.org/10.6084/m9.figshare.c.3938023	mp-999498
mp-999549	Workflow	mp-999549	mp-999549_DDB	figshare	doi:10.6084/m9.figshare.c.3938023	https://doi.org/10.6084/m9.figshare.c.3938023	Workflow	mp-999549.json	figshare	doi:10.6084/m9.figshare.c.3938023	https://doi.org/10.6084/m9.figshare.c.3938023	mp-999549
